# Supplementary material for: Involvement of plasminogen activator inhibitor-1 and its related molecules in atrial fibrosis in patients with atrial fibrillation
Source: PeerJ. 2021 Jun 2;9:e11488. doi: 10.7717/peerj.11488 (PMC8179226; doi:10.7717/peerj.11488)
Supplement: Supplemental Information 4 — Raw data exported from the GSEA software applied for data analyses and preparation for Fig. 5. [file peerj-09-11488-s004.zip]

Archive with 18 entries (17 files):
- GSEA_RAW_DATA/
- GSEA_RAW_DATA/enplot_BIOCARTA_ERK_PATHWAY_21.png
- GSEA_RAW_DATA/enplot_BIOCARTA_G2_PATHWAY_27.png
- GSEA_RAW_DATA/enplot_GO_ENDOCARDIAL_CUSHION_FORMATION_164.png
- GSEA_RAW_DATA/enplot_GO_NEGATIVE_REGULATION_OF_CELLULAR_RESPONSE_TO_GROWTH_FACTOR_STIMULUS_173.png
- GSEA_RAW_DATA/enplot_GO_POSITIVE_REGULATION_OF_INTERLEUKIN_10_PRODUCTION_146.png
- GSEA_RAW_DATA/enplot_KEGG_OXIDATIVE_PHOSPHORYLATION_24.png
- GSEA_RAW_DATA/enplot_KEGG_P53_SIGNALING_PATHWAY_3.png
- GSEA_RAW_DATA/enplot_KEGG_PEROXISOME_60.png
- GSEA_RAW_DATA/enplot_MOOTHA_FFA_OXYDATION_9.png
- GSEA_RAW_DATA/enplot_MOOTHA_MITOCHONDRIA_18.png
- GSEA_RAW_DATA/enplot_REACTOME_MITOCHONDRIAL_FATTY_ACID_BETA_OXIDATION_3.png
- GSEA_RAW_DATA/GSE2240-GPL96_DCN_series matrix .gct.txt
- GSEA_RAW_DATA/GSE2240-GPL96_SERPINE1_series matrix .gct.txt
- GSEA_RAW_DATA/GSE2240_GPL96_DCN.cls.txt
- GSEA_RAW_DATA/GSE2240_GPL96_SERPINE1.cls.txt
- GSEA_RAW_DATA/gsea_report_for_high_DCN.xls
- GSEA_RAW_DATA/gsea_report_for_high_serpine1.xls
