# Supplementary material for: Involvement of plasminogen activator inhibitor-1 and its related molecules in atrial fibrosis in patients with atrial fibrillation
Source: PeerJ. 2021 Jun 2;9:e11488. doi: 10.7717/peerj.11488 (PMC8179226; doi:10.7717/peerj.11488)
Supplement: Supplemental Information 4 — Raw data exported from the GSEA software applied for data analyses and preparation for Fig. 5. [file peerj-09-11488-s004.zip › GSEA_RAW_DATA/GSE2240-GPL96_DCN_series matrix .gct.txt]

#1.2
16985		29
#NAME	DESCRIPTION	low	low	low	low	high	low	low	low	high	low	low	high	low	high	high	high	low	low	high	high	high	low	high	high	high	low	high	high	low
RFC2	NS	6.326668081	6.142667512	6.589870196	6.393915002	6.341216017	6.337475619	6.423882572	6.390024076	6.384092089	6.251511351	6.162021607	6.474465274	6.399371579	6.310249727	6.329514034	6.460267078	6.483790258	6.333292157	6.44814552	6.160071229	6.335434857	6.238548569	6.383398952	6.418124235	6.401158062	6.315087108	6.292041364	6.210033514	6.395520078
HSPA6	NS	7.65391674	7.429283065	7.45802398	7.36689868	7.345607114	7.359872091	7.456873745	7.385925878	7.50801741	7.219224624	7.10216539	7.168595875	7.162813982	7.123514183	7.416129673	7.13437966	7.128132309	7.333548516	7.510312411	7.329985218	7.44378061	7.447405764	7.394558262	7.336729003	7.128358762	7.503042725	7.671429503	7.146290964	7.329891525
PAX8	NS	9.803071447	9.920974511	9.817595523	9.67219731	9.728393152	9.968337307	10.03683962	10.25900028	10.11498301	9.758095039	9.602242508	9.595752362	9.663503402	9.930599519	9.780346132	9.778322217	9.766930829	9.766515675	9.822557088	9.795904637	9.97133574	10.01909563	9.726529476	9.796645902	9.781905939	10.22580404	9.878121905	9.536957603	9.722119517
GUCA1A	NS	5.371315529	5.348362682	5.41873572	5.26446868	5.356067978	5.405484638	5.496630706	5.422982592	5.465065931	5.38588951	5.530124971	5.349323284	5.297795417	5.533074493	5.338541701	5.360787846	5.353327881	5.407862712	5.47616986	5.311699757	5.382350383	5.541231826	5.252067645	5.473259118	5.426156359	5.588118092	5.317877592	5.346948452	5.38235843
THRA	NS	6.902687862	6.809415447	6.724082478	6.539673483	6.712463844	6.855393708	6.855776055	6.905163175	6.875745406	6.678007384	6.757848197	6.709662982	6.778624741	7.028679087	6.747407707	6.732133628	6.672692911	6.827841436	6.852981831	6.662065977	6.75700048	6.92246886	6.723582868	6.831751942	6.619004165	7.029935615	6.847561949	6.50563111	6.766301073
PTPN21	NS	7.553970984	7.686549679	7.610856546	7.696621914	7.828230516	7.49673723	7.754201556	7.479210644	7.470355128	7.781890841	7.704642814	7.418695488	7.501653078	7.608099178	7.806759757	7.734687282	7.859247762	7.652975398	7.848291198	7.72462338	7.806275704	7.908762929	7.718399446	7.747627512	7.872362824	7.875421366	7.859829423	7.619055077	7.48097282
CCL5	NS	6.701270765	6.351973953	6.493995207	6.493446191	6.537994758	6.806192122	6.745608699	6.728080179	6.517946549	6.385576384	6.277065695	6.302240177	6.790593002	6.632315753	6.771337872	6.326779758	6.226803939	6.263934275	6.310291857	6.403898271	6.45825145	6.435202856	6.914952002	6.607250098	6.902259394	6.397986976	6.422732755	6.499943433	6.693716021
CYP2E1	NS	5.356873646	5.357807259	5.3283446	5.30894168	5.336553446	5.491852984	5.411410964	5.607809079	5.518357988	5.427984191	5.305252722	5.15346885	5.21701501	5.501756103	5.444033717	5.282238472	5.314446568	5.296340051	5.528876218	5.433237932	5.435008753	5.391259176	5.339909501	5.416674356	5.340740553	5.607687952	5.366769475	5.443938026	5.36925033
EPHB3	NS	7.877952969	7.692813919	7.690302212	7.559106974	7.546470644	7.641352444	7.675035843	7.834513829	7.846829538	7.598844418	7.553109677	7.36679367	7.228794215	7.791901047	7.597707403	7.441999747	7.436949077	7.485489845	7.610588932	7.725118887	7.742334471	7.816887257	7.408116285	7.554725259	7.516122541	7.915901	7.709518442	7.406342283	7.606131189
ESRRA	NS	9.32377624	9.616541768	9.390024506	9.47959817	9.341968798	9.375564546	9.344647768	9.471977913	9.395487072	9.41970239	9.356156239	9.220401761	9.253513818	9.591932799	9.299006491	9.311652976	9.032786257	9.701661715	9.481693153	9.263802067	9.374663025	9.358314382	9.356731532	9.389599678	9.22527419	9.622117236	9.453162296	9.146864476	9.062611912
CYP2A6	NS	8.098739085	8.079219344	8.102648471	7.805895602	7.884722619	8.266431313	8.240538677	8.428691006	8.16380102	7.937142059	7.959384187	7.728840778	7.782836638	8.112060501	8.10591483	7.952070356	7.825055841	8.098588237	7.978230485	7.946184056	8.085532911	8.490169606	7.809751829	8.038952904	7.798503917	8.297685927	7.998436526	8.027466839	7.935663216
GAS6	NS	11.56971109	11.87521093	12.08047905	12.08528291	12.04425445	11.83102113	11.84351159	11.63730113	11.8703018	12.08383724	11.67619011	11.73719134	11.82928524	11.81756143	11.63934642	11.63450143	11.9014542	11.66096413	11.98024615	11.81160738	11.81914286	11.66592852	11.73592833	11.69689796	11.80769928	11.71291979	11.83951381	11.91864286	11.81180612
MMP14	NS	8.630286582	8.758666289	8.673492064	8.45441292	8.492780772	8.640245407	8.735373088	8.979226464	8.685178229	8.473002434	8.519806212	8.404091986	8.354713901	8.651478469	8.491167117	8.546810521	8.496522125	8.5574829	8.696257981	8.678843609	8.922168415	8.62541565	8.584614939	8.644692973	8.420555955	8.905367707	8.609226544	8.563223639	8.458010087
TRADD	NS	8.662218974	8.613589433	8.69514468	8.66945898	8.662146909	8.525316583	8.602135243	8.783705978	8.736801967	8.695658878	8.612730221	8.674010344	8.770401385	8.584559851	8.716153941	8.620612265	8.676744345	8.513221759	8.815880339	8.92977756	8.582613874	8.620835422	8.647543367	8.616957278	8.60403491	8.502268121	8.648894143	8.779464703	8.764905237
PLD1	NS	6.667039824	7.115690233	6.814126566	7.061386675	6.8169389	7.000857848	6.820541402	6.884177113	6.73480537	6.884072363	6.892359101	7.066035894	7.201152355	7.169205575	7.406697108	7.121802963	7.225782566	7.436630279	7.095657816	7.12564012	6.986351652	7.188485113	6.948529424	6.989070026	7.168963107	7.11990603	7.251344947	7.193954646	6.870898791
DTX2P1-UPK3BP1-PMS2P11	NS	10.64538809	10.67270062	10.54875302	10.60322779	10.70074764	10.88184442	10.76088465	11.19576317	10.61210871	10.63129027	10.49011318	10.38554292	10.49672644	10.58920185	10.55361134	10.51851694	10.531699	10.60718074	10.68209669	11.38521281	10.78163399	10.79677777	10.40952068	10.45352502	10.36236908	10.86422492	10.69404081	10.5442688	10.74200095
BAD	NS	7.07745708	7.589547389	7.548429559	7.899459382	7.570024766	7.648161576	7.558161274	7.497926096	7.664476422	7.982950156	8.049081173	7.889585305	7.890896019	8.183705002	7.482541451	8.24169653	7.878535015	7.668522163	8.07263161	7.938973609	7.422622355	7.704036596	7.753991771	7.567404619	7.91095089	7.285245907	7.860061433	8.065683854	7.60968241
PRPF8	NS	10.24713578	10.35888565	10.49319621	10.64727805	10.51434249	10.38579764	10.35781127	10.19285405	10.56534495	10.68184476	10.36906851	10.79495625	10.59729977	10.67374056	10.52423491	10.40399	10.71458706	10.52247564	10.48488178	10.48155236	10.44315446	10.18880266	10.395116	10.41557705	10.45700621	10.23314398	10.42824389	10.75558931	10.40950671
CAPNS1	NS	12.21783096	12.26620136	12.30961286	12.46478908	12.47133887	12.16746892	12.09125444	12.18020045	12.07071796	12.29693719	12.20965608	12.27826315	12.31863851	12.46364019	12.42912148	12.23423569	12.38450169	12.34926282	12.31487199	12.27988557	12.19514551	12.28367118	12.32538079	12.13373676	12.43966856	12.20818035	12.35627784	11.93048356	12.26632829
RPL35	NS	11.87249325	11.59577449	11.8918141	11.89090993	11.81469059	11.69594034	11.76585278	11.21630117	11.71143127	11.87166483	11.71879659	12.05375209	11.88451505	11.73293954	11.43383111	11.95571443	11.89011706	11.66669244	11.69212926	11.75537175	11.82599391	11.19089794	11.90907098	11.65054218	11.72470029	11.50958328	11.74595001	12.17835794	11.78806756
EIF4G2	NS	11.99362972	12.17988112	12.12956463	12.09739528	12.25534621	11.93261319	11.89281521	11.67098299	11.856366	12.3148825	12.33347384	12.23696098	12.19974876	11.97765835	12.09989315	12.27937767	12.15464386	12.21940808	12.06279253	12.13577374	12.05951004	11.98907274	12.20615142	12.07167553	12.11450321	11.89204367	12.01066744	11.95598898	12.18422597
EIF3D	NS	10.61223495	10.47724657	10.75729779	10.78195459	10.74515148	10.31170129	10.43776365	10.27833495	10.44431523	10.65302108	10.51877476	10.77104376	10.94298443	10.81200763	10.53712419	10.61013643	10.75838904	10.66302221	10.64984203	10.78879245	10.56463271	10.20816358	10.63869862	10.7829375	10.63242409	10.33212479	10.63000739	11.06597854	10.62564068
PARK7	NS	12.35354732	12.12869018	12.21869176	12.3953995	12.33730355	12.23991906	12.16844683	11.75935735	12.14603817	12.54140501	12.29305075	12.41680842	12.41223436	12.35053902	12.12003417	12.29960633	12.39361307	12.24583859	12.24003068	12.1710897	12.01879442	12.13904037	12.30866116	12.20413391	12.34338237	12.01658596	12.30093014	12.25187323	12.15902654
SRP14	NS	11.66755338	11.58422767	11.75649841	11.82753291	11.83146311	11.69894881	11.69745485	11.62264072	11.79553237	12.06054065	12.0120998	11.95356378	11.83886288	11.82766168	11.58567367	12.15291665	12.08676059	11.78104559	11.74777828	11.85419461	11.89040301	11.71891692	12.12010106	11.90129375	11.97768339	11.69960228	11.88149233	11.91492366	11.72957876
GDI2	NS	10.95880448	10.8254259	10.70147162	10.77682962	10.75853788	10.52755349	10.74542248	10.63111405	10.60319854	10.53130478	10.73205353	10.96134779	11.07887441	10.78252772	11.00113567	10.86746232	11.12915648	11.063885	10.68196106	10.98793485	10.98760494	10.78482498	11.00287724	11.04591455	10.94382576	10.81350096	11.03688454	11.13868368	10.85950657
GDI2	NS	11.46297302	11.39628206	11.15757532	11.4447462	11.29048908	11.01213992	11.08299994	10.96442693	11.0610641	10.99033962	11.29202062	11.75649288	11.57269166	11.20306042	11.24658947	11.19956309	11.45515088	11.3728038	11.04428006	11.61094728	11.35117433	10.87157284	11.42963127	11.20127779	11.32423493	11.05337767	11.26228014	11.5576593	11.35670773
RPL11	NS	12.674479	12.30940464	12.48124557	12.6390564	12.45841477	12.31286056	12.45050089	12.22981893	12.5497195	12.62602686	12.43878312	12.78396919	12.65205185	12.39639521	12.48021948	12.61827612	12.78392666	12.39697596	12.50330307	12.57535273	12.47323924	12.1462988	12.60582158	12.34593041	12.51107583	12.16778726	12.28568291	12.67493938	12.65701881
ARF3	NS	9.798210191	9.617089142	9.802289642	9.894949889	9.886592104	9.753069464	9.927737504	10.02577555	9.833750631	9.564283781	9.854970936	10.0703855	9.886873764	10.0273292	9.862063945	9.900489014	9.566688273	9.692024088	9.63563843	9.985244969	9.979586637	9.710523883	10.1412291	9.937406044	9.85291827	9.587111314	9.804108655	9.831170996	10.01375253
RPL24	NS	12.63363102	12.52036854	12.74936615	12.85548627	12.65740452	12.41657496	12.64749572	12.1806759	12.70197678	12.7988503	12.62707964	13.00365838	12.83428505	12.6793801	12.43802806	12.74373751	12.80670966	12.54873283	12.56518976	12.62080167	12.6474194	12.4306878	12.79857956	12.56907217	12.73173327	12.35857734	12.63161753	12.92312858	12.67311324
HNRNPC	NS	9.93731632	10.27028708	10.25542064	10.52605712	10.55807855	10.2602026	10.3194047	9.869277946	10.15868844	10.4910977	10.44669599	10.57511991	10.46561475	10.33857324	10.1585012	10.28688121	10.54814395	10.21961274	10.22377843	10.52294433	10.35821427	10.01544186	10.57689189	10.41600695	10.42106149	9.891022632	10.42359356	10.52715855	10.43296893
RPS27A	NS	12.32762496	12.08711249	12.36861407	12.2757969	12.25513785	12.10618982	12.26389172	11.8707051	12.14887831	12.40574124	12.27311354	12.4416082	12.48891936	12.14712364	12.17683603	12.36187816	12.50025561	12.2182126	11.99474873	12.2236286	12.36590456	12.04564546	12.43092586	12.14363336	12.27157357	12.07455276	12.08073785	12.36658335	12.40092746
FAU	NS	12.19613565	12.05385125	12.24041476	12.43359699	12.29654067	12.11380296	12.29484662	12.03362926	12.39007309	12.45719415	12.11857014	12.39661622	12.2642573	12.30398229	11.93950797	12.19942932	12.3557435	11.96999866	12.15206734	12.31727029	12.0790072	11.7681945	12.25272994	12.01118558	12.27934498	11.83360761	12.23299067	12.69203033	12.18985291
TARDBP	NS	9.591119046	10.03875699	10.00460006	10.28077383	10.24281091	9.975846523	9.949316019	9.750553726	10.0994199	10.10490784	10.10471771	10.3331881	10.28440129	9.445628014	10.07797676	10.23684329	10.3939827	10.22807463	10.26198552	10.179676	10.11072056	9.584734373	10.33640242	10.12042632	10.2181604	9.802876215	9.92330069	10.30513906	10.25664113
CFL1	NS	13.20036664	13.3353038	13.15262639	13.2747313	13.27159348	13.2250742	13.06989215	13.24995617	13.12385316	13.26605892	13.09061138	13.14950768	13.19264761	13.35114085	13.23510009	13.11358045	13.24958858	13.06383836	13.13311775	13.20512489	13.18827053	13.03374017	13.22566015	13.33435004	13.10754679	13.05724931	13.25849262	13.19506345	13.38330143
RPL18	NS	11.35034902	10.98215672	11.13569292	11.37281468	11.15859397	11.01945898	11.14561798	10.76911215	11.09152078	11.43601524	11.09343939	11.6274425	11.57035588	11.36064922	10.96257938	11.3867508	11.50562042	11.13103699	11.40339247	11.49852684	11.29038859	10.81165654	11.52334968	11.16818334	11.29521223	10.92626285	11.10009166	11.59392126	11.31710708
EIF3F	NS	11.0664785	10.73455056	10.99776947	11.30490274	10.94986475	10.73880437	10.93934308	10.36868203	10.86574383	11.11256544	10.70909441	11.25715593	11.11708722	11.00258101	10.85308889	10.92445631	11.08708231	10.77256276	11.00107781	11.14457839	10.79154268	10.59555911	10.83076707	10.83674858	11.25867447	10.38951384	11.04644064	11.33847207	10.92492647
RPS5	NS	12.85557992	12.17643098	12.4384109	12.57129919	12.46571625	12.44785329	12.56132169	12.23718191	12.5518837	12.41069422	12.36805093	12.80804996	12.71040742	12.63507329	12.26944389	12.59136799	12.61180845	12.39930535	12.37658557	12.79163019	12.56948483	12.23048542	12.76893795	12.55783233	12.64138114	12.23723222	12.39626436	12.93629812	12.64839816
RPL27	NS	12.8980801	12.66349978	12.78899876	12.97074518	12.83787507	12.73573746	12.82960186	12.55230548	12.67980824	12.96561591	12.85967718	13.02845506	12.91738324	12.89781401	12.60322897	12.89632026	12.78531282	12.7683851	12.63138226	12.70557887	12.77807085	12.5266862	12.92879868	12.74506974	12.75068127	12.58387224	12.83180596	12.93594768	13.03696912
RPL34	NS	12.46273745	12.25240992	12.4205278	12.51765743	12.38486994	12.24932465	12.3360061	12.01886605	12.30941338	12.58723913	12.43396411	12.65569069	12.63488106	12.40633788	12.21388826	12.58222828	12.67550412	12.3897479	12.50577871	12.59742239	12.44553519	12.007755	12.60713786	12.32611296	12.40581617	12.09611138	12.18553011	12.70229508	12.51117477
NARS	NS	11.5821591	11.74139068	11.65651146	11.71852307	11.68323408	11.41584309	11.43934164	11.12293469	11.32114353	11.80738738	11.51732865	11.40718678	11.51888496	11.02497034	11.53934361	11.33071737	11.58490318	11.70160398	11.5821485	11.488376	11.21292675	11.40708336	11.39013168	11.55924523	11.24844572	11.33663179	11.65899774	11.4087445	11.46510517
STARD7	NS	11.3558711	11.5236241	11.20948543	11.82491139	11.61550791	11.24219721	11.15515514	11.04948563	11.29783999	11.67484505	11.47505648	11.49005757	11.34711511	11.502892	11.46951253	11.27406836	11.53199076	11.42300494	11.48802223	11.47851021	11.31380949	11.29127604	11.63641313	11.35755998	11.47320886	11.26678585	11.46282937	11.56589604	11.39049967
RPL19	NS	13.27367751	12.94294666	13.1392257	13.37291104	13.1497951	12.89489281	13.12351642	12.83339902	13.17397631	13.23292274	13.03859609	13.39678227	13.26744786	13.10321938	12.97539363	13.23942795	13.30481541	13.00276627	13.17901989	13.43916313	13.13020671	12.83895385	13.29265225	13.01040072	13.12788809	12.8333126	13.12217553	13.37761172	13.23032043
SLC25A3	NS	13.42696156	13.66105333	13.53602065	13.67068859	13.54523306	13.46202882	13.43787739	13.3839176	13.63146064	13.56562904	13.60769646	13.56352656	13.49357485	13.7223596	13.59067275	13.49354788	13.50710032	13.66036171	13.58815974	13.45762464	13.2577701	13.53761585	13.46639087	13.50997441	13.48890485	13.50794962	13.57450873	13.42864881	13.4394715
RPL9	NS	13.3324003	13.03635952	13.21386731	13.23069342	13.15167076	13.08059831	13.15769894	12.91320018	13.16905696	13.31704446	13.1768629	13.46085711	13.45447969	13.16654129	13.1670407	13.25036936	13.45621004	13.20236331	13.21273981	13.30690957	13.32571012	12.94644013	13.42417837	13.15188805	13.19299466	13.13399049	13.11730259	13.2146114	13.36353138
RPL6	NS	12.46408263	12.11567408	12.35602631	12.42942849	12.34715609	12.12146576	12.26970884	11.85367615	12.11218173	12.48181739	12.29966991	12.49995396	12.46048728	12.30018969	12.14848761	12.51559003	12.5843016	12.3909187	12.1803862	12.42889302	12.35010572	11.92884554	12.4998834	12.19196046	12.20985463	12.11282282	12.23695996	12.68557807	12.47421778
CTDNEP1	NS	10.12218933	9.934759371	10.01627866	10.11736869	10.11766907	9.809506719	10.03963206	9.888327087	9.875860142	10.11548537	10.12967506	10.17176918	10.05468332	10.3332069	10.10194283	10.1129462	10.08508557	9.988785808	10.10727394	10.10780682	9.935294308	10.07009988	10.09226464	10.02335403	10.01987889	10.06386349	10.16536369	9.980361546	9.874690348
RPL10A	NS	12.0130886	11.58848252	11.85639872	12.03450443	11.81671177	11.50352987	11.63864795	11.20238059	11.68892207	11.95689079	11.69154111	12.24323541	12.12509717	11.89572453	11.61365774	11.811601	12.01145313	11.59712889	11.76334438	11.97022245	11.85287309	11.34663192	12.07906409	11.77350902	11.68430592	11.5200142	11.88048354	12.19671611	11.9004145
CBX3	NS	9.800783999	9.746917073	9.907511476	9.926083249	9.947322341	9.812020336	9.866462187	9.467499432	9.488724535	9.901610869	9.875390279	9.899276884	10.0184114	9.007654306	9.643789898	9.752838149	9.960247253	9.821450027	9.612659073	9.818874698	9.781897157	9.525918062	9.880883816	9.890514347	9.777417428	9.393006225	9.56627851	9.847586328	9.93609435
PSMB2	NS	10.53509363	10.58211115	10.38831022	10.72261012	10.59168856	10.47185348	10.54072382	10.50852611	10.57061172	10.54709586	10.77642922	10.83711368	10.63954821	10.87072369	10.61381095	10.72428076	10.45987648	10.55416458	10.61439539	10.6918525	10.39781407	10.50019519	10.66895852	10.72842119	10.73128836	10.45331124	10.75475751	10.77124205	10.82125992
KHDRBS1	NS	11.11768823	11.06298112	11.16236039	11.32514209	11.37466772	11.05663173	11.11053792	10.97182241	11.13600218	11.23749784	11.15384249	11.46170511	11.3949253	10.94798286	11.23697007	11.21173779	11.46097862	11.07116263	11.13935442	11.22844651	11.18816731	11.0297088	11.37012198	11.31366222	11.27868444	10.85254963	11.14461192	11.31801475	11.14590086
RTCB	NS	9.39488823	9.699308079	9.804885776	9.703481702	9.609828406	9.560936756	9.548296913	9.292002747	9.614524725	9.606548381	9.526880024	9.447332123	9.402896675	9.658343373	9.499796454	9.425631961	9.564510771	9.673974835	9.661949085	9.47029536	9.395725119	9.292878941	9.346088792	9.470686193	9.439465981	9.357764831	9.511359918	9.793285044	9.330467925
ERH	NS	11.45296961	11.37340039	11.44898788	11.46644382	11.43096739	11.43588426	11.44436101	11.14898718	11.39972674	11.63551758	11.6254543	11.62222836	11.50224184	11.66169765	11.3927898	11.62757214	11.62359111	11.49918445	11.33697256	11.56620004	11.57006859	11.39834798	11.67845155	11.57333909	11.32130647	11.25387035	11.36301452	11.4102924	11.48510543
ABCF1	NS	9.75519366	9.996002829	9.748231496	10.11740254	9.785060517	9.803831971	9.822210432	9.727538681	9.834343457	9.904383945	9.838474822	9.753739844	9.830009873	9.991114493	9.836439884	9.791351114	9.901975583	9.883207261	9.917014214	10.09370137	9.847088275	9.836000755	9.925462308	9.980083922	10.05135555	9.894647884	9.908174832	9.975530432	9.834572948
DAD1	NS	11.01906424	10.95973052	10.89668662	11.23024603	11.13308725	10.93450222	10.78886845	10.65799905	10.94176245	11.10246441	10.94203471	11.05667619	10.968124	11.08619688	10.90940001	10.76334778	10.92567234	10.74953711	10.73700836	10.98097771	10.79279629	10.57351668	10.94435047	11.19199416	10.95252309	10.44653654	11.17693756	11.21799407	11.01695821
YY1	NS	9.660450586	9.644032266	9.882794687	9.812305257	9.997049045	9.828815301	9.904028637	9.337086877	9.573027083	10.0527098	10.02801644	9.89511397	9.998240048	9.770720908	9.728602704	10.17657446	10.07962056	10.08274083	9.904002335	9.787231424	9.878910684	9.729227989	9.937762358	9.973412867	9.967707869	9.589205941	9.754723505	9.641445945	9.936033745
JTB	NS	11.06847131	11.03848766	11.07523108	11.07543093	11.13140463	10.97334857	10.9343263	10.76503078	10.88734745	11.10311845	11.07303606	11.0236271	10.94141761	10.98837165	10.64613145	11.01369597	10.96153914	10.92772282	10.93639898	11.09005549	11.00427695	10.71847848	10.9878537	10.91955832	10.93690125	10.73382712	11.0442318	11.15200741	11.07354395
KAT7	NS	9.937553369	9.935003618	10.1363221	9.888869006	9.993672428	10.10219452	10.19910144	9.895413362	10.04502075	9.711532498	10.22116314	10.20056812	9.999469283	10.31563646	10.00534667	10.11753254	9.894850586	10.10290978	9.922144891	10.00820067	10.08666566	10.18186695	9.943378159	10.07250339	10.00702336	10.23180764	10.18609008	9.92832246	9.985904974
ZNF146	NS	8.498406455	8.282927336	8.435192352	8.661777799	8.69817902	8.368269588	8.540398201	8.315065318	8.429251239	8.86879605	8.640818096	8.56265737	8.624056322	7.432896561	8.528610074	8.483973471	8.852115832	8.449669275	8.482110626	8.628059157	8.522576047	8.285318983	8.657242095	8.579901556	8.487931672	8.130856777	8.433625635	8.629824841	8.789744542
SART1	NS	7.843447157	7.630627447	7.799996893	8.039412637	7.999997397	7.717321135	7.789031874	7.572799568	7.627099756	8.113628156	8.030340781	8.079965374	7.827479962	7.948939307	8.174708755	7.552826464	7.789639451	7.855737642	7.770505897	7.648544477	7.554941559	7.752280503	7.672788193	7.679013297	7.746261594	7.853049696	7.940463638	7.601415956	7.799098844
ILF2	NS	9.443951414	9.450898696	9.434235486	9.761409579	9.706029789	9.418148348	9.405493698	9.106025704	9.306285572	9.547262625	9.275639474	9.424155773	9.622196323	9.633891762	9.374040619	9.408898863	9.76378995	9.418111262	9.530533935	9.76789877	9.477615944	9.22117634	9.60257349	9.569465198	9.531460942	9.277648857	9.541550362	9.814576403	9.414894144
SPAG7	NS	10.39207984	10.63358101	10.76141359	10.76831776	10.65514302	10.5936474	10.63008651	10.4225865	10.76060998	11.05431688	10.60624174	10.71178576	10.63509658	10.77922824	10.57627513	10.78316715	10.88519038	10.72696204	10.8658861	10.61338073	10.62396368	10.55915575	10.78619686	10.6745742	10.61366813	10.64609791	10.68975186	10.84132614	10.51051776
ZPR1	NS	8.632315698	8.436351735	8.317557413	8.417097038	8.380771749	8.101091449	8.08663171	8.022447253	8.128664498	8.149271683	8.293162427	8.287490385	8.245566402	8.604701665	8.196326811	8.169397037	8.185407855	8.233161177	8.394511883	8.347243796	8.160878091	8.111885791	8.162527007	8.48176417	7.955611352	8.406125211	8.358802124	8.276274337	8.236094107
TAF10	NS	11.00774194	10.85829223	10.84343479	11.1484757	11.05204095	10.80592024	10.67453694	10.42131463	10.84461973	10.98906563	10.64122841	10.61001883	10.67253168	10.91198534	10.67321856	10.80302799	10.64568889	10.57759742	10.78952301	10.79888761	10.67766408	10.68544632	10.71858262	11.04820744	10.80700264	10.74070586	10.99407492	10.92394289	10.71542055
C1D	NS	7.785347079	7.686651124	7.744481368	7.886440838	8.183349841	7.940412272	7.7916755	7.595596879	7.75465286	8.025663725	7.999920123	7.941827334	8.070524677	7.366457232	7.840750851	7.931922813	8.170606044	7.899709078	7.578638659	7.725089894	7.719430432	7.699116757	7.968681107	7.846068938	7.876914861	7.529452221	7.850057701	7.717742128	7.916411217
NONO	NS	12.01840391	11.75652485	12.02887374	12.08027332	12.13029207	11.86623562	12.06764741	11.79356684	12.00816349	12.0982567	12.10424531	12.25952842	12.16898208	12.1809103	12.06631277	12.08578307	12.32396256	12.0183334	11.93975751	12.23970698	12.01455186	11.7815493	12.18516339	12.05820908	12.17411664	11.71103965	12.08638722	12.38792047	12.19440571
RHOA	NS	11.76380041	11.85241328	11.89315264	12.06965238	12.23521202	11.79842977	11.66085569	11.65297011	11.803211	12.17109969	11.82482355	12.06564778	12.19472698	12.15111183	11.98770614	12.0449778	12.30757431	12.05091368	12.20583564	12.18908118	12.26153909	11.5339729	12.18479885	12.07805256	12.02738568	11.79354519	12.13104921	12.11346853	12.02088843
RNPS1	NS	10.54492486	10.40013296	10.62614173	10.61029808	10.62682354	10.48907528	10.67279394	10.26851865	10.48616658	10.78931675	10.57905928	10.71601698	10.59573398	10.68104134	10.42209533	10.68550558	10.59114231	10.6271169	10.45938643	10.80265835	10.52493964	10.40990788	10.71209204	10.57109289	10.4820002	10.40025855	10.44507079	10.71606531	10.60606858
RPS24	NS	13.54753028	13.42154639	13.50770765	13.52662937	13.53748332	13.38432152	13.49594852	13.18679881	13.42392247	13.5657808	13.53868876	13.89530536	13.73292199	13.45307965	13.43908278	13.6169722	13.66100869	13.46298231	13.50088149	13.72090162	13.52667619	13.28714877	13.62718559	13.45058914	13.58367452	13.33521099	13.35349157	13.70621131	13.62416506
RPL30	NS	13.30268276	12.97217809	13.08116292	13.24060899	13.19387226	12.96548281	13.18490944	12.9335333	13.16082032	13.28231525	13.17601112	13.45594115	13.33012877	13.2834013	13.15896126	13.31608234	13.40641695	13.07510969	13.23535619	13.40027718	13.30222014	12.95364105	13.31862926	13.10389511	13.29041752	12.97495101	13.07927019	13.45327802	13.27314143
NPM1	NS	11.92379233	11.75631313	12.1664656	12.00387153	12.11021701	11.75324528	12.00856751	11.6565082	11.68283691	12.16360213	12.19182736	12.40227979	12.35902192	11.72298603	11.92187843	12.17490187	12.36541649	12.19961616	12.00914121	12.17174056	12.0586799	11.89905154	12.31485109	12.07653256	11.95750689	11.9103054	11.87531406	12.16871214	12.05946247
HSP90AB1	NS	12.66534022	13.03381878	13.00148393	12.97173375	12.93137626	12.79423034	12.82828835	12.63906996	12.89269981	12.9071476	13.00443988	13.13926742	12.99762385	12.8595489	12.77588844	12.96350458	12.94699204	13.05780678	13.12170102	12.8350397	12.88616232	12.75488168	13.01328115	12.84827125	12.87200927	13.02693812	12.95773776	12.89514265	12.68190563
IK	NS	9.978297455	9.720337242	10.18651037	10.18006226	10.48890433	9.798957905	9.792873646	9.405566431	9.995045133	10.31061837	10.25941457	10.42708044	10.18087288	9.800394553	9.928143147	10.15884231	10.35379581	10.09304538	10.28075816	10.07402099	9.914350964	9.646936224	10.30625679	9.99100113	10.06785475	9.729249715	10.07266567	10.55000848	9.955490266
SNX3	NS	11.19146036	11.24701069	11.21572243	11.38063609	11.38151705	11.39152496	11.26633689	11.18073056	11.23818766	11.40494312	11.34281779	11.49503963	11.30664628	11.35458402	11.37960896	11.43728214	11.29227736	11.38602334	10.95859934	10.98453631	11.2362436	11.33455937	11.21967207	11.33864313	11.38807354	11.23702643	11.4215297	11.24164061	11.16958363
CANX	NS	12.47580754	12.53575069	12.56580445	12.53609121	12.79684705	12.32784948	12.31592338	12.3612361	12.35072734	12.48934267	12.57556828	12.62904507	12.47400302	12.58489984	12.70632828	12.51222098	12.4672478	12.59650256	12.39716789	12.7052402	12.53454391	12.55926601	12.4935336	12.60598769	12.64135013	12.46168347	12.64876816	12.69561081	12.60190484
SART3	NS	7.818335706	7.949230574	7.949724131	8.091644702	7.942345873	8.00938927	8.217050027	7.973544498	7.845117924	8.061111006	7.893963444	8.381696192	8.268984836	8.035486804	8.203763906	7.916255849	8.404837607	8.051136721	8.131306368	8.004187147	8.209704583	8.003982402	8.325201285	8.029635533	8.16685131	7.863798631	7.822204141	8.397529384	8.224755441
CNPPD1	NS	8.002608734	7.835067534	8.040462602	8.239008507	8.249060478	8.048873175	8.073006431	7.849548722	7.639550284	8.221283713	8.339911128	8.332745964	8.244509394	8.3589177	8.14095173	8.333635499	8.228404274	8.411674758	8.030990129	7.860883037	7.993131773	7.864988475	8.158242474	8.357206999	7.972380531	7.65471931	8.138057495	8.185849931	8.240489289
SMNDC1	NS	8.803702574	9.001163007	8.813359225	9.152282702	9.165286635	9.071049922	8.934679293	8.747021725	8.816793664	9.279715404	8.943585433	9.252288779	9.184337282	8.886375544	8.797778146	8.952085095	9.103195271	8.920488755	8.802258276	9.075460107	8.857791825	8.660548497	8.926960643	8.931526906	9.014519709	8.60141641	8.876213124	8.805650021	9.072234108
HNRNPM	NS	9.377470142	9.425857576	9.643988588	9.847386907	9.683192159	9.42882612	9.606641619	9.196448302	9.584151798	10.07754473	9.751148398	10.17837033	9.883351878	9.454313335	9.71101454	10.02842722	10.37226067	9.702788973	10.32896515	10.09125701	9.599673468	9.106092731	10.12201917	9.217345005	9.607274475	9.156106404	9.42460584	10.23625973	9.790129106
HNRNPD	NS	9.110890691	9.221601703	9.414797813	9.472154608	9.452424261	9.234502636	9.306042244	8.90954874	9.217579323	9.470197113	9.635471205	9.632129195	9.679964701	9.272936816	9.340418564	9.520758512	9.655204883	9.466390031	9.471737279	9.618431679	9.489867962	9.248033269	9.608801005	9.347282057	9.425668644	9.266360014	9.242929671	9.363940162	9.688913166
RPL14	NS	11.67362678	11.04611168	11.52559921	11.69452018	11.49196968	11.42517115	11.49943216	11.35025968	11.4733648	11.46357976	11.28897061	11.98739477	11.82757416	11.51388302	11.39933352	11.69096669	11.80923559	11.54368741	11.32897673	11.77275378	11.62032254	11.12112419	11.72049608	11.54243417	11.59204492	11.29109729	11.12732813	11.87582467	11.7998442
GUK1	NS	9.346913432	9.192768577	9.423284261	9.764306758	9.826687687	9.234962363	9.20855543	8.977453591	9.358512578	9.942302784	9.450734512	9.594713295	9.695334926	9.387905658	9.115800699	9.575751744	9.60699672	9.330248539	9.410830836	9.69206438	9.329543855	8.867859183	9.630674165	9.353557757	9.767519332	8.642824996	9.609312616	9.606912423	9.42150731
KXD1	NS	9.285863296	9.096328551	9.111650056	9.320376094	9.254284138	8.897059082	8.948750424	8.933612575	9.110507979	9.07143628	9.107103124	9.210445357	9.30053217	9.33847235	9.16125003	9.085106975	9.161224497	9.084708468	9.212817279	9.219501489	9.188714738	8.915049401	9.14931763	9.256323406	9.231603786	9.085714507	9.286425864	9.366610617	9.08745045
OAZ1	NS	12.29721069	12.37166146	12.46020759	12.48678795	12.48574058	12.40803762	12.28154369	12.09015662	12.32710934	12.63886755	12.56535047	12.61210578	12.56242989	12.52909145	12.46712283	12.63397504	12.45232895	12.56343519	12.65779239	12.58006443	12.45451471	12.33104471	12.47904428	12.37754532	12.44721163	12.3163429	12.52828536	12.2673409	12.44944598
ATP6V0B	NS	9.672303316	9.904460899	9.81715168	10.11641954	10.0584562	9.793593673	9.651528656	9.637494198	9.772553345	10.30984167	9.756112233	9.465398524	9.71782955	9.694440991	9.325255532	9.51880987	9.77677909	9.500605067	9.668195779	10.05238517	9.699845171	9.331309042	9.638945822	9.631199341	9.692647362	9.483387238	9.83225584	10.06535723	9.674829734
KARS	NS	10.64722618	10.71639323	10.71116431	11.00783482	10.83658498	10.57117642	10.5861078	10.50721568	10.7711807	10.79500474	10.74708065	10.99576333	10.80677843	10.76815739	10.6904813	10.78900861	10.96361264	10.82588	10.79445061	10.90366988	10.69605972	10.60259302	10.83074856	10.76691835	10.83029469	10.61033436	10.78349133	11.04262847	10.66432183
RPS6	NS	12.65788657	12.11041647	12.35526338	12.57526121	12.40954426	12.17037404	12.36497784	12.07934942	12.30667198	12.42763561	12.20322862	12.60778633	12.55023448	12.25167111	12.28499562	12.4106861	12.76620667	12.15577276	12.25491833	12.48600099	12.27814327	11.87073862	12.38952357	12.21340541	12.39386347	11.90198593	12.61699828	12.6049879	12.3649454
RPS7	NS	11.9397901	11.54107974	11.67981607	11.9685748	11.7664771	11.55005918	11.5375135	11.25288683	11.74028073	11.82517683	11.77421998	12.22425563	12.13935949	11.86849487	11.85166494	12.02637406	12.27620533	11.8324474	11.9110554	12.17627492	11.80319782	11.31054217	11.94724935	11.56795632	11.85141783	11.41681879	11.73304316	12.38657396	11.85798959
USP22	NS	9.739208883	9.763898336	10.06496853	10.11647137	10.0690253	9.740326563	9.871394391	9.628187916	9.997701888	10.32214789	10.13526713	10.18694007	10.09233341	10.20471035	9.911328719	10.02271906	10.2021318	10.05131871	9.916973642	10.01785873	9.871842803	9.614554034	10.18173403	9.88001159	9.988003041	9.582436239	9.777451327	10.40239328	10.08078091
C11orf58	NS	11.26616224	11.18671807	11.16191366	11.3072496	11.41177366	11.13806183	11.22128511	11.0158387	11.25321212	11.56409228	11.56948525	11.61909002	11.45276321	11.24691836	11.54430341	11.48861541	11.5490988	11.37296839	11.28997612	11.08221571	11.31383435	11.2757724	11.36411725	11.34836	11.3827756	11.12197891	11.39823832	11.07203414	11.27789003
TCEB2	NS	10.49650329	10.42023754	10.6107649	10.90818732	10.768343	10.70279889	10.66624828	10.22080939	10.74756981	11.11108071	10.71170737	10.94167051	10.6940368	10.78408051	10.37763864	10.73033982	10.86181602	10.45041493	10.88115571	10.70934668	10.40989378	10.30776084	10.79172403	10.27060206	10.76183538	9.988541868	10.5397727	11.07206852	10.54181133
COX4I1	NS	12.31399074	12.45178612	12.50343128	12.66824091	12.5514488	12.38249334	12.48332214	12.04060247	12.55041778	12.67525803	12.60901478	12.55666517	12.53902492	12.56090701	12.41097785	12.65469691	12.54189325	12.63057542	12.54251144	12.33798874	12.37654397	12.52261198	12.58332562	12.42067058	12.46411758	12.41576241	12.49480567	12.50213959	12.51147692
TMED2	NS	10.90043346	10.94295674	10.98083621	11.07869299	11.21628239	10.9016467	10.75688052	10.47876087	10.98611234	11.355009	11.12016049	11.07429501	11.16570934	11.0074871	10.90000174	10.84181383	11.09978718	10.98095624	10.72209152	11.16303475	11.0112373	10.79448236	11.05089795	11.21364195	10.98425869	10.67283711	11.16338919	11.11636247	11.04600516
FNTA	NS	10.37326889	10.35838428	10.25296202	10.49118647	10.49187374	10.23881201	10.47075389	10.12550923	10.3280395	10.51686239	10.46023364	10.63669307	10.42788081	10.21716371	10.40987932	10.46504176	10.73416686	10.15573616	10.3898846	10.50496648	10.29116118	10.19996775	10.46400229	10.35277667	10.55199946	10.24554151	10.34743531	10.47238185	10.39280736
RPS25	NS	11.9355962	11.60429117	11.81266599	12.0463031	11.99791803	11.72238798	11.86920852	11.51965101	11.75233945	12.10588032	11.95191391	12.31799441	12.14496453	12.02525726	11.70599344	12.22009762	12.29639338	11.80391703	12.03863999	12.0913406	11.97363795	11.61266942	12.12051558	11.79054221	12.02562824	11.75612423	11.80224589	11.97408473	12.03475164
RPL37	NS	12.70002095	12.14946316	12.35576947	12.62849698	12.52881044	12.25546661	12.46149828	12.02434992	12.42300653	12.37885877	12.41454726	12.83981538	12.76779392	12.52433326	12.26668942	12.59025901	12.71991992	12.35981627	12.5398036	12.54714353	12.50486189	12.11183143	12.67265549	12.32550361	12.51882763	12.1474246	12.35818764	12.71475698	12.7000296
HINT1	NS	9.597788995	9.598564343	9.62334205	9.923426738	9.951376985	9.754723362	9.810757498	9.371579446	9.755529521	10.15859872	10.2865864	10.2005608	9.917958497	10.16181268	9.829971249	10.37038841	10.13821217	9.973745759	9.927274629	10.14991495	9.802211547	9.688601108	10.06975302	9.616057042	10.02170372	9.402216065	9.80786792	10.19659386	10.05546273
EEF2	NS	12.96014396	12.84239315	12.80001363	12.78028023	12.8007343	12.38835668	12.68585281	12.35121055	12.75612267	12.88105529	12.61115962	12.88370963	12.86139797	12.90833872	12.52595287	12.93360878	13.02041756	12.90521571	12.84896499	12.97330585	12.81132579	12.7738867	12.87937643	12.70552148	12.58463468	12.64000341	12.60204911	13.05425195	12.72304557
RPS10	NS	13.3101328	13.08804618	13.20834073	13.36622768	13.28419467	13.16507475	13.25935021	12.98476776	13.30862301	13.38404481	13.1581386	13.47624487	13.3238373	13.24285443	13.04628524	13.25164513	13.43887002	13.03411738	13.15309034	13.32612392	13.24697502	12.8988888	13.35190834	13.14560517	13.20482598	13.02877402	13.27160667	13.45482384	13.32477407
ATP6V0E1	NS	11.16468409	11.30602023	11.15427218	11.46603928	11.39661745	11.05630542	11.03591846	10.9441771	11.30722578	11.43649462	11.50206797	11.39013682	11.26872057	11.57718672	11.21797901	11.48433831	11.39847686	11.40537032	11.17597744	11.38758795	11.52948098	11.13213676	11.30945246	11.40869131	11.52144957	11.27882403	11.54144523	11.54394546	11.40716822
HNRNPK	NS	10.28632278	10.26913739	10.58219673	10.44773458	10.47271494	10.13757546	10.17175898	9.897172403	10.13613785	10.66072441	10.43821122	10.60059006	10.64357399	10.36636439	10.40269269	10.62922089	10.70613491	10.60799031	10.49838407	10.57968797	10.44524089	10.18406804	10.61294855	10.4276084	10.23133621	10.18662838	10.29816872	10.29404997	10.56175882
ANAPC5	NS	9.863889504	10.00788973	10.19231016	10.3319739	10.28110832	10.19452161	10.188249	9.848308525	10.21599889	10.23254146	10.20631722	10.49678289	10.31081706	9.97984215	10.03917633	10.20467496	10.301317	10.03734396	10.02079834	10.0053095	10.02873235	10.0195216	10.21195392	10.07811755	10.42841322	9.768917465	10.13146973	10.41849914	10.31459228
HNRNPU	NS	9.82732911	9.878334362	10.05100594	10.15272183	10.0623297	9.892538035	10.02588909	9.435561271	9.715179795	10.39760925	10.36505912	10.33620448	10.4616192	9.868557096	9.981484234	10.31955269	10.48146316	10.39348585	10.33601164	10.36372566	10.09918617	9.984006768	10.4926712	10.17424152	9.84873347	9.888772835	10.01292247	10.30370475	10.12771758
HNRNPU	NS	11.77447391	11.6993695	11.91183128	12.03283512	12.00869465	11.66244138	11.80383838	11.531073	11.78256787	12.15933046	12.02252262	12.19138488	12.10654352	11.66009654	12.00619188	11.95778459	12.29233263	12.09309233	12.16561351	12.20008001	12.00798631	11.65842494	12.17645282	12.1019873	12.06363244	11.7659371	11.92625294	11.9622675	11.88163653
EIF3A	NS	9.759159856	9.717394625	9.9035414	9.972737895	10.10646751	9.623853058	9.648624199	9.219643408	9.428743911	10.16032097	9.712173173	9.844468778	9.970658056	8.822294718	9.573914148	9.600490696	10.07894596	9.839287217	9.631811211	9.909459493	9.51583543	9.541561795	9.745329811	9.638584188	9.46932206	9.46657115	9.435755805	9.637290829	9.656635123
EIF3A	NS	9.394351717	9.391595407	9.391377858	9.320923863	9.335308139	8.487567432	8.653161184	8.638402122	8.852260881	9.328295175	9.326768081	9.297887678	9.490604068	8.662194619	9.344368792	9.34053887	9.782154253	9.714520416	9.355137473	9.409518565	9.292653368	9.152281382	9.428307858	8.848782345	9.065037613	9.355897046	9.041609254	9.278470746	9.26123761
EIF3A	NS	7.684279665	7.968301535	7.994225243	8.301248202	8.373366399	8.13229226	8.053905912	7.712206689	7.927290779	8.247035694	7.973540326	7.946199692	7.923448333	7.680199475	7.861650302	7.737248906	8.023892228	7.781950706	7.676027867	8.176546127	7.957335762	7.491805381	7.974031101	7.908703633	7.842667035	7.427434768	7.895885078	8.359233231	7.974927151
MSN	NS	10.74442431	10.72874859	10.62365348	10.77470627	10.90248712	10.55278107	10.39543315	10.64937163	10.6147431	11.00643856	10.57708995	10.84802952	10.80637953	10.74603851	10.77403128	10.64223715	11.07651051	10.69872447	10.70354635	11.07890649	10.90113863	10.44233294	10.91342125	10.75916478	10.71187423	10.45599614	10.81908848	10.76032528	10.90971227
ACTN4	NS	9.887299927	9.793135706	9.740814562	10.14277106	9.76798524	9.837649342	9.597321071	9.851513497	9.710946714	9.823279341	9.407442091	9.60163269	9.840086863	9.567134752	9.774295499	9.563572545	9.849771232	9.657663747	9.885209953	9.915393255	9.800970388	9.531582974	9.740269005	9.57268696	9.471740994	9.531798247	9.419089354	9.558610426	9.858040833
APP	NS	9.749866177	9.858268649	9.781718879	9.654206256	9.876066433	9.650533971	9.858935753	9.82257886	9.546816071	10.07793314	10.14807087	10.13202038	9.991720584	9.838221095	9.774515535	10.13547765	10.17372384	10.0935053	9.919140365	9.865174996	10.02426374	9.974004458	10.03253868	9.918067806	9.937483662	9.839177214	9.530390537	9.730277114	10.17430663
PRKAR1A	NS	11.55137672	11.68553651	11.81618805	11.65333685	11.76866829	11.70172935	11.40022216	10.96951661	11.50800413	11.95144995	11.68951633	11.58660673	11.66558831	11.19738694	11.39043836	11.5854396	11.80276317	11.74269776	11.64805593	11.37751777	11.57320044	11.57261632	11.68440638	11.62816847	11.25724715	11.54115577	11.33056505	11.03842965	11.67310279
PRKAR1A	NS	11.61144923	11.97740798	11.79735486	12.11980874	12.09546029	11.7313792	11.12899594	10.93179994	11.61822461	12.08569994	11.51070179	11.1476952	11.63998204	11.37028421	11.36793763	11.48817702	11.69434501	11.5416016	11.40321878	11.46746843	11.26801981	11.72070471	11.44594026	11.63589828	11.39502748	11.51198097	11.82572858	11.32250868	11.18345957
PRKAR1A	NS	12.14623399	12.34947839	12.51602907	12.39991412	12.42348705	12.26514186	12.00109059	11.64354982	12.03561054	12.56323028	12.19849604	12.10380131	12.47146504	11.89388986	11.93117912	12.21226374	12.36923283	12.27275178	12.14733058	11.92253504	12.16910331	12.25183127	12.28267763	12.29800588	11.90069777	12.12004945	12.23546376	11.74214009	12.16401178
DSP	NS	11.33400024	11.94491088	12.24809156	12.11888467	12.12541298	11.98162399	11.86767676	11.471058	11.92488712	12.26625235	12.63572258	12.22436943	12.00258879	11.94065048	12.17632395	12.36083214	12.2296323	12.41675895	12.01512509	11.90418781	12.09448219	12.24860064	12.11995784	11.92201349	12.34769433	11.78619089	11.80371886	11.91472846	12.0850448
RAD21	NS	9.586567021	9.750075193	9.59647569	9.549966348	9.592029427	9.106974146	9.286735859	9.250315411	9.200244433	9.581326955	9.878601442	9.668829704	9.884462491	9.438196905	10.03273337	10.22628061	10.4891371	10.0771423	10.01530008	10.09749198	9.77546085	9.768114191	10.14809422	9.644088337	9.821243556	9.716010866	9.816724315	9.760690962	9.488648156
RAD21	NS	9.490993667	9.440743493	9.584099879	9.751891282	9.764284207	9.581901358	9.550476094	9.052006441	9.220895645	9.740886323	9.961135052	10.12802399	9.739058021	9.144136054	9.670259984	9.807891794	10.07383156	9.93167486	9.736168248	9.641510729	9.536515046	9.625410342	9.861613748	9.645569504	9.714537452	9.349412642	9.518007432	9.467511145	9.835192452
WDR1	NS	11.11305714	11.32667823	10.95309821	11.14762107	10.96653265	10.83072373	10.81884388	10.83759733	10.69870911	11.11909643	10.62924993	10.7768121	10.90075188	10.94120208	10.99319414	10.7417588	11.03401859	10.84097963	10.90418229	11.1221675	10.7811314	10.92574639	10.79930914	11.32056332	10.81915977	10.66426113	10.92217098	10.94925476	10.98927396
NCL	NS	11.27315263	10.34703473	10.92623563	11.44633902	11.2661716	11.02872291	11.14901114	10.9575264	11.17424128	11.44354134	11.5398795	11.60668706	11.28001728	11.14884992	11.21609267	11.37141647	11.54879867	11.69000815	11.45896564	11.40424933	10.9531221	11.00092088	11.6278811	11.34181765	11.24173014	10.76299314	11.19669596	11.56592285	10.90026941
WDR1	NS	10.88788263	11.30341428	10.691589	10.96807502	10.88513936	10.51298357	10.47188049	10.69828576	10.63745462	11.01014173	10.61718467	10.68437932	10.78981737	10.94059475	11.02941402	10.78147471	11.28661503	10.81706329	11.19016513	11.38471642	10.81347732	10.78787307	10.71566685	10.79892263	10.81838531	10.76758112	11.08459094	11.02353793	10.70404881
AP2B1	NS	9.95049623	9.929579561	9.384686739	9.679944913	9.655994633	9.820149812	10.04349336	9.778051581	9.997471182	9.894299259	9.736472577	9.804205803	9.434016973	10.06513733	9.601661114	9.842651744	10.06396633	9.851253975	9.961653274	10.14079896	10.00738799	9.735101561	9.925001419	9.953664584	9.662281303	9.757064021	9.633141954	10.3794357	9.610914513
AP2M1	NS	10.96087335	11.03578502	11.13348264	11.36642299	11.33151261	10.79824357	11.0332091	10.78818156	11.2777263	11.4756979	10.90628833	11.09341047	10.90285663	11.15443223	11.01161122	10.96689347	11.05279261	10.91169531	11.04963585	11.01194149	10.8207119	10.74199658	10.9553577	11.09632666	11.2187206	10.57553571	11.32534142	11.29326732	10.87519261
CLTC	NS	11.68777759	11.85515283	11.62338423	11.75032123	11.79744802	11.46931075	11.38990676	11.49695751	11.51495627	11.78407586	11.760277	11.71826145	11.76136089	11.48923766	11.72588274	11.54775815	11.72062346	11.68472055	11.72080076	11.99841462	11.58963375	11.5176029	11.67197894	11.62990104	11.58707714	11.46388404	11.71940928	11.68584547	11.75826579
AP2B1	NS	10.35419019	10.61118375	10.37237168	10.59344945	10.44522542	10.4338916	10.33464712	10.03359744	10.34953293	10.48221284	10.50508825	10.37401446	10.36458044	10.63331928	10.5318184	10.55590038	10.62193853	10.67467529	10.73334184	10.21046653	10.1760119	10.64938938	10.22388607	10.54356946	10.56160619	10.22749963	10.50520217	10.55970024	10.18859555
MLEC	NS	8.653775656	8.896552579	8.396566401	8.258429052	8.081399457	7.783624214	7.829450562	7.59593917	8.110995454	8.251809338	8.927239589	8.596149521	8.901397285	8.902565313	8.720114954	9.148203771	8.87980443	9.36525625	8.742081194	8.900906797	8.508174597	8.81313214	8.860192053	8.25095497	8.852122138	8.627952456	8.62411266	8.513599397	8.546752972
MLEC	NS	10.6581017	10.87556204	10.85298479	10.7959075	10.91300623	10.73650692	10.68137463	10.28059925	10.96885334	11.0354555	11.21767545	11.20331649	10.97627013	11.06787653	10.99632715	11.08168644	10.73811116	11.32182049	10.72824621	10.87037087	10.87410224	10.85798843	10.78364495	10.84790569	11.18298554	10.78043871	11.19208069	11.30956448	11.00510743
LASP1	NS	10.00840353	9.704173102	9.663716647	9.905005197	9.989076518	9.576552772	9.659077241	9.720376128	9.568815095	9.674008346	9.735199731	9.938119936	10.03565954	10.04770153	9.931543428	9.747328219	9.900026445	9.74370759	9.853711946	10.09078466	10.07637871	9.360472786	9.901763437	9.833842385	9.776993232	9.636487949	9.70373535	10.00360766	10.18628034
SF3B2	NS	9.502881742	9.582631586	9.58445919	9.815236981	9.690444571	9.401828283	9.372620003	9.398858181	9.640487873	9.822523276	9.668828756	9.886988556	9.668240768	9.597259326	9.603647811	9.595335316	9.930999966	9.517441836	9.954898552	9.804663206	9.676348818	9.360845231	9.834674843	9.473383217	9.685887667	9.41792661	9.522978266	9.793707838	9.654825184
TMEM59	NS	11.59901183	11.68559137	11.61576311	11.88427731	11.87702138	11.67995879	11.69853296	11.52812386	11.52651393	11.90179077	11.99958849	12.0107904	11.94918853	11.89495216	11.7804954	11.9913403	11.88335024	11.81627464	11.82883678	11.79763149	11.92133701	11.63444526	11.90882188	11.91243271	11.98460488	11.46266687	11.88546111	11.99292436	11.8303535
CSRP1	NS	10.72332549	10.85471994	10.59814098	10.98937186	10.59220816	10.68405564	10.49892823	10.50406437	10.87611981	11.09095442	10.57775157	11.06393182	11.20826344	11.03568668	11.18360567	10.91698563	11.17528758	10.429529	11.14682829	11.41757028	10.80279838	10.7201786	11.17996069	10.84762556	10.69072854	10.38086018	10.72142271	10.88884215	10.88759289
CAP1	NS	10.27457091	10.16352968	9.840604025	10.41251934	10.41200262	9.997467488	10.05036141	10.29987604	10.09745629	10.2746239	9.937042815	10.33084097	10.41196442	10.13242714	10.31921126	10.04127413	10.27913161	9.868784896	10.23379489	10.56352447	10.27397171	9.60862441	10.33942375	10.43997125	10.16178316	9.491915224	10.15449716	10.38313457	10.46164035
PTGES3	NS	11.58298861	11.53907619	11.6014822	11.7694121	11.74534295	11.51730649	11.61333537	11.35272458	11.62350816	11.84440966	12.04344321	12.19786723	11.97087984	11.7684064	11.68423198	11.91816821	11.96509394	11.81077513	11.75379409	11.73377046	11.93439304	11.49193124	12.05466351	11.84146478	11.87219685	11.35716841	11.69775641	11.95448051	11.76702106
WARS	NS	9.602448902	9.614352339	9.458211938	10.12694356	9.128758991	9.385459031	9.504909235	9.41515994	9.287349973	9.474571894	9.431270184	9.226328428	9.792506508	9.205683825	9.673214175	9.566777907	9.662475129	9.590229152	9.805727691	9.774755191	9.498232681	9.381263663	9.496344287	9.51508069	9.645300302	9.288221433	9.306794445	9.125737952	9.982969225
WARS	NS	9.321437011	9.048005387	9.115271684	9.875156264	8.968553445	8.827254927	8.897285902	8.781007184	8.977749453	9.261041788	8.899133015	8.690660419	9.134908382	8.675867898	9.111926279	8.795674691	9.223805263	8.972017481	9.306683965	9.275780641	8.93964106	8.753499968	8.945629222	8.816164997	9.002184178	8.815680008	8.744365719	9.011089356	9.453870464
NDRG1	NS	10.63169039	10.41086804	10.39883565	10.53040595	10.4485707	10.28054742	10.32911575	10.49796114	10.70962441	10.51967404	10.72528975	10.9990372	10.69606163	10.78332505	10.46325608	10.70671926	10.73186308	10.65378113	10.84012932	10.79059468	10.78230403	10.09658624	10.80886679	10.68377271	10.41560998	10.56330769	10.69018454	10.76314331	10.68782905
UBB	NS	13.6200558	13.60685837	13.86512127	13.79750316	13.80426254	13.71012231	13.75923327	13.52089992	13.77939074	13.97366176	13.84286613	13.84671878	13.80671787	13.86222415	13.69317582	13.81193558	13.65995032	13.66878258	13.70867804	13.67855675	13.69945234	13.65631091	13.77900151	13.61798736	13.74089053	13.50574412	13.8225516	13.65769122	13.71231181
PFN1	NS	11.26280059	11.03004376	10.96357765	11.5869796	11.41324988	10.97070671	11.08753128	11.26547017	10.95598517	11.30472855	10.9167478	11.07595918	11.16595877	11.10236718	10.81829354	10.85937276	11.0534582	10.88833601	10.90252568	11.254091	11.0172364	10.65800418	11.12469213	11.30255444	11.36106119	10.83629155	11.14369174	11.32685503	11.33070208
PTPRF	NS	7.129848077	6.998103714	6.834786469	7.177315936	7.172450273	7.192840923	6.91396264	7.103014377	6.818903887	6.803050727	6.72591478	7.237090618	7.413328289	6.916881368	6.928011764	7.154298066	7.325563261	6.869174543	7.230552754	8.051544487	7.26129954	6.839902818	6.998698021	7.238772275	6.882540404	7.05943078	7.070848829	7.791437114	7.523069853
PTPRF	NS	8.550361002	8.1803542	7.89173256	8.443456266	8.517074006	8.496040166	8.371328619	8.475438115	7.993251654	7.877164137	7.810645706	8.985374005	9.626329178	8.119820567	8.371655424	8.186144708	8.629895683	7.847991652	8.448003601	9.831491025	8.777581265	7.88851983	7.982271196	8.231023224	8.213639337	8.038338266	8.032787715	9.189987668	9.743952588
PTPRF	NS	7.082211918	7.15806487	6.761082767	6.888716314	7.051935115	7.042462411	6.85238312	6.89455695	6.698691883	6.743194926	6.671650692	7.089690384	7.710848475	6.889955785	7.086756301	7.137164847	7.202693904	6.914668297	7.664557264	8.852848358	7.320515112	6.757176151	6.963957939	7.4088351	6.805674063	6.956022416	7.073148982	7.651305541	8.034389415
YWHAZ	NS	10.59485881	10.80268177	10.9502617	10.93660202	11.19416113	10.88521252	10.80610465	10.73583793	10.59929015	11.20720119	10.64708665	10.84996395	10.9794237	10.54413453	10.82306998	10.77592759	11.06673858	10.94918615	10.43677747	11.0451347	10.85065794	10.67535026	11.13097827	11.29579129	10.67836982	10.65257892	10.76527321	10.95051832	11.12639482
YWHAZ	NS	10.93622945	10.92375313	10.98973479	10.96552182	11.00188362	10.97702949	10.94761357	10.85150682	10.63749331	10.94874805	10.85143678	11.02219586	11.00651197	10.91710277	10.95311576	10.82326859	11.0472256	10.89970358	10.61453722	11.13497868	11.04320116	10.8391326	11.04837867	11.03322456	10.84468105	10.81953197	10.80984299	10.86372672	11.22861666
YWHAZ	NS	10.8820411	11.09801968	10.99477988	11.01830242	11.16819318	10.96549221	10.92896368	10.85363447	10.87117328	11.08292898	10.77290765	11.02844211	11.13450411	11.04620191	11.01762604	10.85003501	11.18768983	10.95850563	10.9942217	11.4109955	11.28501539	10.76637834	11.10423096	11.03571678	10.86918491	10.84282802	10.86360386	11.37267338	11.20206274
YWHAZ	NS	10.72519728	11.04270309	10.88120098	11.00192534	11.23923057	10.96145731	10.84555322	11.10306276	10.80589409	11.16580154	10.70365742	10.72444438	11.0700688	10.78756067	11.17728764	10.9086006	11.20144542	11.1856447	10.91782754	11.34964872	10.92151418	10.88548391	10.99186708	11.2859079	10.93503004	11.02420915	10.99136988	11.11774403	10.97630084
SOD1	NS	12.11192002	12.16514605	12.51116088	12.60734273	12.39113278	12.27835398	12.30842834	11.75336833	12.25585995	12.73772281	12.71315105	12.7072927	12.5155536	12.45514968	12.27639376	12.68466301	12.45442572	12.51836556	12.42574364	12.3530038	12.26808144	12.33794914	12.54959975	12.26236824	12.52534132	12.13788178	12.41502287	12.72657528	12.47419564
HDLBP	NS	10.51960312	10.42605966	10.44741896	10.43552688	10.47494097	10.10528385	10.17150384	10.02394112	10.16426904	10.36332759	10.26930111	10.22216338	10.27039505	10.41001726	10.18812118	10.12845117	10.0821678	10.33424972	10.31964002	10.34520535	10.41051744	10.19873817	10.2548867	10.35925798	10.25184919	10.58433453	10.52109528	10.37029812	10.2253567
MARCKSL1	NS	10.7886156	10.28491244	9.559838186	9.949634242	9.984328225	9.880969746	10.37877932	10.72432668	10.11797616	9.452387465	9.153997576	9.316210345	10.12343592	9.614482683	10.0906184	9.725336437	9.619667725	9.335497523	9.364899924	10.0932243	9.796544275	9.420986319	9.652185619	10.00546173	10.11566783	9.726561868	9.622528276	9.906225058	10.30876467
GABARAP	NS	12.6403428	12.57175454	12.59721252	12.67867807	12.70224406	12.45811308	12.47939668	12.41671239	12.55001632	12.6701257	12.5008435	12.61803821	12.57581436	12.83724298	12.52460419	12.63847131	12.49932958	12.62044213	12.52863912	12.57077461	12.68895891	12.43189258	12.65184255	12.58963888	12.62880021	12.58277051	12.75872211	12.63950877	12.5674403
NUCB1	NS	9.138351821	8.806340266	9.239290741	9.891714517	9.46199166	9.230245981	8.974559586	8.997600438	9.149801816	9.46656086	8.886908164	9.174213104	9.855109877	8.916696015	9.209193955	8.518417684	8.344120212	8.786839859	8.670993438	8.529506176	7.698308966	9.064198069	8.58309198	8.253499085	9.463771054	8.088596937	9.679257526	7.9054334	9.259674585
GLUL	NS	9.230155254	9.358393864	9.204959892	9.681247666	9.527584184	9.080125257	9.188430961	9.308112886	9.045998685	9.761622868	9.427370854	9.771330013	10.41453339	9.4314301	9.707529776	10.30596083	10.52213879	9.35835141	9.655673285	9.9080866	9.553581575	8.860121369	9.450599714	9.677080755	9.407366293	8.797604617	9.298630882	9.941116	9.595476178
NUCB1	NS	10.67771136	10.67297551	10.74822791	11.15582887	10.90078156	10.61120006	10.63739093	10.46008953	10.54732632	10.80487245	10.76691321	10.93630794	11.00190118	10.94292369	10.61999277	10.27690855	10.04721903	10.8144519	10.69553199	10.44739364	10.60032428	10.61071781	10.59313207	10.92699859	10.83260386	10.18581516	11.03870669	10.14891828	10.62669885
LDHA	NS	13.19042492	12.9860259	12.19214834	12.61199862	12.72664173	12.54739878	12.54269896	13.05289891	12.4530674	12.59703496	12.46398764	12.34637885	12.39202819	12.25553852	12.40732438	12.44770674	12.67369048	12.26194474	12.6431968	12.75365357	12.40582794	12.05426826	12.28323671	12.36386477	12.2311635	12.1776694	12.48770713	12.23992085	12.57406675
SSR2	NS	10.28302869	9.917011728	9.99380739	10.22184462	10.1002411	9.822536101	9.946969527	9.878893999	10.03140077	10.0228291	9.732850739	10.31636853	10.30640065	10.22409118	9.919859093	9.865621765	10.19580912	9.769949304	9.907906397	10.33541356	10.0475727	9.580890378	10.10997273	9.922731782	9.916932109	9.830772447	10.01932357	10.51040137	10.09379836
P4HB	NS	11.74509333	11.81599657	11.76345443	11.96495217	12.02222012	11.53678719	11.50192617	11.52018587	11.65363837	11.86572208	11.512935	11.68388616	11.76922278	11.87456588	11.49922549	11.47929563	11.77909163	11.5578252	11.78601084	11.96560387	11.6141949	11.41485861	11.53600707	11.59857864	11.52271436	11.73601135	11.86886121	12.05944257	11.70990819
P4HB	NS	10.19107814	10.25831909	10.00012542	10.43904306	10.4249373	9.909194739	9.732609953	9.860629265	9.760574598	10.21534708	10.24272719	10.25180816	10.66012568	10.35521386	10.13328491	10.16860461	10.4143021	10.30205466	10.36296336	10.73982325	10.20358502	10.09472833	10.30964759	10.21485623	10.31690747	10.14866967	10.49303124	9.971216966	10.23106173
SLC25A5	NS	11.42100259	11.6719429	11.52014793	11.69572525	11.56238821	11.18101668	11.13503383	11.03105729	11.23323907	11.58016485	11.10549944	11.30516243	11.27308088	11.07039975	10.87517706	10.76627656	11.58465916	10.92255745	11.1717911	11.10492185	10.91408643	10.69440966	11.10311833	11.09051666	11.15003737	10.84703754	11.20529881	11.38609503	11.04545157
PHB	NS	9.05981138	9.228903333	9.191144265	9.593237065	9.214484708	9.030931777	9.011799377	8.78853832	9.07076883	9.657860709	9.390783084	9.393123906	9.177467534	9.379096449	9.272289197	9.313233381	9.287530484	9.318955726	9.317928549	9.172497335	8.839270897	9.114858638	9.262094906	8.823375093	9.463991174	8.882546223	9.389260009	9.347644633	9.162199855
PHB	NS	9.669764507	9.809671732	10.00238443	9.917254441	9.848943639	9.585262	9.737962815	9.669977109	10.0341619	10.13889833	10.0842032	9.863604239	9.746868359	10.16765838	9.901981602	9.816236703	9.771362274	10.03319394	9.80499854	9.821613963	9.761317713	9.751307553	9.814354649	9.814313918	9.827544521	9.637137412	9.991115023	9.949422831	9.885027668
S100A11	NS	10.43312735	9.979692989	9.789215297	10.4119546	10.4602431	9.779027595	9.613879881	10.11471699	10.11295946	10.19381802	9.902061935	10.0560901	10.25058213	10.09372564	9.907861396	9.854503574	10.11971292	9.586375588	9.998164577	10.50470717	10.29485605	9.466782495	10.06457095	10.40122791	10.16161612	9.362555258	10.27372464	10.18984841	10.47707963
CTSA	NS	10.38161807	10.63296228	10.5626572	10.67234964	10.56346705	10.38319287	10.36830249	10.59709859	10.55754403	10.730504	10.37585282	10.34605855	10.40200269	10.50455689	10.29107212	10.3475677	10.40782892	10.36145333	10.51537037	10.15098997	10.50715551	10.41288293	10.15599006	10.40933974	10.45219745	10.24226807	10.5925593	10.44051296	10.35907818
TOMM20	NS	9.541626107	9.87163895	10.27284499	10.14274444	10.18972581	9.926503572	10.18918865	9.627959551	10.08932919	10.33958771	10.15606951	10.57505015	10.22312604	9.983180325	9.992447223	10.29350111	10.43058164	10.24168105	10.23139593	10.11592984	9.924765931	9.969413738	10.41978896	9.936859531	10.15600065	9.755115649	9.957347852	10.53910159	10.09341898
CD63	NS	13.21577235	13.43396365	13.33933743	13.37796933	13.32100134	13.11377103	12.94987527	12.89863664	13.11348712	13.35169743	13.08495706	13.12217225	13.22987343	13.10522018	12.88930494	12.98348486	13.21083342	13.14295238	12.99737115	13.2124534	13.21526122	13.00290217	13.07839354	13.29382262	13.04980082	13.20895755	13.20971194	13.01649723	13.20773503
DNAJB1	NS	8.391615819	8.895757626	8.237554221	8.586292234	8.327216828	8.310961134	8.126498338	8.225676719	8.164858578	8.699672995	8.468561575	8.493135973	8.833047863	8.980866266	8.648636612	8.54934817	8.608261271	8.488697998	9.343558667	8.962328017	8.635373358	8.631236124	9.30749869	9.080392905	8.690323949	8.385949936	8.383391666	8.567858344	8.792224174
SPARC	NS	12.58144825	12.26059427	12.14009765	11.57435855	12.09223538	11.49085974	12.01133242	12.08466613	11.59955677	11.86353063	11.6641656	11.72171586	11.8752626	11.51923599	11.22071292	11.38164189	11.97452741	11.40915219	12.17986133	12.0090115	11.77331406	11.35235697	11.5196832	11.94458007	11.49898508	11.0968369	11.87167546	11.61882721	11.89249652
DNAJB1	NS	9.646234995	10.049682	9.634631889	9.874476839	9.651483539	9.723266278	9.66562397	9.476483388	9.487230023	9.907049799	9.745215644	9.807300512	10.07980325	10.24012524	9.825670665	9.807609116	9.849164061	9.70267653	10.47568225	10.32901331	9.768294731	9.798072197	10.65059023	9.94881144	9.733783285	9.593474685	9.636630073	9.946227513	10.05732014
UBE2D3	NS	10.91190349	11.01798883	10.91670131	11.05665245	10.96019502	10.77843923	10.84691962	10.67756015	10.98092332	11.23304551	11.01859635	11.17768963	11.0360232	10.9176959	10.98173729	11.04288972	11.21509911	11.03895771	11.09249469	11.0983209	10.8884841	10.79942173	11.09561966	10.87190976	10.91436449	10.71737635	10.8564453	11.05187215	11.12169456
UBE2D3	NS	11.56335738	11.44920757	11.41229189	11.64377036	11.49967549	11.26963729	11.29780888	11.2344322	11.2559789	11.67043402	11.48908248	11.65125946	11.6420781	11.43660662	11.57640889	11.47108269	11.85557804	11.63560854	11.55308016	11.74019893	11.50229013	11.34557815	11.63920557	11.48289849	11.60572891	11.36810634	11.48983795	11.44254334	11.6279827
UBE2D3	NS	10.99035264	11.11323341	10.90449128	10.99621789	11.10467032	10.70312358	10.82273012	10.83812268	10.86893539	11.02574482	11.00560229	11.10892305	11.03109636	11.07534773	11.01065498	11.1507358	11.27624221	11.21761318	11.17753601	11.2397602	10.99841201	10.7223896	11.20666066	11.05221183	11.1654493	11.13088928	11.13653064	11.19729883	11.00429488
XBP1	NS	9.441584619	9.390469434	9.30354506	9.615991179	9.683467105	9.326116186	9.179002864	9.169556474	9.313787913	9.640271269	9.379040866	9.72773746	9.862845519	9.672951558	9.584681165	9.410345943	9.748625785	9.328779312	9.523128068	10.1466349	9.608747641	9.314011858	9.754435904	9.61264411	9.430930452	9.628717675	9.494983057	9.604647047	9.913082176
SPTBN1	NS	9.140233669	9.582598882	9.796307933	10.10304726	10.02208352	9.36761526	9.167082994	9.164184486	9.475858061	10.0563975	10.07066442	10.05702147	10.16670833	9.910355126	10.19442434	10.30423324	10.15565702	10.41816174	10.28908822	10.12211014	10.05545994	9.966691661	10.19423408	9.928556436	10.12996552	9.724658798	10.35475781	10.07060537	9.767484192
SPTBN1	NS	9.664350448	9.73990309	10.22688796	10.25403393	10.49456962	10.01803384	10.1504236	10.03910848	10.48127128	10.22916582	10.13153066	10.68260932	10.61183088	10.31787845	10.43933214	10.31271471	10.40006945	10.40402558	10.48301411	10.35814447	10.43552144	9.972707333	10.58074172	10.60836405	10.47261099	9.937560818	10.79376233	10.46598487	10.21542983
LAPTM4A	NS	12.01268004	12.05764111	12.15196304	12.11563973	12.19682807	12.22770757	12.09906171	11.72779408	12.00058696	12.44456025	12.47570575	12.56625545	12.38392677	12.25908166	12.14338107	12.49160657	12.51285889	12.37103091	12.44570948	12.42835208	12.40908103	12.21436336	12.45491622	12.40161525	12.19870013	12.02644919	12.10049088	12.15792047	12.43387855
RPL32	NS	13.53025213	13.25562702	13.41812716	13.51892076	13.51839044	13.2920865	13.44795401	13.1492533	13.56528356	13.49560765	13.34008334	13.62062944	13.45728284	13.58834993	13.2609435	13.43216467	13.45017737	13.20977261	13.26021724	13.58546667	13.42366432	13.13114251	13.45471842	13.26955014	13.48815842	13.18128875	13.42126941	13.77343029	13.45498785
CD81	NS	13.04284991	13.18284924	13.12908065	13.23142117	13.14242114	13.12820317	12.95323171	12.86216075	12.94930753	13.0995442	13.26972473	13.40269213	13.43850356	13.28778767	13.1860412	13.35098963	13.41573206	13.28078374	13.29342661	13.26237628	13.31595615	13.21947966	13.35739725	13.35640917	13.23477842	13.22642389	13.21683077	13.03644379	13.3198162
UBE2L3	NS	7.782604799	8.038614467	8.351635754	8.135431201	8.303544509	7.963981168	8.358878059	7.885706686	8.072081772	8.261441015	8.279086976	8.270487563	8.039725057	8.496251049	8.389526877	8.378301402	7.829115931	8.287004395	8.150589125	8.04735823	8.423766884	8.201706347	8.057937751	7.9781127	8.22724599	8.055396221	8.200451103	8.188218941	8.306370047
PTTG1IP	NS	11.29673441	11.82306043	11.46719249	11.64457887	11.70486334	11.48714196	11.46120815	11.45481308	11.44148186	11.66715855	11.44308203	11.35786728	11.27942624	11.4863481	11.47409841	11.23681588	11.52858867	11.54443097	11.36255242	11.64020225	11.28833582	11.37190351	11.27003289	11.76029204	11.55203102	11.31071367	11.73941041	11.77589346	11.34295142
GRN	NS	10.33132906	10.74310214	10.6298935	10.53665532	10.56614935	10.24314269	10.49157463	10.27628673	10.37010954	10.35613077	10.5593532	10.48054139	10.51719795	10.74938899	10.40817272	10.79674277	10.16803054	10.59065197	10.48715142	10.31748395	10.72104546	10.34830751	10.47912237	10.85286148	10.70436017	10.4572415	10.7463354	10.67681628	10.61604078
HMGB1	NS	9.81756144	9.989323988	10.03050222	10.13705786	10.01468391	9.612541249	9.774234505	9.57179261	9.656146847	10.05962639	10.13540886	10.29917926	10.17298858	9.745140365	10.09257228	10.47111252	10.56813685	10.35291479	10.19771389	10.40248071	10.31649689	9.898177729	10.48646702	9.926150825	10.32405382	9.951309069	10.02478139	10.4773716	10.0795175
HMGB1	NS	11.50496962	11.6511824	11.81028042	11.5789241	11.64047893	11.38318886	11.5963454	11.2864832	11.42086976	11.71110279	11.88565344	11.94262471	11.76590985	11.35560628	11.66441216	12.18190545	12.05618216	11.84873212	11.84170114	12.06993645	11.96834835	11.61050604	12.02743783	11.42067393	11.84410652	11.31217008	11.50898568	11.81796093	11.87777831
GLO1	NS	11.66138696	11.4439502	11.70657148	11.84372092	11.765812	11.63621392	11.6202276	11.21549948	11.53489775	11.75420209	11.9620879	11.96058312	11.71446496	11.83065788	11.79588411	11.83730624	11.96886947	11.77272242	11.70825654	11.63654394	11.67989303	11.60765058	11.76217401	11.63455325	11.93129972	11.34003667	11.72888616	11.88599536	11.68881443
UBE2L3	NS	10.45735092	10.61099437	10.44260634	10.62032207	10.47975673	10.3472521	10.23066666	10.2748499	10.42225304	10.68330392	10.78388521	10.63146566	10.57822749	10.72400985	10.52197676	10.70502877	10.71622499	10.55353814	10.6564409	10.61466614	10.40640289	10.53373503	10.72427425	10.55539894	10.75486476	10.49205998	10.6965048	10.59144181	10.41419372
UBE2L3	NS	9.356282091	9.521572301	9.680833742	9.613243023	9.728766915	9.449362653	9.594934024	9.468225966	9.397509178	9.66028808	9.629859193	9.588049711	9.591160477	9.725123484	9.812529904	9.652748579	9.543705462	9.665930498	9.630761965	9.807841135	9.743700126	9.442464696	9.663040137	9.629124535	9.677032834	9.428383294	9.65855747	9.671642949	9.630257757
UBE2L3	NS	8.478462778	8.510476175	8.808934014	8.630627191	8.814979656	8.387971668	8.58022864	8.315334108	8.581792381	8.610470215	8.708899346	8.65374597	8.691139749	8.785633379	8.823002688	8.662633102	8.633639388	8.779753658	8.567089386	8.751657623	8.935717305	8.294168974	8.596752728	8.616980326	8.727964225	8.359897355	8.731853667	8.789589579	8.624833874
SRSF11	NS	5.670341365	5.640509891	5.687810918	6.019944865	6.034606666	5.936614539	5.993672667	5.676480245	5.907522181	6.048798081	6.120991251	6.24012094	6.090244168	5.209328087	5.884547522	5.9053724	6.116541882	5.82495723	5.774831863	5.999711797	5.807776549	5.823740587	6.214992857	5.7249653	6.090781942	5.421510923	5.883281006	5.93225203	6.144829521
SRSF11	NS	10.32006894	10.25086236	10.36054696	10.47377908	10.55242955	10.17965379	10.52925676	10.31891969	10.31398215	10.36676146	10.37364156	10.61084096	10.58056027	9.441845119	10.47845954	10.35326528	10.56947261	10.35347612	10.37167351	10.65758172	10.47060545	10.2478988	10.69623652	10.38964416	10.45183161	9.845364748	10.12832699	10.48607744	10.79888505
SF3B3	NS	9.260198063	9.240475404	9.178797585	9.211810462	9.224995379	9.202434307	9.138957814	9.201311068	9.304558198	9.142937947	9.282008974	9.392647077	9.326264771	9.448314213	9.31513971	9.235803125	9.222348663	9.358705099	9.337058628	9.161579201	9.176419457	8.975129072	9.226606196	9.281651519	9.344662021	9.146514121	9.268199314	9.12339725	9.134420001
SF3B3	NS	7.201129413	7.14445777	7.156349993	7.186356068	7.128283557	7.239652614	7.215346502	7.194460253	7.314946238	7.27406206	7.147891339	7.079457826	7.134988088	7.185098609	6.935607926	6.999416141	7.140558675	7.259436979	7.12023329	6.956719809	6.993789356	7.038915617	7.081282739	7.107506743	7.084177358	7.209523554	7.071751737	7.015532174	7.127143151
HSPA9	NS	9.104467312	8.974096792	8.844415452	9.242426976	8.924969305	8.982380384	8.904641802	8.71324064	8.854137493	9.01226068	8.754022442	8.759498406	8.786502816	8.684699974	8.833646734	8.605693549	8.957752622	8.905472241	8.576018881	8.826301458	8.463122017	8.656538935	8.70292205	8.823274497	8.805826997	8.635730743	8.819625573	8.657082767	8.756863087
HSPA9	NS	11.06861657	11.10914051	10.98649906	11.43901385	11.25421042	11.03148828	10.89466843	10.84425968	11.01392042	11.29720936	11.00847429	10.980273	10.9689366	10.7488765	11.05315463	10.95839334	11.11051766	11.06930969	10.92580698	11.06854861	10.5859013	10.77796932	10.85272254	11.12522257	11.13517705	10.75632516	11.12409946	11.18991979	10.85819238
HSPA9	NS	10.11284222	10.26131005	10.01942109	10.53115923	10.15113857	9.88913356	9.783097812	9.856540935	9.822009867	10.41656203	10.03670755	10.06709687	10.07313213	9.641309891	10.1623743	10.03731846	10.28247403	10.30492953	10.0635223	10.06023799	9.61177353	9.947996299	9.944181897	9.838170404	10.21969617	9.973761771	10.12029043	10.00394344	9.814618947
YWHAQ	NS	11.43604419	11.6621878	11.67762391	11.78639119	12.05616405	11.59769911	11.31324104	11.18730236	11.33622629	12.24132901	11.36170156	11.66974915	11.63607441	11.42084765	11.23629694	11.29596517	11.82955073	11.48396755	11.24121191	11.61095945	11.51055109	11.05203699	11.44752508	11.28638027	11.54490438	11.10690584	11.43592081	11.67915411	11.31211753
DDX24	NS	10.876861	11.14116407	11.3864987	11.48459384	11.41825108	11.21872271	11.3114606	10.93338792	11.28482446	11.55627328	11.47860092	11.25972906	11.40965822	11.36204208	11.37715823	11.286611	11.46843831	11.35637896	11.24337692	11.16698124	11.22107016	11.26140997	11.38014242	11.33610835	11.37978556	11.1456347	11.17382447	11.20015131	11.27300057
PPP2R1A	NS	10.82094241	11.068406	11.06843987	11.17466759	11.07983529	11.0078965	10.87431062	10.55915608	10.9923209	11.15888051	11.09303924	10.93521889	10.86406417	11.22984633	10.92467908	11.06297023	11.03977704	11.08684395	11.06368194	10.91949796	10.84182261	11.055863	10.8800964	11.12060423	11.19341754	11.00760181	11.22850451	11.04782232	10.77141716
GSN	NS	13.13475435	13.28985108	13.31135823	13.46237567	13.80080498	12.90397965	13.08437484	13.13098414	13.57397946	13.99992298	13.65802147	13.92299393	13.60316877	13.45779732	13.41872483	13.3845707	13.71084958	13.60737658	13.91203134	13.63185963	13.81446827	13.08961571	13.5920297	13.771316	13.35499609	13.31853146	13.77232556	13.58285495	13.6119424
HK1	NS	11.7911431	12.06210431	11.9859248	12.06390327	11.91723391	11.82172381	11.80066507	11.77924559	11.74677415	11.97996007	11.98907274	11.82126864	11.68432939	12.13360977	11.82123741	11.84546551	11.81832844	12.04929318	11.7381001	11.78508446	11.77094041	11.81411596	11.76282402	11.94264851	11.88509823	11.95249921	12.00166777	11.82968433	11.76959749
KDELR2	NS	10.49219504	10.49161448	10.13697839	10.67575611	10.42034404	10.36636536	10.07838836	10.1129462	10.29205352	10.32044738	10.2734655	10.38851476	10.60544474	10.29843179	10.12193395	10.12143155	10.58006325	10.24188296	10.154497	10.58793712	10.31720569	9.80359061	10.45343086	10.54873407	10.52878507	10.27381606	10.31625728	10.30158097	10.28579167
KDELR2	NS	10.13452311	10.36265974	10.04868677	10.58127595	10.28205554	10.07474033	9.778499589	10.00395696	10.33076049	10.15922736	10.29791398	10.25703498	10.3433281	10.06129994	9.97164302	9.999364776	10.25763148	10.00015934	10.29050812	10.73057766	10.15073139	9.569385909	10.36969232	10.2562239	10.29708236	10.01434836	10.22436313	10.62298598	10.27611724
KDELR2	NS	11.16977164	11.12655368	10.70020646	10.89738026	11.2637464	11.05661083	10.80337105	10.78928518	10.47252723	11.11071202	10.54239573	10.92895202	10.9347638	11.1153308	11.06552295	10.88581961	10.82242271	11.00064362	10.82144576	10.92012476	10.87579642	10.93659243	10.98714963	11.08361186	10.95310489	10.96022434	11.31912725	10.93350462	10.94495146
NPC2	NS	11.4896926	11.44554375	11.39383871	11.6629742	11.630916	11.37331682	11.06071867	11.27177596	11.31368114	11.69616932	11.21171494	11.73781564	11.66951979	11.6616621	11.22165703	11.54802931	11.45791992	11.31882484	11.36588086	11.61943176	11.72113976	10.87429305	11.54281624	11.52822956	11.54502661	10.86707063	11.55444434	11.60334917	11.56087819
DDX24	NS	8.329862688	8.666998217	8.609126802	8.456118953	8.219549488	7.849122591	7.981627142	8.005558352	7.996586721	8.328062794	8.97083523	8.082097364	8.648362807	8.657779824	8.592423108	8.943462655	8.851369005	9.015765252	8.926656519	8.785509294	8.533517747	8.563247537	8.925515645	8.56166942	8.539910806	8.730177728	8.542725328	8.083219258	8.552716472
DYNLL1	NS	11.55418982	11.31921286	11.39856409	11.22505274	11.47416404	11.03004982	11.18451535	11.13535893	11.2079106	11.46757383	11.56567841	11.56815799	11.27504164	11.54359172	11.29293094	11.38446058	11.61479634	11.31604533	11.1137313	11.68755554	11.59837919	11.00525028	11.69619381	11.30303914	11.62940529	10.97659283	11.30497844	11.49210196	11.49820975
LITAF	NS	10.32369279	10.51866745	10.43852427	10.69042194	10.60944415	9.924101009	10.25059351	10.28031934	10.44895014	10.75485674	10.2419086	10.6635896	10.45311506	10.26150894	10.44369343	10.30009702	10.43103571	10.21705602	10.49051682	10.56347618	10.36159429	9.906261053	10.58563164	10.89214218	10.66136839	9.989029745	10.51536023	10.81456017	10.64823807
LITAF	NS	9.893726317	9.687762243	9.794415455	9.602784056	9.46201748	9.189068734	9.375893016	9.721035823	9.67755461	9.597975276	9.328347958	9.910344683	9.795259682	9.430329344	9.781204997	8.973850153	8.867766888	8.917032202	9.181906559	8.583089364	9.000995326	9.234104988	9.992736301	9.49311347	9.657513203	8.840572377	9.529755356	8.673163377	9.849474337
PRKCSH	NS	9.160211555	8.861906859	9.102066449	9.304860499	9.140976043	8.591065099	8.929574136	8.922929552	9.022639418	9.093767515	8.797552863	9.452564617	9.188298436	9.00157186	9.065161075	8.948607995	9.192510836	8.98087787	9.223159102	9.188797881	8.792017017	8.688368681	9.281866261	8.817766061	9.444401595	8.601871149	8.9729744	8.6261595	9.069649289
GOT2	NS	11.67541702	12.06921894	11.95062646	12.00677624	11.88193764	11.96283019	11.88008523	11.81901254	11.79046375	11.89680056	11.91257041	11.54783935	11.50165312	12.11470624	11.90044201	11.83639437	11.89028845	12.0344634	11.58728855	11.69080052	11.67514193	11.74834196	11.73398988	11.75327184	11.9788284	12.03782785	12.11195756	11.81067027	11.60617202
ACADVL	NS	11.5249807	11.72950781	11.69958782	12.10143474	11.75101457	11.43751278	11.27934721	11.42561931	11.75516292	11.81783039	11.509622	11.63841735	11.53891602	11.46062111	11.70571079	11.11078878	11.11918864	11.9012106	11.29162599	11.38122279	11.29419266	11.33161713	11.35673017	11.49637354	11.83459072	11.49475184	11.67845155	11.61709469	11.38308576
SKP1	NS	10.17582369	10.09962761	10.39258267	10.22414882	10.46572409	10.25658369	10.22537723	9.696949769	10.40239444	10.51451652	10.43305219	10.5384474	10.21287047	10.46113715	10.06449589	10.54774573	10.59009469	10.29836243	10.3680513	10.45609212	10.36775749	10.29755916	10.52652427	10.13886896	10.21574586	10.04416311	10.17273763	10.49375213	10.3995602
MAPRE1	NS	8.641670808	9.097681384	8.760541859	9.082031532	8.932203642	8.721106135	8.737877106	8.694620865	8.534409392	9.14131671	9.23237817	8.862079485	9.006043512	9.000984216	9.294601925	9.158737084	9.264351701	9.374571025	8.886501096	9.089844005	8.764273002	9.062881156	8.848258552	9.136804888	9.140872717	8.877292854	9.243136966	9.010994644	9.028389184
MAPRE1	NS	10.86406302	11.15482453	11.00982553	11.32629197	11.18429999	10.93391136	10.86236578	10.94510657	10.998383	11.25915576	11.24002447	11.15342665	11.44866905	11.09420337	11.34236897	11.00051004	11.1799232	11.14310831	11.0125377	11.29558886	11.12541961	10.9930333	11.04562438	11.23807156	11.2894098	10.8030264	11.1625987	11.22150356	11.15897794
OS9	NS	11.16302674	11.27833024	11.61947734	11.29270226	11.52296102	11.34637745	11.40371496	11.31792604	11.31529699	11.41766461	11.37316262	11.35324792	11.32377215	11.4984743	11.1661451	11.50109817	11.19486635	11.5445304	11.36529204	11.37473939	11.64490115	11.26742102	11.35055357	11.49246005	11.27934771	11.33027306	11.44228256	11.66341703	11.4058394
RPL7	NS	13.66171874	13.46320101	13.78137715	13.4788833	13.5984791	13.55171178	13.60506118	13.27381862	13.55228889	13.64809231	13.67138719	13.70551013	13.6810805	13.5367396	13.42008815	13.8462835	13.67381656	13.70938942	13.39511893	13.5017338	13.76426309	13.4492191	13.68260099	13.72952431	13.45114157	13.5164517	13.5470328	13.7301085	13.67703307
SKP1	NS	12.78061563	12.73009521	13.05610708	12.91089356	13.09738724	12.90100716	12.8088557	12.53590563	12.93069058	13.22675563	13.1858737	13.06868889	13.11464015	13.03596015	12.84093656	13.2216181	13.15665727	13.16787443	13.06843244	13.0980859	13.00510914	12.91866547	13.06861931	13.02515155	12.98825243	12.87852173	12.88481146	12.86859066	12.97506936
SKP1	NS	9.371316345	9.406687803	9.707017406	9.538604845	9.732143995	9.62128967	9.650827142	9.3496362	9.293802892	9.50628257	9.838157791	9.623419146	9.603776034	9.731053128	9.682491818	9.487210275	9.854897439	9.607568929	9.281595879	9.663382644	9.620015381	9.494884018	9.967680258	9.563810478	9.571856446	9.570894897	9.157039296	9.349314735	9.652402025
ACTR1A	NS	9.318817309	9.988428696	9.555930601	9.894718516	9.720401432	9.565279477	9.225802133	9.37682683	9.407511609	9.646114384	9.914789627	9.500721025	9.613699619	9.845136501	9.834655934	9.603422396	9.853067288	9.847413632	9.861058222	9.778885016	9.867313753	9.937757108	9.738889249	9.724669964	9.865596471	9.568766576	10.00114411	9.334752038	9.423804759
ACTR1A	NS	9.719174485	9.747823373	9.732946558	9.864237494	9.75523619	9.533766587	9.382426983	9.535391179	9.739331014	9.84491956	10.01543643	9.661618573	9.730961788	9.773888397	9.780907168	9.537158965	9.652828449	9.673043582	9.75313428	9.768732054	9.729602348	9.582761619	9.714487023	9.721242697	9.850188539	9.553782651	9.818800977	9.55606453	9.687912427
CAPRIN1	NS	9.548551163	9.827844152	9.626188369	9.44407288	9.625833477	9.430418407	9.54252206	9.434173733	9.599086104	9.491236584	9.713148119	9.538544454	10.13901411	9.698617108	9.76423529	10.13952564	9.630478599	9.981355441	9.691158141	9.807239308	9.933076406	9.956346309	9.770068656	9.87963171	9.842823799	9.885226745	9.818198107	9.967609639	9.489598699
CAPRIN1	NS	9.787383526	10.04424049	10.05623042	9.919177631	10.04642915	9.778935731	9.774279602	9.57421624	9.720806292	10.03205356	9.997807857	10.09652919	10.19979135	10.0979456	9.950608379	10.33250887	10.20931618	10.43149269	10.07330426	10.21857643	10.26019208	9.833361672	10.21253242	10.13382697	10.16112281	9.870449551	10.07924277	10.40875366	10.04201609
PPP1CC	NS	10.56504186	11.04036571	10.98309004	10.99884978	10.99170082	10.9524948	11.08597517	10.51031006	10.76964235	11.04519061	11.53047461	11.60168798	11.38244266	11.12401656	11.21173517	11.42306626	11.49432107	11.4253563	11.18882103	11.02595267	11.09641278	11.08428905	11.39622031	10.95491602	11.3247133	10.9220853	11.06170279	11.22382051	11.19759774
ACTR2	NS	8.839159721	9.683387948	8.67663599	9.100858178	9.277964902	8.841161061	9.05372085	9.298277423	9.127646022	9.263903816	9.487475751	9.185100398	9.158744959	8.998006711	9.219659339	10.0561234	10.22223936	9.967209871	10.09680193	10.24658892	9.618031839	9.332231879	9.571501584	9.535367797	9.362083784	9.745661902	9.538812338	9.87186268	9.262203433
ACTR2	NS	9.266643616	9.502671328	9.392993829	9.595125379	9.380773746	8.92919843	9.108622058	8.746184488	9.194091047	9.713456217	9.333095326	9.586337391	9.694094886	8.613718019	9.424260794	9.708260856	9.88977097	9.651573324	9.583530386	9.787173599	9.616733768	9.164647226	9.681983489	9.447594551	9.561943999	9.062748423	9.312280461	9.654348336	9.52111044
ACTR2	NS	7.930828287	8.437342859	8.326715592	8.375504841	8.475990408	8.111524903	7.977291928	8.240369261	7.841932389	8.389247894	8.542690966	8.529926196	8.712866621	7.56853278	8.508991759	8.703139108	8.794806182	8.931405624	8.591935457	8.853510825	8.885361982	8.411906779	8.773142894	8.532632839	8.494205547	8.4707831	8.472369634	8.449356051	8.685901939
PTP4A1	NS	8.446469756	8.452641525	8.275929413	8.656429102	8.660204586	8.429119621	8.165739329	8.21679173	8.199496294	8.335556589	8.217933348	8.142315848	8.176627319	8.060654456	8.346983394	8.048113485	8.833804433	8.324426281	7.917471052	8.810947826	8.038923397	8.16367235	8.306028448	8.571366373	8.524570928	8.351278075	8.480253365	8.024854644	8.336595228
PTP4A1	NS	8.604984713	8.58842891	8.177005092	8.535348067	8.241673707	8.372189577	8.341724508	8.345153317	8.192842143	8.074754265	8.495103352	8.293559476	8.271784676	8.177522786	8.543892538	8.231761902	8.410037348	8.391948661	8.089722388	8.934994909	8.243925998	8.459806488	8.570660144	8.374175261	8.267095441	8.608192289	8.330059808	8.072939684	8.650875065
PTP4A1	NS	10.15386545	10.07644794	9.808081605	10.09128142	9.973474319	9.908432295	9.710379584	9.735743725	10.0408625	9.650233964	9.995365847	9.83202031	9.920676666	9.691988489	9.923833326	9.483201338	10.10125629	9.752866536	9.831414602	10.61123226	9.762747797	9.686719966	9.995705697	9.886960375	9.886235756	9.884661262	9.873112243	9.649300169	10.29378157
PTP4A1	NS	6.367565068	6.322981226	6.124924717	6.527919104	6.379741912	6.485260143	6.094036912	6.124919443	5.851560703	6.618149527	6.487632082	6.329008717	6.348717572	6.232120952	6.419861516	6.325944543	6.522536066	6.371174097	5.78668818	6.527852103	6.320913545	6.292638806	6.344212255	6.568767533	6.362943493	6.074397674	6.362774532	6.117927038	6.555388728
ARF3	NS	10.23047899	10.40888682	10.20364566	10.29782708	10.33253104	10.40017152	10.33971319	10.42138548	10.18879317	10.31387026	10.38096333	10.30355778	10.21798747	10.55131071	10.29528073	10.31993834	10.19735568	10.1989994	10.33379929	10.45650305	10.30625917	10.32896959	10.19362836	10.51654178	10.37982986	10.2468574	10.56170521	10.17523639	10.30171842
NACA	NS	12.67557002	12.46216246	12.91927428	12.76407183	12.86374002	12.36806563	12.66449104	12.13985537	12.66568527	12.75435033	12.64464698	12.88342051	12.88306251	12.55950377	12.41679823	12.80032918	12.80694575	12.70168501	12.56357395	12.60289513	12.76172315	12.49046804	12.83274686	12.82485544	12.62436194	12.62092665	12.62907726	12.98598684	12.74365563
GPX1	NS	10.88220408	10.48625852	10.55557375	10.9503698	10.75218943	10.54501936	10.44689639	10.51461316	10.61732	10.87754514	10.33746345	10.73149866	10.83684324	10.36232993	10.54661952	10.14778132	10.25102272	10.19029753	9.989207469	10.56111309	9.834263021	10.04236832	10.52207917	10.43678865	10.78115742	9.273749928	10.66761387	10.6941163	10.79529717
PGK1	NS	10.45688814	10.28069361	10.12890928	9.98721113	10.05663634	9.961012623	9.93797744	10.0945985	9.89097764	10.37540052	10.12925178	9.885559316	9.825439046	10.23002784	9.856113505	10.13765553	10.07843872	10.15673889	10.25911363	9.988651348	9.641462455	9.685257336	9.880525339	9.819863096	10.00361696	9.859540977	10.11132701	10.20018637	9.844668886
PGK1	NS	12.76040643	12.56595109	12.26104533	12.37316344	12.36862418	12.37678746	12.37721411	12.51266431	12.15646404	12.58305836	12.51628269	12.33088364	12.22361836	12.44615929	12.31310239	12.36575507	12.36232344	12.34725539	12.40665539	12.24172194	12.09244786	12.25983687	12.30289203	12.20570905	12.43830839	12.32681349	12.45944986	12.02816742	12.34037549
SUMO3	NS	8.068776733	8.259553094	8.366301227	8.460318239	8.591183056	7.997290995	8.080472482	8.301916033	8.174421573	8.637630715	8.554944497	8.342253632	8.629429274	8.620483615	8.358515823	8.650343659	8.602752442	8.6514674	8.691842536	8.711718139	8.509243641	8.118300227	8.515304395	8.632181121	8.654008606	8.166866506	8.473243148	8.625967566	8.30218681
SUMO3	NS	10.72628915	10.86771138	10.83455001	11.17906002	11.04434826	10.89841247	10.84402084	10.7070783	10.88709953	11.16473794	10.81139333	10.99015434	11.05470319	10.96935858	10.92091964	10.86448121	11.05238567	10.91433321	10.98576985	10.97998214	10.97084885	10.61108553	11.05266774	10.76636172	10.96552399	10.73086435	10.80186028	10.849685	11.00643717
RPS27	NS	13.48690045	13.11676751	13.37824932	13.36867141	13.325256	13.2336107	13.45485048	13.24747241	13.32816016	13.37400163	13.35596066	13.55960566	13.48827549	13.41261196	13.2966346	13.37324264	13.40936489	13.27747424	13.202791	13.3526832	13.51743409	13.19907969	13.48543912	13.33676938	13.41574115	13.26167205	13.23753046	13.45669943	13.45528151
TPP1	NS	10.82609116	10.88599731	10.64943222	10.85069364	10.80976439	10.64918221	10.78758655	10.96522222	10.51686873	10.54934207	10.70514315	10.71812436	10.891754	10.84009765	10.89521355	10.98140928	10.61128384	10.81562725	10.82356177	10.84574963	11.02274213	10.6967449	10.82990621	10.97414055	11.0141083	10.77145539	11.04238206	10.9770316	10.79596581
TPP1	NS	10.92916354	10.90593164	10.85557752	11.07664044	10.95344388	10.86724729	10.87229768	10.93026628	10.65174522	10.859339	10.78878575	10.72698425	10.78370762	10.57796678	10.67266638	10.97428947	10.60445367	10.56482437	10.83657648	10.55470157	10.76734297	10.59105482	10.69948564	10.94777215	10.87889013	10.51595549	10.74019557	10.7056249	10.92163834
GNB1	NS	9.35955185	9.603508997	9.209584891	9.242425145	9.211690144	8.992398977	9.038167989	9.333121103	8.866271259	9.278079064	9.244533512	9.346558913	9.575497552	9.478830434	9.532020484	9.704763012	10.09746332	9.734130361	9.791326355	9.903768999	9.385457606	9.115721906	9.657275702	9.402553398	9.572851548	9.118895333	9.396847538	9.640922172	9.307322519
GNB1	NS	10.61577347	10.92444821	10.52108311	10.67963718	10.72656057	10.33235024	10.48992691	10.57966186	10.51430806	10.52460965	10.70424318	10.74610232	10.67070414	10.94246912	10.79827096	10.96997575	11.09087134	11.03607866	10.88337811	11.26582727	10.90698248	10.67260226	10.97320637	10.91440402	10.82390238	10.69350008	10.846836	11.00307094	10.75722649
GNB1	NS	10.50780573	10.56834531	10.55353542	10.78390106	10.76154748	10.49010086	10.4820771	10.47765982	10.53265544	10.655985	10.47406825	10.7451521	10.68260012	10.53353218	10.61812354	10.46522979	10.8482569	10.54442417	10.46589751	10.71794829	10.47815271	10.20959827	10.65127797	10.69771396	10.70248706	10.3076134	10.64532738	10.89981113	10.68687351
NUMA1	NS	10.10251379	9.992071859	10.22582665	10.17624581	9.989417	9.958543697	10.40486357	10.16686527	9.998152921	10.25930631	10.36983952	10.44167703	10.29471099	10.18910776	10.14704586	10.43724784	10.22267756	10.16093326	10.34849739	10.19673899	10.19667194	9.902106868	10.39617099	9.989299377	10.33010692	9.944369195	9.977763844	10.28629482	10.24246031
FTH1	NS	13.393047	12.89263969	12.96155567	12.94638815	12.99751623	12.56045328	12.6143406	12.50120452	12.69501849	13.02813786	12.99687587	13.13282351	13.00795649	13.06668568	12.93814541	13.02658758	13.18690886	12.78895761	13.03771831	13.05197849	12.9967011	12.4837509	13.00101626	12.99100711	13.1284989	12.69648593	12.99687587	13.14309229	12.90479135
RAN	NS	9.374069978	9.316781241	9.434821016	9.814247243	9.522642212	9.404370346	9.334855631	8.981346225	9.414174974	9.673162246	9.454730832	9.665188403	9.688558969	9.152883343	9.34416211	9.490755132	9.829573608	9.444600903	8.985274611	9.654342197	9.329338293	8.979038895	9.521667195	9.40087407	9.474188633	8.976868939	9.404493644	9.537393792	9.556531913
RAN	NS	10.07507903	10.04446356	9.861008032	10.18808188	10.08298732	9.823289291	9.73994608	9.589998234	9.80752069	10.23054984	10.23804466	10.1305203	10.12050584	10.05150614	9.98400339	10.12549025	10.36011002	9.992495301	10.19197484	10.2618096	9.778134302	9.63915889	10.04172913	10.06076142	10.02979712	9.728319825	9.995841113	10.17488452	10.02954928
HNRNPC	NS	8.814923591	9.07721809	8.995322993	9.302483724	9.175502458	8.843421661	8.896274168	8.772034896	8.692162204	9.14240528	9.521483233	9.64555095	9.651368877	9.32346921	9.200573464	9.487990238	9.529321161	9.563080499	9.258736777	9.596393724	9.174494053	9.008734878	9.554933751	9.518557487	9.444244138	8.647302774	9.204616241	9.531869147	9.318880049
CAPN1	NS	8.211645906	8.502203193	8.336651484	8.536968184	8.357181824	8.122027565	8.289513901	8.113802578	8.327137646	8.419841226	8.574156581	8.429975058	8.608772763	8.641309669	8.462349212	8.493933637	8.322631853	8.509282026	8.870260753	8.67939057	8.477136691	8.307150232	8.747842014	8.543458877	8.614481952	8.454751304	8.541790549	8.107867584	8.460074346
CALU	NS	10.92305001	11.0195715	10.70093125	10.42891667	10.64341803	10.13718258	9.812816898	9.831451988	9.763107026	10.34641521	10.25403036	10.13481025	10.41328573	10.14982642	10.08925619	10.13369391	10.53422216	10.48933414	10.12194963	10.30131282	10.04277873	10.26381326	10.1726866	10.28336981	10.11017436	10.349553	10.36398074	10.02849228	10.04977997
CALU	NS	10.30664963	10.71230557	10.22589258	9.853305597	10.03457733	9.656805493	9.373029947	9.472353567	9.249100994	9.807407233	9.975662972	9.623997643	10.01926106	9.917006295	9.87727889	9.834884757	10.15389509	10.2196035	9.829046391	9.886360162	9.837146553	10.13271758	9.698978006	10.00171022	9.712471063	10.26431619	9.984225797	9.703427141	9.717885938
CALU	NS	11.80314311	11.95132378	11.74478112	11.92655787	12.10598283	11.72357175	11.39444202	11.29542298	11.48481587	11.90810827	11.34798351	11.36914853	11.30618438	11.27364675	11.3480264	11.22084723	11.32469938	11.43284079	11.14299918	11.04329947	11.16474527	11.3465767	11.10599064	11.85189592	11.40611845	11.52031319	11.83895503	11.4369836	11.29992354
NFE2L1	NS	12.03682297	12.07686785	12.58256587	12.35713361	12.49867018	12.2008962	12.1841946	11.83493018	12.28782459	12.71208941	12.70687129	12.32540637	12.26533083	12.308584	12.40064121	12.0148452	11.56023659	12.51050955	12.24388614	11.7230738	11.94556565	12.50346092	12.2731217	12.14776068	12.28435818	12.05879489	12.50316255	11.76360418	12.26064005
NFE2L1	NS	12.03313719	11.91632045	12.48143047	12.29855302	12.34203978	12.21703507	12.25208544	11.84106239	12.19924874	12.62824441	12.55474141	12.21494576	12.08035265	12.22335496	12.24374265	11.74019893	11.54418935	12.31480165	11.94333384	11.54176493	11.81308822	12.06837346	12.10135268	11.92927659	12.02601419	11.68254921	12.22088132	11.78212825	12.2685609
ARL6IP5	NS	10.31887004	11.03676476	10.72996205	10.99820931	10.95088474	10.72359557	10.64910333	10.25421308	10.91440789	11.19194768	11.29870101	11.21244735	10.98074776	10.95743521	10.99717093	11.28279696	11.43438628	11.25439624	11.06284874	11.25706034	11.21408286	10.53446322	11.0746241	10.98499684	11.1495402	10.84618363	11.16255529	11.31520939	10.87126472
ARL6IP5	NS	11.30606771	11.57462406	11.46853352	11.60223371	11.64164632	11.61302322	11.57880922	11.12069319	11.5056686	11.85666681	12.021615	11.99585097	11.54864467	11.51717284	11.64100178	11.92569804	11.81227195	11.90258519	11.38239019	11.60606166	11.72212728	11.60906927	11.70854886	11.75274766	11.75397418	11.41083558	11.75906536	11.7679546	11.81728733
DPYSL2	NS	11.87311175	11.73258087	11.90294297	11.91444575	12.09323495	11.69164483	11.82354389	11.42094057	11.85659582	12.23003137	12.2369273	12.31418671	12.13539055	12.13077428	11.91062123	11.98573425	12.08339498	11.97352591	12.00515951	11.8919609	12.1040052	11.77103876	12.11095062	12.33750805	11.95346272	11.69916633	11.89717036	12.03184611	12.27479228
RPLP1	NS	13.46106795	13.15666718	13.1898351	13.39901512	13.28971952	13.08745851	13.21579041	12.97535549	13.29483673	13.30558666	13.22274684	13.58642409	13.5171616	13.12492	13.34928067	13.37673477	13.61707878	13.18088018	13.2426347	13.61551511	13.22757658	12.95291239	13.47422987	13.1569944	13.36124837	12.84095161	13.15764227	13.42627305	13.44871492
CTNNA1	NS	10.05298991	10.01194749	9.936630121	10.18552095	10.10465994	9.734991796	9.714920806	9.734259211	9.906918768	10.19038109	9.822326846	9.83841284	9.779703824	9.847417645	10.06659931	9.809207141	10.31449801	9.972451435	9.925519172	9.955063144	9.67564968	9.738813761	9.808291752	9.855776964	9.862503402	9.824434159	9.948312967	9.88360146	9.76375511
CTNNA1	NS	11.1298739	11.06675361	11.06559052	11.21092366	11.12364627	10.88752908	10.8501914	10.8228925	11.03836227	11.24479616	10.82355975	10.98224589	10.84467398	10.77421301	10.93483684	10.78391259	11.09339994	10.93709911	10.83213032	10.75991346	10.7405289	10.63120586	10.89547881	10.69789282	10.92394289	10.47471501	10.91932904	10.90563755	10.85143363
CTSD	NS	10.07411111	9.725970964	9.967676739	10.22262803	10.00355897	9.610703769	9.260970644	9.306000311	9.553402532	9.924506604	9.792909201	9.518194418	9.691466747	9.786782005	9.272845544	9.498467678	9.30278187	9.919434066	9.666953805	9.600957219	9.586640038	9.37052586	9.280774408	9.516685997	9.576985628	9.598456441	9.725841603	9.489717453	9.443772619
FAM120A	NS	7.783707579	8.153325279	7.869878524	8.250355249	8.290814943	7.91573108	7.952868049	7.918131842	7.92421301	8.178463133	8.131183677	8.300647997	8.047412833	7.997397628	8.110588212	8.105715418	8.439216712	8.098991368	8.296784745	8.013088863	8.140842547	8.132062817	8.163729932	8.098722484	8.225080991	8.262463007	8.231173516	8.12160439	7.730008849
MAT2A	NS	10.21926522	10.46930876	10.30760487	10.91566623	10.60538199	10.44425311	10.3198	10.11239848	10.36876925	10.85960209	10.0731819	10.3509363	10.47140736	10.24075522	10.32648402	10.25464556	10.48461347	10.13217679	10.56651639	10.98091921	10.32900514	9.910757424	10.61676779	10.59064062	10.54536433	10.08018751	10.25705073	10.54761439	10.69880228
MAT2A	NS	8.448977655	9.023941433	8.65285821	9.074241521	8.783872485	8.698492687	8.622580522	8.733883524	8.613433728	8.93847214	8.412935383	8.332506278	8.82188053	8.535305223	8.65592195	8.803223808	9.176924882	8.799501659	9.002682643	9.471076559	8.783937408	8.541988293	9.041678	9.042022576	8.890504076	8.625700795	8.829500462	9.040745829	8.78330192
LAMC1	NS	9.932292388	9.896905277	9.686928974	9.870936962	9.867000848	9.389962973	9.911275772	9.877747696	9.723768467	9.780724744	9.842454729	9.897112778	10.08335675	9.861464565	9.935317614	9.906046597	10.09516016	9.914887533	10.00252347	9.93168884	9.856438086	9.738065185	9.842033683	9.941964203	10.0223304	9.762120163	10.10906292	9.918178124	9.729123536
LAMC1	NS	11.39709692	11.3239441	11.287127	11.06513703	11.23279763	10.93357323	11.38697157	11.1764373	11.02178218	11.01660257	11.09990013	11.21952646	11.58715334	11.2122328	11.10020588	11.15617416	11.26393062	11.22877814	11.25840688	11.11923981	11.17998205	11.01859639	11.29169041	11.39132964	11.25711513	10.91561794	10.94517527	11.31116237	11.26782948
PTMA	NS	12.16670913	11.88601219	11.83583045	11.98781126	12.04329492	11.84642249	11.80718695	11.79499731	11.78919647	12.02222012	11.97463876	12.16126833	12.30317839	11.83653033	11.99355372	12.037731	12.15417843	11.96411433	11.95018342	12.51814492	12.19893304	11.69783772	12.33553962	12.13441582	12.13764525	11.84995123	11.97363516	12.040963	12.34487867
FAM120A	NS	11.38771773	11.46403487	11.74094106	11.50536536	11.72297129	11.38960847	11.40337876	11.17466771	11.22993399	11.59762414	11.52860523	11.74729257	11.64735558	11.29247341	11.43714636	11.5927616	11.60698153	11.86714805	11.25689113	11.38615054	11.48361559	11.37960265	11.54740272	11.66742451	11.62661668	11.37049729	11.36856237	11.67424452	11.63902713
HNRNPK	NS	12.13330444	12.18409857	12.16780704	12.20626983	12.32022683	12.06363022	12.19128557	12.01231527	12.21743942	12.21097621	12.29759301	12.41941663	12.38564383	12.30691414	12.29091417	12.31291546	12.49787942	12.37914827	12.27429461	12.41606741	12.25484583	12.11420386	12.43569409	12.28866176	12.24259897	12.1679966	12.07164989	12.31386475	12.30100583
BZW1	NS	9.20531501	9.149858563	8.998221542	9.172658571	9.175489537	8.937637573	8.760850527	8.967024693	8.808590912	8.996932805	9.042096698	9.005360185	9.391715877	8.810248002	9.231340038	9.289492048	9.433789276	9.274340374	9.370709636	9.823429729	9.274648438	9.004609915	9.207130999	9.679687717	9.144843625	9.07248499	9.04901385	8.955473044	9.264533404
BZW1	NS	9.873103499	9.874519872	9.45846283	9.915615809	9.889065295	9.49717157	9.577668615	9.534907939	9.583328635	9.819561707	9.672155264	9.793604798	9.934516065	9.203288355	9.813545946	9.810792903	9.871249549	9.570254398	9.59914544	10.41991831	9.770848066	9.261864813	9.868895039	10.10273502	9.662575694	9.312010118	9.713678951	9.664026436	10.07339399
ATF4	NS	11.25922264	11.06146799	11.1678926	11.31305722	11.25675664	10.86412048	10.84325869	10.75400074	11.12756085	11.36411731	10.5191583	10.97317857	11.08907384	11.05531676	10.80028028	10.86681349	11.08247409	10.91006374	11.2899471	11.25945039	10.91952958	10.64321704	11.0426244	10.94870771	10.90957245	11.08589084	10.94466632	11.38580121	11.02705367
GNAS	NS	13.79926377	13.82179154	13.69456696	13.94610986	13.91312619	13.87180669	13.7548603	13.7389012	13.82964407	13.86849109	13.73429298	13.76308496	13.6837436	13.57651894	13.92484606	13.69298312	13.95027721	13.70673619	13.67337036	13.71578005	13.6069849	13.59736236	13.71360324	13.60552775	13.8335572	13.59791422	13.80216279	13.71196131	13.62867825
RPS15A	NS	13.05574213	12.65253294	12.9133892	13.03235669	12.9747605	12.73882974	12.85920568	12.6161637	12.99379908	13.01892742	12.89809145	13.20875865	13.13478229	12.99488264	12.78733934	13.05300969	13.06799392	12.77352282	12.96573183	12.90290197	12.97947287	12.51714441	13.0853912	12.80939823	12.99597483	12.62896093	12.95527215	13.18137137	12.90289859
ANXA5	NS	11.22804227	10.97284028	10.84366149	11.06052023	11.27407508	10.73009734	10.62602554	10.58410889	11.09864056	11.05126822	10.76579858	10.97652011	11.01802393	10.98510884	10.71890008	10.69968081	11.1210482	10.82914609	10.8984829	11.25958292	10.85562785	10.53437223	10.98484693	10.893237	10.95357868	10.60566583	11.07584384	11.12000869	11.15891728
STMN1	NS	7.35464883	7.454179816	7.310711797	7.270304135	7.102772286	7.215170881	7.242944724	7.449731219	7.456165505	7.23473732	6.872251736	7.039711758	6.930307489	7.175139539	6.941770169	6.957014973	7.110678215	7.006078675	7.241728882	6.990816089	7.334402844	7.258563183	7.073055571	7.023239099	7.001992618	7.440496769	7.212893456	7.050136367	7.25426991
LRP1	NS	9.551836936	9.261642536	9.102239556	9.49972017	9.513443813	9.250744481	9.246553962	9.555181719	9.439766702	9.312124758	9.426219863	9.477771084	9.588057136	9.593000269	9.478115418	9.443300589	9.273791301	9.425948754	9.673633298	9.430318566	9.561446926	9.408983867	9.52775313	9.708956594	9.489275094	9.423935971	9.672991493	9.191660819	9.470089176
LRP1	NS	9.356187981	8.838317974	9.032114808	9.622520774	9.478483146	9.088425946	9.079680994	9.310339159	9.251354382	9.30364113	8.904521636	9.652231371	9.595949133	9.230818125	8.955055437	9.309226978	9.203554762	8.960760074	9.38760299	9.292608766	9.579642319	8.73635044	9.339307706	9.451058275	9.476652185	8.92355215	9.40220433	9.538176002	9.314026924
PSMB7	NS	10.49447047	10.5691226	10.60165805	10.90048384	10.56869979	10.42167392	10.4477785	10.10502174	10.63553826	10.71773772	10.68369571	10.79687699	10.58127053	10.78595932	10.46611586	10.69024254	10.7142824	10.53195014	10.633718	10.65480576	10.44629523	10.15506737	10.62014357	10.55360304	10.57901368	10.38475536	10.70290158	10.80275984	10.52077657
PEA15	NS	10.8103258	10.62176864	10.13642934	10.42009094	10.34817542	10.35698033	10.40842251	10.68387961	10.31954765	10.34729085	10.60626804	10.57780851	10.5928669	10.74791137	10.68547659	10.58760383	10.8847454	10.95588499	10.51575694	10.60292307	10.70199914	10.56265277	10.85314119	10.50635516	10.65430767	10.46989076	10.44075427	10.45222649	10.30586243
PEA15	NS	11.84771627	11.52428618	11.35842608	11.72499617	11.72736596	11.63400567	11.50269604	11.49411884	11.49766157	11.4841288	11.52667857	11.82244769	11.64441515	11.74165804	11.67536019	11.58771015	12.0973627	11.62549088	11.32980343	11.60464481	11.56093948	11.3352765	11.74411188	11.56640086	11.77217348	11.324222	11.48928579	11.58877396	11.58659148
ECH1	NS	11.14834893	11.00680813	11.0639867	11.50626486	11.11806191	11.0117685	10.87366342	10.69342141	11.34004801	11.14330795	11.1186153	11.47237265	11.27769356	11.26346561	11.16376878	10.80390136	10.82011656	11.30535859	10.85154444	10.97070149	10.90192897	10.85441768	10.83231721	11.04118216	11.64752683	11.1116626	11.15025678	11.3932183	10.93899849
ODC1	NS	10.63818202	10.54597932	10.56751024	10.71130019	10.70266471	10.10676666	9.999492182	9.715858513	10.19701437	10.69375663	10.25482617	10.38115184	10.19900725	10.49668343	10.160916	10.04497718	10.59165663	10.14696921	10.08970244	10.87937095	9.868252128	10.07435484	10.42614369	10.35371511	10.10195899	10.05255334	10.37908604	10.77408371	10.49372513
IQGAP1	NS	10.0743239	9.729880137	9.650448045	10.07504144	10.13904261	9.570120131	9.628895688	9.746133243	9.824294237	9.574369826	9.807535732	10.17697839	10.12282615	9.499693725	10.07959782	9.578991868	9.817274802	9.721299771	9.489639699	10.1376776	10.1771752	9.290055815	10.02550621	10.14239678	10.10493842	9.4535806	9.999621026	10.06807976	10.12987935
XRCC6	NS	10.96180123	10.95515892	11.0333202	11.15629493	11.10856601	10.87907951	11.04456565	10.73614004	11.03186369	11.17687682	11.22485935	11.32781103	11.25698841	11.1989558	11.04413869	11.24130818	11.40968543	11.13194054	11.07279613	11.17768804	10.93644275	10.84319862	11.24173854	10.88223653	11.15406095	10.64826421	10.90163579	11.37164597	11.01379634
ACO2	NS	11.52681538	11.97735679	11.93494829	11.94209367	11.77705311	11.66760579	11.48381697	11.37183555	11.64345405	12.03518239	11.7396417	11.62980478	11.59549458	11.91366243	11.80669472	11.7822942	11.79266377	12.11124918	11.69024031	11.59925512	11.37398604	11.66871062	11.49337313	11.3742799	11.8017072	11.64621616	11.93902835	11.66473986	11.41990298
DAZAP2	NS	11.70942268	11.78126144	12.00815085	12.11490304	12.115398	11.86825408	11.82389603	11.51400352	11.82903861	12.32086027	11.84352541	11.98179656	11.71108502	11.9117199	11.66555577	11.97258783	11.74440632	12.04432865	11.80545203	11.90339265	11.76219765	11.65286119	11.87853807	12.04951339	11.93961884	11.61937937	11.84108894	12.09871866	11.84209038
SPARCL1	NS	13.38045007	13.27370744	13.16598617	12.94403879	13.19802928	12.99168268	13.25026449	13.21045382	13.30311988	13.16148226	13.21915482	13.39970994	13.38549619	12.57915284	13.2768748	13.37395455	13.37884222	13.32368266	13.45252031	13.51842403	13.3392509	13.12245082	13.28282389	13.35906648	13.33345745	13.10600942	13.22065811	13.24721776	13.31348525
MCL1	NS	7.028420266	6.87212754	6.413662871	7.274299915	6.911487857	6.459355466	6.243543377	6.879320601	6.370736195	7.065340498	6.622235146	6.602110535	7.053008215	6.82426637	7.14720533	6.977190267	7.081813375	6.885418757	8.402973737	8.327893994	6.848774824	7.114217827	7.665968689	7.402462033	6.94673833	6.836903612	6.901990591	6.547933737	7.022027027
MCL1	NS	11.29307553	11.41590517	10.89230448	11.49292487	11.20022663	10.8387822	11.05635253	11.03176198	10.79531875	11.63953743	10.89238866	10.91937645	11.3872717	11.12398673	11.15959543	10.84132737	11.05400315	10.81123756	12.05691406	11.52916925	11.05681458	11.01105117	11.97217653	11.57650028	10.90728413	10.9356058	10.71248091	11.05759636	11.58451109
MCL1	NS	9.861299546	10.31407482	9.425359631	10.1688186	9.911498407	9.647509436	9.663115172	9.874916553	9.251247175	10.43340137	9.117004261	9.14864756	10.14623067	9.984221435	9.738323874	9.626763573	10.11652582	9.673215839	10.92351041	10.92135803	9.86075587	10.03694776	11.04655762	10.58251076	9.733789655	9.707704541	9.547869712	9.805949417	10.46148111
ACTB	NS	13.91533168	13.74638313	13.34482928	13.95782735	13.78072226	13.51260063	13.60493183	13.93390982	13.68030576	13.61707159	13.21685626	13.63296743	13.98945412	13.81201271	13.92288901	13.46989005	13.70294911	13.21304259	13.74682488	13.94535413	13.67593418	13.12834072	13.90006434	13.68002015	13.7230287	13.3811568	13.63688477	13.60247092	13.91987324
SARS	NS	11.10705409	10.78300054	10.92893947	11.16388201	10.9247202	10.87191988	10.94403327	10.54603748	10.99098281	10.97389117	10.83683525	11.12871859	10.9895277	11.07379841	10.84962025	10.90993119	10.95923855	10.80728414	10.94793985	11.02714701	10.84873288	10.61298454	10.96576278	10.95451227	10.89652132	10.63989349	10.9030383	11.12824308	10.76954258
TMBIM6	NS	11.04437882	11.41927873	11.09201258	11.39174634	11.39360107	11.10194213	10.99035816	11.12071215	11.36659716	11.51812244	11.30807603	11.31410954	11.46231373	11.56849695	11.36780947	11.61985966	11.48951559	11.53643979	11.50440753	11.77938856	11.55800206	11.30769143	11.42119785	11.55005386	11.49940545	11.26131706	11.77720606	11.65532127	11.29648003
TMBIM6	NS	10.69753006	10.45720696	10.57790387	10.83521152	10.88088381	10.53819892	10.65986958	10.51286832	10.79109653	11.00978364	10.5915735	10.77999415	10.9664788	10.60368266	10.82213648	10.72799667	10.76953267	10.59677198	10.6185452	10.92559088	10.75073937	10.36792562	10.84879991	10.63409807	10.78314028	10.18830285	10.75297337	10.8729297	10.96345696
LMAN2	NS	8.519683573	8.585101848	8.236719601	8.585282218	8.592782341	8.516676651	8.409758442	8.547483709	8.613503903	8.572751955	8.73944296	8.768414532	8.900278149	8.746823939	8.780076275	8.81132861	8.795102129	8.647485948	8.782403867	8.653820504	8.475416711	8.466430084	8.742970036	8.32339519	8.59554204	8.421274091	8.582589985	8.788749723	8.566086947
HSPD1	NS	10.29186886	10.90607396	10.2404209	10.72317386	10.57369861	10.2104794	10.16506622	10.17704397	10.23029933	10.66631252	10.54872909	10.59449075	10.57636643	10.14950553	10.53293699	10.66995698	10.73759025	10.65106571	10.64983944	10.87682594	10.41482316	10.188574	10.45329013	10.44819066	10.60185565	10.37943145	10.8001498	10.96395673	10.21943997
HSPD1	NS	11.41996827	11.51860657	11.37043137	11.49963172	11.30038063	11.14255102	11.13522143	10.87775696	11.20136037	11.5467985	11.15948316	11.3372105	11.27150974	10.88562394	11.24553685	11.39430253	11.47364441	11.45392426	11.26050144	11.44016742	11.0948877	11.10929583	11.45516546	11.06462424	11.23432365	11.13264119	11.32674763	11.34540821	11.29721579
ZYX	NS	9.847008297	9.893092761	9.713738917	10.23516499	9.832030317	9.666671917	9.618254044	9.653471813	9.660897586	9.964912083	9.107910264	9.468313141	9.885728986	9.817640357	9.682745814	9.417017078	9.674036969	9.577146491	10.07412983	10.00934044	9.748916526	9.249210186	9.583016963	9.705216047	9.594155859	9.237338013	9.636186468	9.685145997	10.02055806
RPL12	NS	12.70778869	12.31879866	12.57377979	12.63275651	12.77670952	12.29912342	12.60464953	12.1934311	12.54015012	12.85353231	12.33743345	12.74145061	12.40057199	12.47202395	12.01653714	12.61311182	12.49298507	12.37424777	12.28249543	12.56775563	12.6132936	12.14627873	12.52060403	12.71050964	12.62802981	12.23361091	12.59462446	13.02267759	12.56624116
CIRBP	NS	11.25561465	10.88852129	11.41734251	11.5599256	11.51030993	11.24861904	11.37156961	10.62004273	11.36152399	11.74330301	11.22975362	11.60593945	11.61171675	11.39148346	11.23280188	11.48266964	11.66642856	11.24397237	11.43871116	11.27306387	11.13072001	11.09654992	11.68786736	11.09163609	11.33006257	10.86847701	11.18484048	11.5833005	11.37564792
CIRBP	NS	11.87893412	11.56818627	12.02577677	11.96761917	11.8953087	11.79614615	11.93237827	11.54462356	12.00038085	12.05485141	11.93355465	12.00171184	12.20436743	11.80073988	11.96351361	11.92057063	12.09460909	11.77877949	11.79169791	11.765902	11.72642704	11.78359024	12.13710126	11.67933322	11.8855858	11.61920139	11.80315904	12.05116162	11.79114076
CCT7	NS	10.34878536	10.31344888	10.37412025	10.58867499	10.40815912	10.09460251	10.30284295	10.07954512	10.42213545	10.43931259	10.38313059	10.60640811	10.41943633	10.62266836	10.22127541	10.50784413	10.6092108	10.43349992	10.54512012	10.38511009	10.1730457	10.21300647	10.34347411	10.20054944	10.2527501	10.01265083	10.42975599	10.67381383	10.16044674
PAFAH1B1	NS	9.514487068	10.03615366	10.01198692	9.975024445	10.1600902	9.870387888	9.891800225	9.61262577	9.870932244	10.22627702	10.25177931	10.07715064	10.07795451	9.872458996	9.956137603	10.21958588	10.2717092	10.32039142	9.911315416	10.03471938	10.0945805	9.972965501	10.32344561	10.09158012	10.01885764	9.973435736	10.13921766	10.11126741	10.09673805
PSME1	NS	10.56698224	10.55318236	10.67946944	10.87350486	10.7403794	10.42662358	10.62677381	10.64886449	10.75206141	10.67297186	10.64957294	10.81210384	10.73380231	10.73164084	10.72094041	10.59236943	10.66522431	10.59739164	10.86732077	10.87749284	10.96572901	10.50775126	10.71240136	10.72412052	10.84700949	10.45511894	10.77103584	10.89641057	10.73288974
PAFAH1B1	NS	8.826882575	9.198014991	9.20403556	9.249845315	9.238543739	8.84934507	8.77763998	8.857771811	8.92857835	9.185251577	9.037674376	8.967551333	8.962281229	8.860724005	8.977310259	9.177000164	9.114295291	9.186074445	9.19101454	9.199283439	9.006128942	8.938279913	9.173970792	9.107970934	9.014658744	8.846694276	9.208474847	9.052336972	8.900622878
PAFAH1B1	NS	9.746320565	9.788410082	9.758440844	9.947296851	10.060126	9.875216783	9.881091992	9.565661637	9.817047695	10.17633762	10.21744369	10.09084519	10.16664816	9.349034163	10.04996587	9.906531258	10.08180469	10.00031578	9.810720638	9.948919355	9.758341518	9.698976357	10.01611496	9.943666225	9.989241527	9.592913962	9.914439088	9.974394505	9.987106414
RPS10	NS	13.62366038	13.29550591	13.24021451	13.72261399	13.41593512	13.32619701	13.40601141	13.36693184	13.68637078	13.46726283	13.24923043	13.64273924	13.55411367	13.31465226	13.45982843	13.39602904	13.77987343	13.08252256	13.31485813	13.5795891	13.36953981	13.03569809	13.40986689	13.17543003	13.54171058	13.17760545	13.47422352	13.62205208	13.44745864
ATP5O	NS	12.67903208	12.76049557	12.92183868	13.01215695	13.00890266	12.87313903	12.73671293	12.49152287	12.85018633	13.13666898	12.87975656	12.90158893	12.7480008	12.93472327	12.7257791	12.89489937	12.85635434	12.96200298	12.81810892	12.52221632	12.54391198	12.66804301	12.90877083	12.65034578	12.91589829	12.71523229	12.95409125	12.98504413	12.85151354
RPS15	NS	13.32767815	13.03687767	13.20228943	13.41826354	13.27048352	13.07558376	13.19465897	12.96608514	13.31407131	13.39464764	13.09581758	13.44949433	13.2323044	13.29634535	13.10842469	13.24918652	13.36576317	13.07611304	13.19927644	13.51643716	13.30169595	12.85473704	13.30843527	13.16176613	13.41330658	12.97515844	13.27790054	13.3788967	13.2636252
PSMD8	NS	10.81984445	11.18936024	10.69960379	10.89137205	10.72610517	10.29189937	10.16285685	10.25174708	10.56401901	10.76189728	10.50218036	10.1785074	10.29156891	10.47815912	10.44173649	10.39633764	10.44672098	10.40407668	10.71117401	10.46213239	10.07705019	10.32078545	10.27486019	10.73628955	10.41689148	10.67277759	10.99530966	10.39111782	10.39143184
LAMP2	NS	7.848612688	7.880081675	7.798260713	8.046694311	8.487546548	7.999592706	7.969458086	7.979313136	7.972475879	8.123271585	7.931131624	8.07165791	8.039595904	7.670448635	7.931134314	7.883179513	8.161010064	7.822046533	8.051065155	8.044450942	7.984349587	7.781099979	8.248043357	8.151145202	8.037107421	7.524967579	7.905555634	7.979551752	8.236469321
TPI1	NS	12.86759807	12.95045422	12.67111746	12.76932807	12.78332467	12.88043514	12.69540502	12.81976048	12.689539	12.68893598	12.56108975	12.5620062	12.43827906	12.79718347	12.66693125	12.53962469	12.66239205	12.60813947	12.6825165	12.49396216	12.63939478	12.48352289	12.64434419	12.51914769	12.6656362	12.79389812	12.78115917	12.65604327	12.50420707
RPL29	NS	12.28812579	11.77591167	11.86398231	12.33780073	12.08383934	11.91472794	11.94189626	11.55615134	12.21556375	12.11767243	11.65559253	12.26744461	12.03080071	11.91261274	11.76284392	11.86979048	12.12095678	11.52569623	11.86312312	11.94406976	11.82453209	11.40923604	11.90173137	11.86823952	12.11077137	11.23244093	11.98939878	12.28991733	11.86974651
GSTP1	NS	10.21346453	10.40571767	10.27927061	10.4846517	10.31914502	10.22239938	10.16090789	10.04639054	10.33310087	10.53849859	10.61949569	10.58644977	10.34310131	10.91616935	10.24459849	10.63031767	10.62640756	10.36636775	10.66156175	10.60879611	10.55958182	10.28805231	10.51902949	10.3662435	10.28476262	10.28437031	10.44805884	10.85742387	10.19803206
HYOU1	NS	10.80489197	10.74957918	10.78657766	10.99563504	10.93770786	10.842159	10.54143667	10.63014792	10.49902699	10.6357947	10.75238767	10.72354924	10.77550454	10.77608124	10.77987396	10.71906183	10.975623	10.71097088	10.77402879	11.15864608	10.69437349	10.78896025	10.89741368	10.92952748	10.82413968	10.47176163	11.087745	10.71161809	10.94584879
SNRPD2	NS	11.00584857	10.75020532	11.01427604	11.22898249	11.18555149	10.87716523	10.81112143	10.50151131	10.96077543	11.08668557	10.99495831	11.1603991	10.9113585	11.15274946	10.74522988	10.90995221	10.90807391	10.70132877	10.79333725	10.84920906	10.86452917	10.6354415	10.93612411	10.92206485	11.03501982	10.79662122	11.17852683	11.36175909	10.94511598
PLOD1	NS	8.972079552	8.674548723	8.427732372	8.293304523	8.420562145	8.369587872	8.567478108	8.311687193	8.189276994	8.372057986	8.198653227	8.169351868	8.229561431	8.432958902	8.36592993	8.302751453	8.152355226	8.288909937	8.301103982	8.154848615	8.323875478	8.18580884	8.310146128	8.440239311	8.276147928	8.328727829	8.411836918	8.184273542	8.371796367
ZNF207	NS	10.20015833	10.46044552	10.51051872	10.39328621	10.57352067	10.34626246	10.31544667	10.16851364	10.40555513	10.63661733	10.36887717	10.2594321	10.30645486	10.30176622	10.28919796	10.53982457	10.43532774	10.39447083	10.29064092	10.61177805	10.34316813	10.30753173	10.34769671	10.53909038	10.31930679	10.29923422	10.42854994	10.73462673	10.35982966
ZNF207	NS	10.06373279	10.17498484	10.11880492	10.35191984	10.39126076	10.22524937	10.13660425	9.851083994	10.0767618	10.36181941	10.10993923	10.21728135	10.25591455	10.00400051	9.993665272	10.07895862	10.1762473	9.935885781	10.11053064	10.19981711	9.963481588	9.863570601	10.13230612	10.18255042	9.975239856	9.794566153	10.11594933	10.18039156	10.23693289
PSMD2	NS	10.07619926	10.26535646	10.2135749	10.48990065	10.42261038	9.915579089	10.06880981	9.614116102	10.08296656	10.54119757	10.2824308	10.33738413	10.06794671	10.44797679	10.14724408	10.40043831	10.33352131	10.37933125	10.41938344	10.1980623	10.09035823	10.02480212	10.13807479	10.11274474	10.18064852	10.12978619	10.28246382	10.50188009	10.11004245
SCD	NS	10.2648768	9.962836086	9.583460069	9.556590359	9.621105357	9.836213119	10.56183126	9.749596769	10.08700632	9.347486709	9.050896957	9.982699812	10.17083387	9.70840194	10.15822806	12.02166457	11.2257516	9.278758367	9.410898157	9.801866785	9.448789289	9.570337103	9.256105961	10.11046418	9.641721403	10.00816733	9.407991886	9.838890221	10.51993726
SCD	NS	9.907968316	9.196851452	7.795786341	8.18381951	8.775994486	8.102427075	9.678571005	8.451759877	8.198441194	8.217837698	7.182736924	9.027133254	9.892287138	8.469894961	9.088009977	11.44925717	10.98692909	7.59131426	7.866381233	8.890184377	7.924058489	7.970883651	7.935910433	9.293831784	8.731431428	8.335751305	7.761938872	9.177871499	9.94028561
RAP1B	NS	9.890744438	9.707883389	9.479884991	9.939096445	9.906700116	9.333426566	9.579963401	9.693770288	9.788010669	9.791225084	9.959510098	10.20167067	10.16213011	9.667470429	10.06862363	9.790215709	10.18835144	9.874644393	10.04512036	10.39287503	10.10882604	9.25722067	10.24232552	9.868109804	10.02527074	9.246166726	9.85417353	10.07108738	10.22326962
RPS21	NS	11.33278493	11.07230054	11.442322	11.41100464	11.3338918	11.17539352	11.40609832	10.68032477	11.18282032	11.65533714	11.33175542	11.81600235	11.62736928	11.49086511	11.02698588	11.54826933	11.54554765	11.23359574	11.22452238	11.64680103	11.46864206	10.80458484	11.76270725	11.24717698	11.41178234	10.82258033	11.24672363	12.02448655	11.59395781
MAP4	NS	8.839402289	8.607370192	8.188546365	7.723685977	8.345843325	8.11196462	8.05499065	8.232890812	8.014437001	7.917950607	8.2240142	7.507821492	7.742999403	8.107257813	8.297164519	8.410409185	8.747441608	8.634446288	8.570442608	8.359613898	7.815172022	8.587203269	8.160144853	7.950779904	7.793258072	8.53232944	8.183176516	7.619023156	8.06682402
MAP4	NS	11.6030019	11.54963913	11.59105432	12.07602291	12.01723238	11.07147659	10.78929176	10.8040777	11.01778292	11.84974614	11.56962885	11.08206558	11.02302976	10.9295379	11.23024603	11.35076624	11.71970929	11.50291488	11.63046639	11.37886493	11.08921778	11.42466505	11.17542322	11.18290086	11.24717309	11.402487	11.5307808	10.97275621	11.04081807
BCAP31	NS	9.35181707	9.661493174	9.57564414	9.821007678	9.660518841	9.497304242	9.501833586	9.413896513	9.607379957	9.926041786	9.863309161	9.828593974	9.895760983	9.665098842	9.413909377	9.779804922	9.612059607	9.461901334	9.739670001	10.01893329	9.690163444	9.264129845	9.712197922	9.646737868	9.707858325	9.144523412	9.502892502	9.784592573	9.633164537
CTSB	NS	11.80660897	11.93273903	11.83637868	11.73605146	11.67479018	11.32202225	11.56636245	11.53934505	11.78959575	11.9870531	11.58452487	11.18819649	11.31564741	11.68052953	11.49253522	11.59066945	11.72849491	11.64295555	11.43692999	11.10636989	11.41923325	11.37183169	11.23299631	11.64037104	11.65043629	11.53253389	11.58190879	11.15369544	11.65965815
CTSB	NS	12.48828797	12.76669046	12.55874702	12.36513806	12.44232332	11.86926577	12.14467466	11.86138426	12.57290514	12.82886726	12.13362876	11.9274739	12.0138936	12.32100057	11.97509743	12.23429572	12.35582203	12.13266993	12.27930501	12.06576886	12.07753304	11.9760246	11.93015325	11.99989822	12.3118973	12.18719396	12.18650201	12.22425995	12.38456492
KARS	NS	10.64000188	10.88667041	10.85870894	10.90030132	10.8718506	10.59017903	10.54422527	10.22107651	10.68556085	11.16182379	10.90180196	11.22195438	10.84789023	10.89175426	10.57287117	11.04443272	11.2350601	10.92170213	11.10352064	10.93697223	10.77513834	10.52094339	10.94135371	10.53719081	10.7168493	10.19071047	9.995119195	10.84702079	10.94305395
EPRS	NS	6.977387329	7.327474103	6.779605797	6.620359378	6.648853028	6.544212929	6.486121603	6.997917886	6.691404566	6.484093788	7.046618477	6.643253419	7.13326466	6.559237793	7.257629772	7.501464658	7.700861427	7.535938578	7.116980222	7.421698406	7.069330604	7.284628136	6.990914472	7.005389369	6.998383744	7.166820619	7.174853703	7.077351858	6.722036003
EPRS	NS	8.502340107	8.420607477	8.352972553	8.105177215	8.128575348	8.046032944	8.137952515	7.813003593	7.838355431	8.148920608	8.396011419	8.21239727	8.313562714	8.151862733	8.315202982	8.598662578	8.937067459	8.774201077	8.534944367	8.36107959	8.378606972	8.327304678	8.39968516	8.226519842	8.11562121	8.657206768	8.283799434	8.317592213	8.204862374
EPRS	NS	9.879706007	9.766316004	9.806299477	9.863198406	9.84323043	9.7716677	9.791315827	9.576985628	9.923213673	10.03131084	9.692869761	9.872741473	9.678107646	9.45797582	9.828356134	9.625767761	10.18067399	9.763636844	9.938956829	9.734522054	9.546208594	9.8359051	9.615399018	9.543382865	9.70524002	9.709920014	9.810507484	9.87809917	9.597113485
PRDX6	NS	11.6046399	11.78776081	11.68164958	11.7807717	11.60750435	11.62390001	11.61964944	11.17953642	11.82653333	11.90317528	12.12768412	11.84479838	11.88750085	11.94465935	11.92042558	12.35858381	11.85565183	12.31054031	11.79533587	11.93900736	11.59890406	11.83482533	11.94015913	11.9107487	12.05933901	11.91416472	11.94692639	12.14816392	11.76402074
PRDX6	NS	10.74390624	10.82321063	10.88998471	10.86297052	10.84081543	10.86637329	10.7885819	10.47416608	10.88863053	10.96653739	11.31614439	11.17972969	11.10828362	11.00463091	10.95952588	11.23556242	10.95169652	11.47588432	10.8076476	11.13236491	10.66607441	10.92019109	10.90037315	11.07122418	11.27744963	10.86684613	11.07773156	11.23799724	10.86854478
PPP1CA	NS	9.595212022	9.48664073	9.368991278	10.01933512	9.461810271	9.482605577	9.355448968	9.328127494	9.401930983	9.661456362	9.454202319	9.674671379	9.674285051	9.750120562	9.443723559	9.612724523	9.739910108	9.503067783	9.819471417	9.609323866	9.388144244	9.624340152	9.593805041	9.428026547	9.696656322	9.381220394	9.637880106	9.557619757	9.547028575
SARAF	NS	10.16612077	10.11610428	10.22921368	10.30711238	10.33569478	9.878507853	10.13669555	9.801389425	9.985929488	10.49868319	10.27187223	10.62705158	10.51824787	9.984234325	10.06766158	10.38964104	10.50068935	10.1592484	10.33684376	10.51878426	10.38482915	9.750771835	10.51736289	10.04977162	10.2446174	9.500418928	9.907869655	10.57772666	10.37470369
AHCYL1	NS	9.290636987	9.449506516	9.373537177	9.472301157	9.526909077	9.398096997	9.333916966	9.268364861	9.074546163	9.462964735	9.213865511	9.233917035	9.205413838	9.10274024	9.056412303	9.329990041	9.204224544	9.336743327	9.028968092	9.334938616	9.45246929	9.16304995	9.545122133	9.535645818	9.214877525	9.012193864	9.255298814	9.454513333	9.450367757
AHCYL1	NS	9.608932672	9.840959787	9.619019181	9.756220101	9.762471169	9.691780267	9.697622844	9.50073958	9.476403415	9.769751953	9.470415763	9.663708083	9.537614996	9.535852367	9.401159465	9.43858018	9.701471064	9.397534505	9.670465521	9.869923966	9.766339217	9.330285612	9.639494041	9.723880453	9.315909722	9.511648499	9.662078197	9.747341659	9.709811669
AHCYL1	NS	10.2343918	10.5845301	10.4331085	10.1559015	10.14941488	9.967555647	10.107401	9.922661261	9.798963527	10.20159705	10.26837968	10.51022956	10.59466556	10.45109256	10.41996394	10.36442103	10.61131932	10.35079784	10.44056299	10.6761058	10.37321041	10.21038397	10.60884587	10.10431063	10.08228814	10.10771491	10.15589138	10.11109885	10.58098561
IST1	NS	10.45087815	10.54942998	10.63671859	10.69936494	10.56370458	10.50790967	10.60300227	10.53965667	10.61314149	10.74825608	10.74882279	10.83927902	10.5759965	10.54806025	10.6055089	10.62552821	10.57463667	10.59602089	10.60983972	10.55314936	10.50529288	10.27420098	10.69969025	10.69324511	10.5632139	10.12549215	10.45919255	10.92769293	10.68683814
GNB2	NS	9.447794905	9.66747115	9.561197872	9.675599535	9.654103101	9.315950897	9.344148584	9.408158081	9.660853973	9.798127954	9.538948117	9.47536704	9.554148115	9.700512845	9.508397691	9.535327421	9.624303742	9.635768291	9.718094952	9.735302595	9.703557719	9.32398987	9.540925203	9.537873372	9.520958494	9.692339664	9.757462995	9.909881634	9.485705869
H2AFZ	NS	8.809202044	9.006888549	9.028670748	9.166150268	9.308428197	8.927429061	9.183355976	9.122727599	9.064994328	9.329140995	9.316330069	9.658557725	9.302707548	9.458173212	9.089018284	9.528100752	9.533385353	9.111842648	9.175704153	9.352414351	9.340138322	8.601329614	9.307773798	9.228869184	9.336892475	8.752039585	9.063596341	9.934430924	9.129298855
NCOR1	NS	9.235167077	9.245103242	9.423001087	9.35412179	9.509945165	9.318431135	9.319836243	9.09557143	9.014678679	9.155394268	9.590583866	9.502474757	9.592176911	9.422889585	9.465200172	9.426732228	9.502872669	9.428502902	9.333080785	9.396415004	9.355795441	9.335050022	9.479295745	9.535641713	9.476972995	9.375794297	9.340104622	9.455309428	9.361819514
NCOR1	NS	7.233639064	7.173732762	7.178144502	6.976253563	7.050260023	7.128668822	7.052191639	7.279274615	7.005772363	7.089493347	7.131846032	7.103529282	7.086061923	7.072797399	7.205801938	7.010420664	7.223757074	7.038902385	7.086464173	6.968954151	7.097542351	7.304847583	7.065043969	7.164379349	7.259279098	7.312073196	7.155238584	6.966811819	7.04674075
NCOR1	NS	7.654288182	7.746421954	7.792661775	7.571278928	7.656414422	7.861849301	7.839433505	7.845625385	8.008672208	7.4834772	7.672347397	7.565008356	7.379463862	7.757445814	7.697270576	7.578835263	7.581882054	7.604653744	7.336699531	7.405515346	7.669748561	7.886010028	7.357849908	7.649141963	7.65398989	7.989366042	7.658901215	7.766016678	7.891507547
NCOR1	NS	8.926707507	8.980736927	9.123626311	9.194706133	9.086019375	9.068569719	9.051793732	8.950514561	8.956222284	9.065958263	8.940657943	9.141899984	9.0769329	8.923337712	9.170986107	9.073216255	9.152969082	9.064059028	9.176755094	9.154104771	9.127588954	9.14609134	9.071223476	9.088379782	9.122272733	9.130556723	9.098994489	9.423117466	9.047219019
FLNA	NS	9.781006421	9.776437987	9.9557672	10.43088494	9.99027406	9.482440514	9.595277729	9.64945556	9.864143299	10.12520479	9.534727108	9.671263135	9.951474608	9.925540942	9.88688548	9.733897711	9.705563216	9.700661022	9.912984908	10.13016068	9.673029784	9.40536664	9.953469365	9.723695926	9.758355477	9.632316361	9.886589159	9.556428644	10.03085548
CNOT1	NS	10.49195241	10.37314647	10.55049894	10.55303948	10.71194526	10.32553019	10.43443006	10.21076341	10.32546159	10.65631509	10.54973105	10.73558837	10.53878117	10.46315754	10.44855579	10.55477575	10.52893882	10.4966781	10.53233675	10.51609168	10.53995321	10.2842663	10.62233101	10.5445339	10.72492204	10.4151869	10.47245469	10.65795789	10.50013434
CNOT1	NS	9.711367968	9.519111324	9.618815899	9.641996799	9.548167702	9.86689401	9.850023519	9.724695574	9.656068124	9.550033163	9.756071146	9.792960899	9.542174756	9.715794443	9.690023183	9.644760512	9.7136598	9.690765787	9.256500314	9.250666238	9.72133803	9.696802571	9.695620894	9.730144608	9.653737373	9.783288714	9.663408415	9.511108231	9.556414889
DHCR24	NS	7.489983527	7.557439011	7.758012061	7.693003118	7.948893431	7.902791131	7.662859321	7.484348924	7.185611061	7.932736097	7.543863164	8.138924964	7.900022675	8.738809478	7.77002604	7.946603886	8.69958551	8.446115433	7.893622631	8.660566772	7.464971607	8.078961781	7.594944859	7.90188454	8.145343392	7.210203845	7.970810865	8.575299761	8.575570723
RAB11A	NS	10.93480087	11.0623534	10.93822033	11.1591851	11.05757445	10.82417555	10.74411217	10.73080573	11.09202861	11.19282803	11.20566645	11.25771578	11.12746669	11.21887881	10.79085907	11.11770994	11.13225183	11.22221534	10.99969848	11.06941474	10.95390116	10.93470464	11.17579862	11.0472486	11.1774694	10.9022138	11.22412448	11.19307716	10.91940347
RAB11A	NS	7.481348601	7.865344262	7.94690311	7.947649142	8.255314404	8.233070775	8.076091692	7.452517022	8.252481684	8.631631498	8.016582583	8.272185328	8.038353085	7.981190644	7.61539443	8.050499905	8.186658407	8.137327125	7.748678607	7.984276414	8.019567865	7.784396863	8.147266934	8.478671504	8.120924023	7.331944132	8.070300536	8.500648101	8.200722372
EIF3F	NS	4.941852293	5.0273687	4.907868447	4.884088746	4.91858959	4.979106491	5.045300142	5.16364944	5.206160595	5.03703914	4.85462738	4.900766767	4.946713235	4.920051712	4.945129258	4.903781474	4.950113295	4.943343929	4.808763477	4.899332637	4.924341749	5.072713982	4.932493405	5.126097584	4.906765682	5.032362254	4.931353853	4.930082708	4.918533882
PSAP	NS	11.44552898	12.06454536	12.04612489	12.2406319	12.11889525	11.92181049	11.91219572	11.82838462	12.10275446	12.29451442	12.18699559	12.00389373	12.08504972	12.22637829	12.12068619	12.3319959	12.16819787	12.31661065	12.31686677	12.28590424	12.32656795	12.04965256	12.16295353	12.04460712	12.16344748	11.93157613	12.1174311	12.13397468	12.05562745
RNF114	NS	7.76081674	8.076363007	8.103076731	8.340611735	8.377560745	8.234839695	8.164340335	7.957675366	8.082785274	8.644516074	8.35894131	8.486212643	8.27691368	8.272105088	8.079797557	8.428579694	8.287942184	8.117117142	8.375846414	7.962679862	7.989000645	8.004672132	8.246307107	8.162382759	8.207059119	7.704645392	8.104540137	8.416503593	8.261136683
RNF114	NS	9.041700563	9.349219879	9.269456513	9.264388286	9.297727361	9.081137236	9.11586467	9.165430271	9.219880334	9.407992992	9.265064434	9.301695284	9.174367649	9.546499154	9.253312448	9.416711936	9.388423902	9.297938777	9.6088511	9.373769774	9.231335172	9.341167044	9.522067388	9.296277328	9.361182857	9.305318769	9.324332493	9.478015261	9.176261509
STRAP	NS	10.94895105	10.85872441	10.7081281	10.83590552	10.82669372	10.54787333	10.42854916	10.27223677	10.56632331	10.76478804	10.86266643	10.69419896	10.64523225	10.8709758	10.74713588	10.80076271	10.8280319	10.93398222	10.59625369	10.81011959	10.55520914	10.62549883	10.7399369	10.68749423	10.73422839	10.68625372	10.75458755	10.71261505	10.82439071
PSAP	NS	12.80598628	13.23168573	13.27733651	13.32321966	13.30281125	13.11384034	13.01396723	13.01710864	13.30759482	13.54124269	13.38804675	13.43900194	13.38566474	13.31629116	13.28280924	13.40104	13.36378612	13.38565237	13.41943755	13.45005234	13.41976667	13.07641785	13.46450826	13.26723618	13.33205001	12.97344364	13.28951659	13.34646249	13.39663837
S100A10	NS	11.56371369	11.5663426	11.31076742	11.46712047	11.70917638	11.51280643	11.03213444	11.48094523	11.47068926	11.69976556	11.66475134	12.0126132	11.68674761	11.50538833	11.44629871	11.45999307	11.5440545	11.43747612	11.88331113	12.51281619	11.85809951	11.13248035	11.71919718	11.79325622	11.52795373	11.49114558	11.79747061	11.84104074	12.14512481
CCT8	NS	10.0616743	10.19094379	10.20394916	10.38151686	10.37033662	10.06194548	9.984947817	9.685032288	10.14085517	10.46045773	10.46431815	10.49267728	10.305071	9.932640948	10.10772581	10.41171818	10.59712143	10.34458927	10.45617748	10.33485009	9.979975378	10.05143647	10.53083374	10.33246813	10.24760862	9.828306936	10.27822749	10.42899154	10.16446488
PSMB1	NS	10.32944192	10.35585374	10.56455753	10.77417925	10.79704828	10.39933144	10.38200535	10.19832479	10.42521271	10.84441887	10.70329841	10.67695873	10.71048221	10.778022	10.57523255	10.71039634	10.7543084	10.52610248	10.64040757	10.71801251	10.5002249	10.34706864	10.66284781	10.54312807	10.61212554	10.45907387	10.58349112	10.867565	10.52271801
CCT4	NS	11.76588967	11.66461824	11.73223442	11.79754781	11.63994945	11.40485671	11.47452354	11.40488111	11.60231957	11.77496259	11.68123165	11.93857303	11.7646319	11.71709879	11.59382167	11.75935345	11.94018354	11.5844644	11.66937273	11.73696414	11.55369814	11.35288325	11.69034821	11.48839404	11.60851246	11.46005412	11.59645309	11.95051139	11.52529914
EPAS1	NS	11.45310645	11.36615636	11.69847752	11.74783937	11.64184586	11.50759639	11.74662389	11.5186747	11.71798784	11.74633872	11.86479304	11.94512358	11.94943953	11.82686399	11.86241841	11.97140499	11.6682992	11.81715848	11.58528183	11.65444414	11.83373543	11.68535634	11.93933677	11.8808914	11.89544876	11.49292596	11.62108961	11.88031927	11.71512857
EPAS1	NS	9.043826644	9.002570141	8.614626869	8.592481767	8.803824442	8.562678872	9.076160581	9.211988459	8.975289742	8.98904014	9.270253994	9.069592063	9.137987235	9.392071063	9.35677104	10.14298338	9.247872487	9.761904247	9.395263175	9.499608765	9.343430389	9.563587797	9.514187559	9.33723988	9.219214194	9.493514515	9.205093442	9.452793047	8.708510394
DNAJA1	NS	9.959579423	9.933029121	10.14259875	10.16394084	10.0266567	9.99140666	9.884680122	9.674842308	10.01908244	10.2139117	10.56984062	10.66695682	10.59607294	10.0503637	10.24688174	10.49828884	10.42739824	9.92384887	10.39059254	10.76967598	10.2734768	9.782063559	10.76750498	10.18753217	10.31582917	9.948290815	10.06954211	10.42017822	10.71049271
DNAJA1	NS	10.46532234	10.43830355	10.30086358	10.48218938	10.41293315	10.12704154	10.13519074	10.13085064	10.26712821	10.50949659	10.72277923	10.82272872	10.60488434	10.22504965	10.54466693	10.70792753	10.7224932	10.39703725	10.84207187	10.87365972	10.65684672	10.23626742	10.92429441	10.41673695	10.67966048	10.25331875	10.40185562	10.7843907	10.55594025
PSMD4	NS	9.779457371	9.93506543	10.12174252	10.43316808	10.23528501	9.956564038	10.00139748	9.55673546	10.10120144	10.57094233	10.31367028	10.54790798	10.18343102	10.33682555	10.11037665	10.33649717	10.27741507	10.04576223	10.15386736	10.0138129	10.006314	10.0014029	10.22231104	9.904193273	10.20076965	10.03708128	10.08068066	10.4318611	9.969796468
UQCRC2	NS	11.34996331	11.6188815	11.56213861	11.76348726	11.56758665	11.49490718	11.4134538	10.27500073	11.4768472	11.81039685	11.65762015	11.55253053	11.61788739	11.60879777	11.42489669	11.5723975	11.57871948	11.8326902	11.27099999	11.37333641	11.17609664	11.39981858	11.45164368	11.44414709	11.58679249	11.36321733	11.74434004	11.54333049	11.30663903
CKB	NS	9.080231643	9.957788794	9.869070834	10.35736007	9.859132541	9.834414606	9.951481229	9.905176282	10.03055564	10.61575212	10.35354269	9.904810264	9.964379772	10.3062045	10.0905218	10.29224743	9.867405947	10.29275423	10.35408456	9.655477109	9.87715285	10.12426086	10.0286994	10.11792828	10.10660482	10.03566901	10.2225168	9.835758081	9.940856984
RHOC	NS	10.3641077	10.4064803	10.57411189	10.74356777	10.52487933	10.33864653	10.29145519	10.40117694	10.53500576	10.60686166	10.56589903	10.52056311	10.46273893	10.52658244	10.51553814	10.41756998	10.79129246	10.35963745	10.65319015	10.85306346	10.533654	10.12953358	10.64270017	10.30561808	10.63493704	10.13950701	10.45918828	10.73603	10.37434521
PGAM1	NS	12.41409601	12.56890518	12.25564497	12.27924913	12.33395482	12.21051568	12.09970318	12.19167094	12.14809176	12.42191482	12.22738034	12.0560235	12.14070119	12.25657536	12.25614827	12.10597034	12.17713833	12.22430634	11.95259394	12.13205753	11.98871549	12.07347884	12.09921308	12.29191714	12.20968182	12.08399732	12.32638704	12.27247285	12.20322798
STAT1	NS	10.50227539	10.9716916	10.81891219	10.8620466	11.01928795	10.54900786	10.68588522	10.43740162	10.75121843	10.60332142	10.90783166	10.74424018	10.82445735	10.19861734	10.50306051	10.83912431	10.60283298	10.9655587	10.91082083	10.6473022	11.06844393	10.61487141	10.6987989	10.97172811	11.08348531	10.17977818	10.5427736	10.83691121	11.48128709
SSR1	NS	7.95612007	8.106648881	7.782013342	7.803844982	8.259524597	7.834086044	7.79247874	7.958079938	7.758636685	8.216845166	7.934751215	7.899792593	8.136653824	7.719969379	8.050663662	8.133387945	8.596976345	8.232449727	8.018052274	8.832237166	8.336021104	8.071717184	8.112802756	8.343102944	8.232183349	8.052108096	8.31267556	8.456392285	7.999431681
SSR1	NS	8.320382939	8.687641792	8.16432215	8.231237305	8.624063164	8.319103087	8.065085056	8.328073374	8.186003537	8.420355056	8.498043417	8.425377486	8.49392057	8.085471396	8.458142847	8.795125454	8.800100303	8.956879824	8.317623601	8.968350996	8.696790103	8.300015912	8.528186319	8.894588456	8.583364239	8.594365513	8.312060789	8.860810714	8.516527488
SSR1	NS	10.73645812	11.00655397	10.75453935	10.86118297	11.11128915	10.94560519	10.79647798	10.70100357	10.69666947	11.19640778	10.93792857	11.01017724	10.84496531	10.48349635	10.61260426	10.7867149	11.01673138	11.07118572	10.48750897	11.10748143	10.93865469	10.41559067	10.91689732	11.04578152	10.87087299	10.64746106	10.89318924	10.92544869	11.16170922
TRA2B	NS	9.538312847	9.788093011	9.614895004	10.05473588	9.953337416	9.827751788	9.827253267	9.70272373	9.769730849	10.15372548	9.625879298	9.80516162	10.12576942	9.754002885	9.839585879	9.845056148	10.30541203	9.767744134	10.00235077	10.4062054	9.924236941	9.614866662	10.14975781	10.09268868	9.792671721	9.432079392	9.604279971	10.27061105	9.915919488
TRA2B	NS	9.96271804	9.980190517	9.94249602	10.25948084	10.34394328	10.11338512	10.11312336	9.962777368	9.977611946	10.28909607	9.923561232	10.29612995	10.39196198	9.935400428	9.961331053	10.14073953	10.52642957	10.01052863	10.40587184	10.58043386	10.13860811	9.698479014	10.53993966	10.3254634	9.96600424	9.576310812	9.951354409	10.30542332	10.28650846
FKBP4	NS	7.629255636	7.531816897	7.548076024	7.754389464	7.380032292	7.388093876	7.460938469	7.648080281	7.405625148	7.512223815	7.531982376	7.621376904	7.478504259	7.696146989	7.436154771	7.530204117	6.832133764	7.532788912	7.68569762	7.493695695	7.357191495	7.389993532	7.547902547	7.413751964	7.559813388	7.406134349	7.77524232	7.085811921	7.265794608
FKBP4	NS	9.574742646	9.498973614	9.617963864	9.397565682	9.238916864	9.22650477	9.36845542	9.341385607	9.361251752	9.222771562	9.574319227	9.587595702	9.517741141	9.805006994	9.294959174	9.677636341	8.81710264	9.523655325	9.397800741	9.336646649	9.474351564	9.258210564	9.491738689	9.489617191	9.259060684	9.321291865	9.467534908	9.432530929	9.275715319
HDGF	NS	10.7386346	10.98526661	10.93609349	10.94682257	11.00679726	10.88808001	10.86915996	10.89911189	11.00069112	10.924755	11.0247821	10.99639483	10.86978473	11.11405947	10.94483908	11.02811243	10.74057508	11.08544735	10.94171235	10.92548936	10.98781244	10.88450156	11.02131557	11.05889444	11.10563551	11.14988653	11.18394306	11.03180032	10.97352578
PALLD	NS	12.17720524	12.57425617	12.62230638	12.48080919	12.62244168	12.24284723	12.3824454	11.76357758	12.27321665	12.73322453	12.71706228	12.5226275	12.4644256	12.33276545	12.69805784	12.62685628	12.66984861	12.76343094	12.35279332	12.57755647	12.58769663	12.70091302	12.62587079	12.4684377	12.45302441	12.46456371	12.48339442	12.42325771	12.59521094
MGEA5	NS	9.695290639	9.99134411	9.92478219	10.0130538	10.24895622	9.506729194	9.791342071	9.597740248	9.718999215	10.26640247	10.12081395	10.19354305	10.41557934	9.585054432	9.945042361	10.3306897	10.47276292	10.23433059	10.4076449	10.07115256	10.00866213	9.825194705	10.10454506	9.673865802	10.27343955	9.742316915	9.928064136	10.53683946	9.733189817
MGEA5	NS	9.99469261	9.821183375	10.27852396	10.41462063	10.41349587	9.813500856	10.25133521	9.545132122	10.0249934	10.48821046	10.38584001	10.59097977	10.52653797	9.673488213	10.24360445	10.38353861	10.29341026	10.2522903	10.03572202	9.919452482	9.994669009	9.817084299	10.22296122	10.02372734	10.32082753	9.647103151	10.03390145	10.51405919	10.01674051
M6PR	NS	8.92568752	9.661591819	8.896710704	9.172090738	9.130644315	8.717529075	8.806121981	8.959016794	8.76083587	9.019929379	9.205684498	8.990840011	9.122236394	9.101332738	9.243989264	9.131156143	9.30153845	9.169141115	9.009758435	9.157247213	8.97199507	9.342105804	9.045446217	9.43878927	8.922496243	9.052357328	9.388457262	9.011149233	8.810792319
AHCY	NS	8.975295052	8.881372831	8.742153197	9.069891357	8.990714647	8.682440114	8.849975871	8.527148442	8.773499808	8.88502668	8.966298742	8.963022168	8.920430306	9.082212918	8.656189773	8.912760087	8.759667283	8.844101345	8.835579026	8.948652895	8.775376236	8.731866223	8.926103078	8.919869232	8.98630688	8.854611768	9.110537735	9.218906594	8.905635494
HLA-E	NS	10.50347476	10.6611917	10.67488214	10.90485688	10.88018461	10.20043889	10.55431631	10.25032733	10.89576622	11.03170567	10.53592385	10.85544233	11.04692048	11.10526102	10.57565935	10.88550525	10.77592213	10.94542454	11.20435465	10.90180192	10.95301249	10.13448011	11.17134042	10.68321409	11.01887011	10.365318	10.9455227	11.50359294	10.92303707
HLA-E	NS	11.33235071	11.283522	11.18342235	11.4411876	11.26890137	10.81263979	11.08977836	11.25671392	11.45150408	11.3349328	11.13138015	11.66905635	11.88937034	11.43920175	11.44982085	11.43512398	11.52804049	11.38479976	12.04373595	11.57024561	11.6066416	10.91391063	11.92803007	11.43782505	11.70338397	10.82380775	11.57719426	11.57273465	11.70191747
PALLD	NS	9.259484305	9.980905358	9.640047373	9.419729613	9.537385187	8.954767103	9.182533928	8.940903068	9.117104205	9.850727889	9.899531144	9.625147761	9.704315071	9.402584914	9.947085931	10.17063439	10.22515629	10.27788736	9.958232851	9.859372806	9.758888248	10.02569784	9.951802106	9.794684451	9.773592467	9.863730482	9.726740823	9.929023044	9.610306786
PALLD	NS	11.7017212	12.22020526	12.31194587	12.29454708	12.20973861	11.80856351	11.82978245	11.36509871	11.99200559	12.48217199	12.30748321	12.30089114	12.17422556	11.78531111	12.3684636	12.49223789	12.54579336	12.57421627	12.23014133	12.34522866	12.20104835	12.23764868	12.296786	12.00791477	12.18014987	12.03169639	12.0933846	12.2641211	12.21314598
RPLP2	NS	6.891314258	6.634860001	6.844290693	6.740330597	6.770220493	6.871518403	6.762476926	6.658650123	6.777582328	6.829262473	7.105607983	6.498897584	6.90374865	6.831519105	6.995918124	6.734705923	6.62255461	6.860854513	6.810032148	6.792479264	6.672578567	6.80644984	6.569020048	6.549720149	6.632640853	6.770113173	6.562517635	6.709459423	6.735501417
TACC1	NS	11.19647866	11.21691383	11.27534811	11.18772082	11.36205888	11.08596934	11.20208502	11.03858543	11.22977947	11.24625072	11.24112121	11.29689566	11.50063572	11.02778396	11.48219378	11.09180782	11.06859777	11.19211789	11.35094688	11.39748726	11.24188572	10.88291081	11.08769187	11.23883442	11.140709	11.12730475	11.24068562	11.30300166	11.31945521
PPM1G	NS	8.869272001	8.849451118	8.862819585	9.025624968	8.961022419	8.84548702	8.837517935	8.704016751	8.845560319	8.976271108	8.990980008	8.853501139	8.857646486	8.900367329	8.868486323	8.776008616	8.753143493	8.876531151	8.678393697	8.935101455	8.801818891	8.75731359	8.849239263	8.889363724	8.879729918	9.069823386	9.078804938	8.897371476	8.916443916
KTN1	NS	9.374655398	8.910196464	8.988268933	8.023862521	8.166523165	8.124293351	8.087904811	6.94225691	8.094208617	8.698587005	9.190760525	9.161958506	8.930840524	8.397692699	8.914010333	9.016264035	9.226807353	9.255279972	9.068208312	8.533726033	9.229951599	9.004169222	8.90357954	8.331169464	7.835758049	8.966906717	7.667773606	8.225594526	9.507748647
KTN1	NS	11.30095309	11.39468369	11.41981834	11.60115304	11.6656595	11.49783308	11.28055545	10.76505774	11.27194886	11.78731974	11.72975063	11.60601622	11.33485427	10.27588587	11.48719642	11.44356047	11.39003421	11.39038043	11.3827666	11.15651699	11.29484846	11.45029469	11.32576914	11.51335964	11.34980843	11.06020957	11.48153735	11.09255744	11.52454501
TAGLN2	NS	10.54791649	10.81918755	10.65545358	10.49105063	10.60055165	10.31182858	10.41496384	10.94148465	10.85409311	10.89492007	10.87292993	10.89487895	10.49636297	10.84331701	10.54097635	10.30266338	10.68437195	10.55143912	10.8973642	11.30057643	11.10285776	10.41408465	11.08775984	10.94891776	10.47120181	10.66133448	10.57669079	10.77215439	11.04685878
SRPRA	NS	7.782220526	8.373374112	7.826925632	8.178191393	8.380585205	7.943573538	7.726338688	8.121050995	7.670278283	7.884452505	8.499594328	7.913574054	8.629739543	8.177704268	8.343200717	8.3105398	8.79861848	8.463260436	8.750965237	8.531356238	8.18334073	7.938049799	8.086884378	8.140370898	8.483428584	8.184599787	8.358568788	7.739114852	8.049349696
SRPRA	NS	11.025884	11.19433595	11.16655443	11.36716175	11.32391347	11.15957446	11.11655978	10.95627585	11.092498	11.29488874	11.09167904	11.10412698	11.17556764	11.28131082	11.09436012	10.94196763	11.21807011	11.07455858	11.04585611	11.22167326	11.12410632	10.84736671	11.20693195	11.2197687	11.17078007	10.91205109	11.24754081	11.1879739	11.17580125
PHC2	NS	10.18365585	10.39732656	10.20546136	10.2797735	10.24575318	10.28972273	10.15703001	10.41713335	10.04722689	10.0861026	10.15179018	10.00588389	10.04638772	10.32724137	10.13036909	10.06406809	10.11951707	10.13903706	10.27328543	10.2848956	10.04198926	10.36283249	10.03021724	10.32378155	10.09526209	10.09257549	10.09416205	9.898796761	10.26538052
BTG1	NS	11.10957376	11.02029209	11.23068092	10.29592667	10.52496095	10.08004007	10.38022985	9.99757259	10.04397894	10.52328931	10.93415001	11.01588301	11.36841391	11.17013547	10.7337925	11.02989387	11.47630356	11.20452028	11.17382447	11.15292198	11.1203187	10.95664599	11.11407827	10.44768658	10.25933657	11.09630169	10.36158818	10.58173579	10.88843119
BTG1	NS	11.15115663	11.06427393	11.39512257	11.16228235	11.39026255	11.07528101	11.09756424	10.85277786	10.84791509	11.41249721	11.02282654	11.25913957	11.3275662	11.06183175	10.93794632	11.12520896	11.4593511	11.25811576	11.15315599	10.97169479	11.00055026	11.16754645	11.23912263	11.06120184	10.9476727	11.10545228	10.99028517	11.0463677	11.34722159
KDELR1	NS	9.832501996	9.643002988	9.79905641	9.837431938	9.781820555	9.632474139	9.580025197	9.407061669	9.662360887	9.967187141	9.605442089	9.814609983	9.856590131	9.882796071	9.660437044	9.780619705	9.81461616	9.709216988	9.874417111	9.785564312	9.66587256	9.496244113	9.83762752	9.647321811	9.827887844	9.684971772	9.849280495	9.761855855	9.57735781
LGALS3BP	NS	9.884298222	10.92340984	10.83653928	11.47270825	10.67293039	10.93966658	10.88093442	10.80227721	10.99009011	10.90008995	11.36125255	11.34304627	11.17035613	11.30888719	11.23863105	11.48473287	11.27842452	11.17049448	11.29705995	11.45092666	11.25191814	10.99501927	11.30381617	11.11677284	11.63101084	10.73581042	11.14157274	10.86263214	11.31541613
SLC3A2	NS	9.542376039	9.235350558	9.204006097	9.381587446	9.095393156	9.024188107	9.34340695	9.269575093	9.26088541	9.159410579	9.237355261	9.194855076	9.144355794	9.417591502	9.332967692	9.135612679	9.148636982	9.241269673	9.111984936	9.278174158	9.343171825	9.210962885	9.140861442	9.505673429	9.107531571	9.257655839	9.28660175	9.203838919	9.168079855
COX6A1	NS	11.19844267	11.3658466	11.08875071	11.22942698	11.41455746	10.98714121	11.12228941	10.98687783	10.99028872	11.29272411	10.91150213	11.15074345	11.14706064	11.15188703	10.94543549	10.86598537	11.12608709	10.64916823	10.99568485	11.17723762	10.95719775	10.55356756	11.00374444	11.18056228	11.08090353	10.77097011	11.1814228	11.19714027	11.25312416
RPS23	NS	13.62722329	13.55766917	13.56159341	13.61664282	13.62651111	13.37906944	13.54239208	13.29836844	13.61855466	13.67951704	13.62666435	13.81986914	13.77467039	13.66683121	13.50970818	13.75768495	13.82469371	13.58505742	13.67313812	13.80756678	13.69241877	13.39605786	13.74528186	13.5235165	13.60802509	13.39566456	13.46891481	13.65453362	13.76148416
RAB14	NS	8.732462128	8.997242911	9.048774241	9.090942327	9.2902868	9.016946539	9.079988344	8.881747847	8.964514112	9.21109395	9.070153153	9.464476563	9.103309362	8.975532283	9.158030028	9.297342813	9.319693987	9.440360203	9.22520186	9.413816142	9.139846299	8.810176211	9.118453721	8.997374067	9.301489574	8.656924307	9.053453915	9.597676893	9.126697893
RAB14	NS	5.296936433	5.212391145	5.374195411	5.31520909	5.292877972	5.447826537	5.375811111	5.34545755	5.422850103	5.14601013	5.079078408	5.131896726	5.176893854	5.272123119	5.296884015	5.101470727	5.115704818	5.012880827	5.026550764	5.165227034	5.290288439	5.165450562	5.192586565	5.400615008	5.09131519	5.227956809	5.171756032	5.187711917	5.240439101
TMED10	NS	10.02180452	10.20799023	10.20277939	10.51219002	10.53016665	10.15839583	9.95393614	9.98525663	10.00629678	10.6785064	10.32621372	10.27142468	10.40756524	10.36978986	10.41922351	10.19233763	10.30257787	10.23327461	10.21003442	10.3702068	10.01824427	10.33984543	10.23544643	10.43141981	10.33906962	10.14753897	10.53642945	10.30493658	10.22374152
VCL	NS	6.240263191	6.592282498	6.533086266	6.745427221	6.279310496	6.633426365	6.773875675	6.60357161	6.788167088	6.731308482	7.383488194	6.640250853	6.832290383	7.148643237	7.320794102	7.698861684	6.927421917	7.390161456	7.616530236	7.964972407	7.097977046	7.59669958	7.412509977	6.652758566	7.605983392	6.643021644	7.572235396	7.340773931	6.761292966
VCL	NS	11.61064711	12.02598582	11.63764386	11.89123166	11.7589701	11.68001861	11.61213289	11.45497742	11.68949944	11.64428869	11.54676859	11.77039787	11.41357514	11.552367	11.82387692	11.53029699	11.88564853	11.57066439	11.77243976	11.80696114	11.50765403	11.49127842	11.58741936	11.6897678	11.75802782	11.47578636	11.8505576	11.87619626	11.54805225
DCTN2	NS	10.69613008	10.63779994	10.69551134	10.70504461	10.7831408	10.66268587	10.56862709	10.41476644	10.68785273	10.71070823	10.61132649	10.77438363	10.67792704	10.79467516	10.60476474	10.64467217	10.65503763	10.66252674	10.51512512	10.35735112	10.49518154	10.38288728	10.47137358	10.81944173	10.73737063	10.60139855	10.85852832	10.65050856	10.51049731
RPS4X	NS	13.49717133	13.01070355	13.30880587	13.41108363	13.25325359	13.11888468	13.20153892	12.95498176	13.13646686	13.20829294	13.20671101	13.52006057	13.42933424	13.47549655	12.97444924	13.26116179	13.45626925	13.30355346	13.14381079	13.38188409	13.50138661	13.04805931	13.17589147	13.21993181	13.25580873	13.13659165	13.03828789	13.66243956	13.28844331
DEK	NS	9.857557411	9.975995691	10.2287787	10.13856806	10.13123951	9.818657088	10.18215495	9.645658484	9.977615714	10.17356579	10.31474048	10.60477838	10.24259992	9.401603661	10.25339967	10.19007625	10.43420533	10.57983921	10.4840715	10.32547768	10.22270816	10.22505576	10.50852197	9.994146661	10.28431143	9.729244655	10.13914637	10.39725674	10.5394071
CALR	NS	7.657658145	7.957461289	8.122366619	8.298444637	8.276097946	8.213595053	7.791608256	7.71777022	7.812676646	8.098993366	7.841699777	8.043514381	8.155395864	8.098750114	7.782233181	7.957492619	7.403252753	7.939888118	7.948016159	8.623610282	8.207925628	7.528365601	8.359335271	8.750103337	8.641207409	7.736629991	8.720525838	8.619465651	7.978208987
RPL8	NS	12.83428976	12.82945093	12.86671589	13.18055852	12.82911781	12.69797998	12.67037029	12.57344487	12.77709858	12.87741751	12.93792724	13.01365331	13.01961792	13.09775519	12.51394721	13.00740776	13.21208628	12.98317889	13.28321387	13.12341166	13.06777872	12.58994919	13.10646214	12.80264149	12.99747263	12.80362975	12.81098575	13.09931905	12.85513438
RERE	NS	6.326210152	6.002057547	5.922591712	5.846957778	5.7968603	5.975918048	5.986673872	5.98322626	6.191112421	5.805595411	6.229090772	6.21145822	6.020194346	6.237687301	6.11258236	5.90047251	6.089867463	6.003874358	5.97995614	5.813775291	5.798390645	6.206967736	6.046672833	6.068645692	5.748825542	6.162848668	6.040462546	5.789185426	6.043143143
RERE	NS	7.725326443	7.767039757	7.682753966	7.63187483	7.64858688	7.668983446	7.626493892	7.640175532	7.625980054	7.869760275	7.683977976	7.45284961	7.605557496	7.716532404	7.55498245	7.812042107	7.57334811	7.853579719	7.802409799	7.675424654	7.738428012	7.733702556	7.704258515	7.597672814	7.487243706	7.760023573	7.689641519	7.02930214	7.363783597
RERE	NS	10.64223464	10.84607976	11.05179268	11.08319618	10.96465675	10.8017955	10.80025093	10.6846749	10.864551	11.04408407	10.92432226	10.85020323	10.82191732	10.86136911	10.82547743	10.8499632	10.80576281	10.79598319	10.98028176	10.87412744	10.84808297	10.6106807	10.79682862	10.6899788	10.77601454	10.67103115	10.74960752	11.05472452	10.59959915
HSBP1	NS	9.57748089	9.502934923	9.405337075	9.347402953	9.475326815	9.339758854	9.462678248	9.443147772	9.435638013	9.501423822	9.682658941	9.578755416	9.627382136	9.351530575	9.589635511	9.263287364	9.465090469	9.380675392	9.399554255	9.343344277	9.399267811	9.260907793	9.573599986	9.324297799	9.707948638	9.237331268	9.516217673	9.48451973	9.580328764
HSBP1	NS	10.54446307	10.77643981	10.65654719	10.81318752	10.65817266	10.70848602	10.54407034	10.39427627	10.83514838	10.87555665	10.97750872	10.75187635	10.69085508	10.85702482	10.64513076	10.81653009	10.59240436	10.84350349	10.58017388	10.63318259	10.50544588	10.59582847	10.74033687	10.76389134	10.85586019	10.43625372	11.11709272	10.87787658	10.62981118
HMGN1	NS	9.885142497	10.05519264	10.46854383	10.47058817	10.64177714	10.36702284	10.52782901	10.25090512	10.48617328	10.58977091	10.19699643	10.82375924	10.57520645	10.01008332	10.2311554	10.48259516	10.51150292	10.25321396	10.40400103	10.81482639	10.22356093	10.08491122	10.81100619	10.77990935	10.69219876	9.699064638	10.52487189	10.93173739	10.43008205
SEC31A	NS	11.44033762	11.31160177	11.34318092	11.43245135	11.60000616	11.25094527	11.01344878	10.75525216	11.09023517	11.60672712	11.12921379	11.32573573	11.29235657	10.97446838	10.97233275	11.08962925	11.52225717	11.11527087	11.11867745	11.43248066	11.09688853	10.96939532	11.12825671	11.19116749	11.17755309	10.83131296	11.37735423	11.13187862	11.24941042
GLUD1	NS	10.37902913	10.21019041	10.0734652	10.59111025	10.61158564	10.39897061	10.48100379	10.19372842	10.45866873	10.68109444	10.3791435	10.38219472	10.20469062	10.27837198	10.44000929	10.37325463	10.38272963	10.3490327	9.988929748	9.962678061	10.20767869	10.18330961	10.23366134	10.60985557	10.57575385	10.15381836	10.56427731	10.49406845	10.41927988
GLUD1	NS	9.511073898	9.683958336	9.671648712	9.992471129	10.11062711	9.889884164	9.949436386	9.722600545	9.870940469	10.07022232	9.840273134	9.825424198	9.779484256	9.515188142	9.647553267	9.548070456	9.74318058	9.692454928	9.504667102	9.496991737	9.43667611	9.498506036	9.578268728	9.930036363	9.795664957	9.410375833	10.00197339	9.74084539	9.952523775
MLF2	NS	9.986520536	10.06684784	10.18408384	10.28868569	10.19428303	10.21143846	10.09772849	10.0569803	9.993534568	10.19211562	10.22656385	10.14638603	10.17434313	10.40705803	10.12849129	10.17576641	10.1478286	10.27375397	10.03869799	10.00312667	10.05456064	10.03904116	10.10268782	10.39495969	10.23315812	10.1417227	10.3577912	10.51681145	10.02520506
ARPC1A	NS	10.3511915	10.5179535	10.66695684	10.96364321	10.74556864	10.75577753	10.82639257	10.56471315	10.68131664	10.68265491	10.74054973	11.01627281	10.73250512	10.80840957	10.78109077	10.70857809	10.95678731	10.72141433	10.69541549	10.90607122	10.54463461	10.62031572	10.75871643	10.74537598	11.04685159	10.37055131	10.83777901	10.9567668	10.90924806
CCND2	NS	7.753444044	8.088185479	7.533948396	7.348499115	7.742253216	7.204497679	7.499427691	8.05074871	7.209776214	7.718345376	8.217594617	7.401192086	7.798797897	8.057843122	8.320571434	7.984482985	8.083026835	8.42214533	8.450721393	8.073348342	7.856416668	8.392272828	7.792943211	7.8008076	8.103952605	8.002939444	8.271705546	7.365434447	7.533519305
CCND2	NS	8.631992056	9.607422643	8.935936202	9.037619593	9.633218762	8.604566104	8.91547717	9.888815182	8.618024709	9.397369929	9.703295668	8.822313816	9.460684488	9.348315513	9.936847532	9.688721024	9.739721844	10.00749404	9.829798334	9.493820087	9.138687225	9.870292444	9.245303279	9.763697057	9.963891422	9.244811615	9.907459006	8.755043647	8.902785065
CCND2	NS	11.56742573	11.6525193	12.13731991	12.1645598	12.24645166	11.67163961	11.767219	11.75967676	11.82913956	12.24834379	11.98318781	11.9319603	11.77071337	11.94958272	11.96682956	11.67632721	11.91024998	11.97921318	11.76853579	11.52351682	11.73384355	11.76327921	11.69572315	11.99787054	11.92451094	11.8342446	11.8741684	11.79383261	11.68513075
ATP6V0C	NS	10.64968022	10.79993401	10.70301984	10.82458417	10.77211788	10.7016032	10.66485887	10.67399293	10.79190169	10.88153767	10.78449811	10.69446026	10.71706009	10.82763044	10.70880192	10.65740639	10.52640217	10.60731729	10.71893945	10.57277209	10.6334508	10.62551152	10.70916256	10.74461172	10.80583218	10.57290498	10.92805068	10.61469198	10.76141032
IMMT	NS	10.53064003	10.74787549	10.67080335	10.76065009	10.64352898	10.52252755	10.46458092	10.10677684	10.41903823	10.88113425	10.57828699	10.54573498	10.54792572	10.68075047	10.52721889	10.54181579	10.53864542	10.70695648	10.50131391	10.24016899	10.16968802	10.4592131	10.33362702	10.56410962	10.52916644	10.6019383	10.68615087	10.49133823	10.54239105
SSRP1	NS	8.408780047	8.155388488	8.340782607	8.463812333	8.478414373	7.89245065	8.240111995	8.144490818	8.099044043	8.386243899	8.098744284	8.465786167	8.076776726	8.234305032	8.251996026	8.319156183	8.505400174	8.204626708	8.534255428	8.443488175	8.130065383	7.905103766	8.42672987	7.99511874	8.350204531	8.109188126	8.235675449	8.534458809	8.280714688
SSRP1	NS	9.485919249	9.148762468	9.333052703	9.440462107	9.478343675	9.300476295	9.41665315	9.104971216	9.438661042	9.469821639	9.273768736	9.391195386	9.404899962	9.417937457	9.296775692	9.336616385	9.39760878	9.368913897	9.575187265	9.523074306	9.34564369	8.98682772	9.391651454	9.311526043	9.303856716	9.352922787	9.460663005	9.632510767	9.30026618
SDCBP	NS	11.4987954	11.61491574	11.349163	11.49530766	11.27079374	11.20375428	11.38631024	11.17474983	11.55174813	11.58520428	12.04917779	11.82436597	11.87768853	11.57427185	11.81346081	11.65676705	11.34952865	11.80846447	11.48799614	11.8743832	11.77769142	11.30413554	11.88649649	11.6947194	11.53775535	11.40270216	11.91866932	11.38861789	11.97395403
FUS	NS	9.097309577	9.34597852	9.364932086	9.4092517	9.452939426	9.166455496	9.351372426	9.134378236	9.404453061	9.684877919	9.263200536	9.410996982	9.548813323	9.359889789	9.270514936	9.378368877	9.387737726	9.360984769	9.705372367	9.633333513	9.297261253	9.023755493	9.663595174	9.266645186	9.228303463	9.350643091	9.242173057	9.671439126	9.293677678
CLTA	NS	10.89364592	10.85655441	10.87663247	10.97838853	10.87590383	10.7015886	10.87687233	10.68038288	10.81838396	10.84371214	10.94049134	11.08039082	10.95188671	11.10338658	10.84391766	10.84624905	11.06024467	10.84794048	10.88745854	11.01718961	11.04247734	10.60687279	11.11365568	11.01078419	10.87774928	10.79287663	10.7053989	11.14797219	11.10093227
SEPHS2	NS	8.489168026	8.520027225	8.405659478	8.531878706	8.525565974	8.336851207	8.559527664	8.230850412	8.329627494	8.52893315	8.719654357	8.686813683	8.553626024	8.451081942	8.322656091	8.556146244	8.655532639	8.368618714	8.256861185	8.438878354	8.322577462	8.179981622	8.59738764	8.677480707	8.465293566	8.023647484	8.530006244	8.518371917	8.335594093
RPL31	NS	8.190168946	7.765264654	7.213034421	7.714568557	7.855836638	7.853292532	7.403642044	7.724039065	7.628207881	7.755617322	6.897135315	8.014713423	7.743012729	7.475516218	7.718668953	7.047610687	7.565709875	7.744219435	7.740759846	7.548613775	8.179582031	7.620153633	7.640216887	7.393099687	7.690409112	7.744800383	7.648108713	7.985982639	7.165164892
RPL31	NS	13.10783702	12.84048041	13.14710903	13.1988249	13.20322457	12.92989463	13.09890065	12.75494088	13.18434438	13.21245493	13.00962019	13.29150617	13.13527691	13.064704	12.85021259	13.13566374	13.05737292	12.87123761	13.00549349	13.07734085	13.13702929	12.73256929	13.08634751	13.10332033	13.10019476	12.86974866	13.201788	13.46678924	13.17426884
UBA1	NS	10.9988949	11.00594322	10.97703896	11.40430692	11.06686182	10.85074938	10.63958388	10.53602141	10.79797615	11.33053799	10.91462155	11.23764446	11.26856987	11.13775889	10.70703222	10.76283202	11.19371121	10.97149455	11.03484984	11.01426916	10.98639823	10.64184809	11.00390264	10.75760135	11.25635407	10.53018199	10.90771654	10.85961385	10.96841071
ABLIM1	NS	12.51580998	12.7137261	13.04012636	12.98504413	12.95814215	12.51407526	12.70469195	12.50338227	12.82012151	13.01490406	12.99174348	12.90086093	12.92033494	12.64440875	12.75250315	12.66587598	12.95478917	12.98631518	12.88419515	12.57256929	12.60417329	12.82384689	12.9041989	12.89088182	12.89000846	12.84204652	12.84327796	12.94905873	12.56987575
ALDOA	NS	13.92879613	13.95243393	13.70395046	13.8766929	13.72905035	13.62491427	13.76568771	13.86467467	13.89089366	13.81899298	13.80007719	13.69213412	13.62671029	13.77128086	13.84555676	13.76290859	13.8512476	13.81609985	13.8584405	13.53140863	13.57063824	13.71633176	13.63460802	13.54066173	13.69669249	13.58213164	13.88577818	13.5386536	13.62007704
PPIB	NS	10.39007214	10.01676956	9.848009963	10.02707206	10.11542789	9.793090156	9.807044265	9.430361617	9.727774844	10.07509878	10.13501429	10.11027379	10.15268755	9.938657552	9.779548434	9.811908186	9.793061585	9.768814416	9.743574831	10.19896654	9.716957216	9.586752681	10.05645154	9.871717553	9.84723957	9.454258677	10.00430574	9.512402097	10.50276216
PPIB	NS	10.21774037	9.910888324	9.769372197	10.09578795	10.00307388	9.563974343	9.597180816	9.425853048	9.766265413	9.929779835	9.753733236	10.03544498	10.26180876	9.807253571	9.876713914	9.66123585	9.790762509	9.507682985	9.84696758	10.515296	9.496179481	9.394832725	9.877690354	9.670513898	9.76796119	9.062484398	9.874347271	9.747575153	10.29824156
SERP1	NS	7.589963194	7.332709932	7.130003309	7.620387946	7.770986412	7.233047958	7.218553447	7.146550489	7.225559704	7.49074925	7.729149248	8.29169024	8.30533988	7.072844508	7.838839446	7.526771873	8.344446352	7.236804595	7.854348033	8.692272864	7.584239973	6.840043446	8.079893197	7.529200838	7.576810878	6.703688899	7.252855059	7.965706276	8.746350897
SERP1	NS	9.255261859	8.969387022	8.798142352	9.151845064	9.117908239	9.033222283	9.061255198	9.104685185	8.981879075	8.973424874	8.975662101	9.286111741	9.533095316	9.017446755	9.310947237	9.143130844	9.2866777	9.057590841	9.022075478	9.903088632	9.38078133	8.772767866	9.358373747	9.315374246	9.220173731	8.806815794	9.062958904	9.224744642	9.733625278
SERP1	NS	10.68597023	10.08091225	10.00094628	10.29684078	10.42034492	10.06815803	10.13302724	10.16672314	9.939403493	10.17249307	10.27855406	10.4641935	10.64697884	10.32966489	10.29814462	10.43451853	10.54453965	10.23842734	10.42015028	11.17791596	10.42217891	9.893301145	10.69343061	10.61212687	10.43413951	9.858951217	10.36361853	10.57694875	10.51954691
TSPAN3	NS	10.45107751	10.52427911	10.50955091	10.76354495	10.74610882	10.63457745	10.60833131	10.25254403	10.52754067	10.85994593	10.62638139	10.87524584	10.83356145	10.62016496	10.37148748	10.73758128	10.88052125	10.48678706	10.63702046	10.62898319	10.63330437	10.21587292	10.64000161	10.57473769	10.80563185	10.2783261	10.50418688	10.88309085	11.00372819
TSPAN3	NS	9.856092319	9.978035105	9.81621989	10.20126246	10.32947542	9.972654516	9.839246467	9.731388128	9.902886822	10.0693447	9.917020394	10.19824813	10.3990607	9.983292135	10.08220071	10.00360225	10.49990109	9.970102028	10.13572643	10.43108096	9.96916909	9.608297733	10.02466137	10.06599623	10.32269511	9.65093002	10.08736087	10.43052239	10.2182411
ACTA2	NS	11.70241738	12.81841231	12.15545715	12.41323194	12.04181131	12.44145647	12.03190308	12.37330039	12.12221603	11.8520132	12.29354132	12.09958903	12.53518416	12.85341163	12.91853463	12.44575495	12.39920438	12.19800921	12.44593879	12.83035844	12.54836762	12.8205102	12.37148024	13.00626409	12.11611656	12.48280144	12.76424917	12.1253782	12.94507811
PPT1	NS	10.17669239	10.15272861	10.22088761	10.31460446	10.37584848	10.52245727	10.32052994	10.29587081	10.37214982	10.35523275	10.22652375	10.60564975	10.42319666	10.31664925	10.30975346	10.17267319	10.53072181	10.11162523	10.26079156	10.36661219	10.46386005	10.09218025	10.37792887	10.49817229	10.6359107	9.951680004	10.38892051	10.58042821	10.46130553
TAX1BP1	NS	10.61919772	10.92617634	10.71918171	10.87727655	10.74510665	10.56932827	10.5000507	10.10836693	10.60844462	10.91671061	10.89533169	10.80851758	10.84384135	9.847475404	10.67466721	10.73643051	10.70578693	10.89160896	10.72979534	10.80551546	10.5423986	10.92156541	10.66049202	10.61898564	10.61759872	10.5055772	10.76415158	10.62929282	10.76256897
TAX1BP1	NS	9.968702877	10.31938324	10.15727434	10.39696285	10.39749766	9.998900524	9.890639826	9.621174737	9.951764872	10.67700763	10.60849631	10.4980128	10.36500791	9.351093263	10.08251775	10.38013064	10.36684718	10.53649018	10.35300819	10.14483735	9.981506623	10.14211198	10.18336723	10.31014538	10.23840323	9.877135529	10.42149058	10.13380626	10.28116367
MDH1	NS	13.25082916	13.75849496	13.53762772	13.54727574	13.45356785	13.34202382	13.29259585	13.31647069	13.5745343	13.60572673	13.51420689	13.4197059	13.3466174	13.44981083	13.51122894	13.50517925	13.59917958	13.62810774	13.57163641	13.39095373	13.2226738	13.49836146	13.33457177	13.4618399	13.41721994	13.60944465	13.5848245	13.34477221	13.38845282
PDHA1	NS	9.654210401	10.10939146	9.800953817	10.12528217	9.913619059	10.07832393	9.788472675	9.471195301	9.794033767	10.0881981	9.880603541	9.714717685	9.867526587	9.558978258	9.904165901	9.933479618	9.900224027	10.02103322	9.597107769	9.104744494	9.464070951	9.78887206	9.685462327	9.913433797	10.15765792	9.505093925	10.02163077	9.684663612	10.29048752
PDHA1	NS	11.85113875	12.12064753	12.08037616	12.26158115	12.03931342	11.984523	11.93427057	11.79980617	12.0677329	12.3608168	12.22866221	12.09018888	12.05285178	12.00879771	12.1608638	12.16739453	12.01378519	12.27987639	11.77681188	11.80723441	11.70430469	12.21573146	11.86825123	12.07476064	12.33629136	12.05363317	12.44847334	12.13675671	11.80588188
GNAS	NS	13.64141751	13.77201899	13.79378609	13.85645685	13.93041327	13.86288664	13.77691578	13.49310668	13.75865716	13.83677327	13.8749354	13.71998638	13.5757681	13.64473671	13.65858797	13.84519908	13.75179269	13.87753264	13.63529821	13.58195863	13.68756277	13.60048126	13.72938613	13.75478334	13.7021213	13.58465442	13.80672708	13.7506941	13.5745989
ANXA6	NS	10.71393973	11.17188336	10.60788332	10.32234954	10.28441578	10.59337386	10.59839798	10.60601657	10.61429498	10.99958174	10.84173162	10.62326022	10.65206051	11.40331579	10.45538143	11.2843576	11.28603366	11.16413821	11.08901451	11.19233503	11.0033056	10.8055025	11.37035972	10.92617168	10.40028191	10.80900395	10.38326914	11.46199612	10.34217619
CD59	NS	11.68187931	12.12536999	12.03943803	12.13570576	12.13434094	11.78144578	11.77234132	11.60565979	11.97358241	12.1480573	12.24177659	12.05817618	12.10548642	12.17628323	11.9544403	12.42881119	12.21401236	12.24952619	11.85056341	11.86620578	12.17514773	11.95610675	11.87359022	12.39109186	12.26514343	11.81591328	12.27637159	12.29306931	11.88112913
CD59	NS	11.19568506	11.62707008	11.30505097	11.73997231	11.47626393	11.24151473	11.21526935	11.16976615	11.52258456	11.57939102	11.52584107	11.50544241	11.7048634	11.48542279	11.55971307	11.48235928	11.67538863	11.51212504	11.4258701	11.76774535	11.45791984	11.19723327	11.34418041	11.55969598	11.61765281	11.03606493	11.69665546	11.68544895	11.39666678
CD59	NS	11.24491909	11.43957966	11.30150759	11.7491011	11.53878612	11.2485056	11.24511261	10.98367835	11.39181775	11.73056968	11.58642788	11.70614074	11.65283528	11.50694372	11.56525016	11.59500884	11.73428078	11.56194313	11.32190027	11.58035557	11.38372632	11.19511461	11.38111542	11.49498521	11.63111217	10.97516565	11.61657353	11.63999167	11.45379506
SERPING1	NS	10.36633094	10.20442335	10.14615801	10.97224538	10.81791683	10.10589964	10.16967826	10.39416132	10.63311335	10.68780174	10.6031749	11.15169255	11.06476993	10.58432481	10.60597101	10.56028888	10.79390056	10.46883935	11.04991122	11.87158499	11.52883401	10.0131043	10.96798201	10.74220977	10.84549877	10.17209894	10.69318769	11.42306163	11.29673441
PSME3	NS	8.757996629	9.164808704	9.124973748	9.204878745	9.113548331	8.760661647	8.773312632	8.7490371	8.92908171	8.938349109	9.139177487	8.920262446	8.927049058	9.154153387	9.04788288	9.071135734	8.927792962	9.246131398	8.901495444	9.061515849	9.060383279	8.90714406	9.011105454	9.029501772	9.150827464	9.060680436	9.190777613	8.935211347	8.883339617
PSME3	NS	6.725140698	7.119964381	6.946772457	7.425566938	7.412645204	7.331608016	7.166369368	7.33812487	7.413742002	7.437977372	7.09699609	7.313134433	7.185306335	7.335094238	6.868134018	7.035395321	7.448345971	7.247025338	7.056732322	7.040227228	7.206225477	6.854291674	7.290145159	7.158273851	7.408267151	6.842686783	7.327115489	7.363833334	7.13566422
HIF1A	NS	10.47982736	10.63349746	10.62657478	10.78346071	10.69942695	10.62480443	10.55062406	10.24306704	10.2348798	10.80477685	10.94049652	10.78184113	10.80993646	10.06711881	10.61186459	10.7902169	10.82389453	10.86226059	10.45329404	10.99511111	10.52115685	10.47777229	10.97309661	10.61790823	10.76139654	10.21336392	10.42108367	10.77352285	10.91563547
TRIM28	NS	9.61354494	9.464691622	9.518661872	9.670373421	9.570347449	9.279955234	9.601299445	9.420639121	9.553565166	9.666418611	9.476996344	9.824477793	9.687698396	9.681295543	9.584314343	9.4531304	9.688387697	9.426225981	9.640105566	9.579565663	9.434411562	9.171374081	9.713192983	9.284214393	9.725478356	9.183475497	9.357677798	9.837366886	9.586492111
SNX17	NS	10.20842829	10.26772506	10.38997438	10.47924445	10.53562096	10.22114249	10.16398892	10.26611853	10.42543923	10.59921881	10.26412643	10.31370488	10.26507333	10.56910504	10.24169304	10.27348268	10.31145187	10.33433627	10.3327029	10.53802664	10.33883004	10.01159592	10.29436683	10.30823628	10.34158329	9.968750475	10.42220693	10.55065169	10.30326868
IPO7	NS	10.68168066	10.53150867	10.37489862	10.64782378	10.62457977	10.22015078	10.15271304	10.07791764	10.24800974	10.39460663	10.49653688	10.6916768	10.73057034	9.813507858	10.57354615	10.47512769	10.88240191	10.69799698	10.43366957	10.4557565	10.39564286	10.38823753	10.50001425	10.52294498	10.59811406	10.36791585	10.46925769	10.42446372	10.35060661
IPO7	NS	10.29039243	10.32691517	10.36677608	10.20227709	10.40827892	9.931970272	9.837801677	9.588850816	9.821926799	10.18407574	10.3932939	10.30422218	10.47797144	9.87946455	10.12702535	10.30177313	10.45980591	10.64218935	10.20672082	10.2751114	10.28040039	10.26797193	10.30914338	10.26854914	9.990842935	10.25430379	10.09973535	10.38842475	10.31285698
IPO7	NS	9.565605016	9.566310967	9.446434201	9.765965858	9.79526719	9.519441956	9.49027663	9.251891856	9.439322176	9.607905489	9.676242641	9.689628555	9.661207431	8.929597608	9.582942308	9.494513393	9.772507257	9.760045082	9.473180384	9.41917947	9.366723847	9.550961852	9.621230881	9.543540993	9.561921524	9.462067464	9.463883219	9.522133362	9.492033111
IPO7	NS	8.231718497	8.484347381	8.256489301	8.501310093	8.629968033	8.219640416	8.578459384	7.98813135	8.268156661	8.744268692	8.584546329	8.429613972	8.473938668	7.778974724	8.434681147	8.434087908	8.402771806	8.513314718	8.073440513	8.416548847	8.373090595	8.53178458	8.443037375	8.524066472	8.279085716	8.072694213	8.605629938	8.561033723	8.274840279
ACTR3	NS	9.566855694	9.709898547	9.550252341	9.663331881	9.690637292	9.436318639	9.333293746	9.413800344	9.240027921	9.783129062	9.807963463	9.808679172	9.770753865	9.040593642	9.522648804	9.773115519	10.18455018	9.780946687	9.51031005	9.940046747	9.642945204	9.582740567	9.724844201	9.732095956	9.569317903	9.119610323	9.661645626	9.989675044	9.769579543
CKAP4	NS	9.790709345	9.893354093	9.683896257	9.474515027	9.630614311	9.666461929	9.128098116	9.146851006	9.275385533	9.434414913	9.102561279	9.005056602	9.719770883	9.549295432	9.457153651	9.380240457	9.297410018	9.568796057	9.315617195	9.719389348	9.422761502	9.335763923	9.367685596	9.720166081	9.068855615	9.640957575	9.239403064	9.216389668	9.835273522
CKAP4	NS	9.175608635	9.492756019	9.209443067	9.503219663	9.654800128	9.445275805	9.04339775	8.933620658	9.257547747	9.655139691	8.926076802	8.956174213	9.105477977	9.19575078	8.850435676	8.931147561	8.861460363	8.786107925	9.106782864	9.510252713	8.964458401	8.915068818	9.126408337	9.47152304	9.01408609	8.812478437	9.156411443	9.166574069	9.433878875
AARS	NS	10.27018346	10.05687184	10.29567255	10.4005521	10.31342806	10.19564047	10.27362769	10.19610744	10.25794661	10.13296439	10.4214157	10.42458843	10.4261783	10.48935768	10.3547045	10.3334324	10.4228033	10.42632395	10.46875492	10.41073705	10.05564082	10.05613269	10.33352487	10.21566201	10.39222267	9.926793989	10.26798544	10.58413865	10.17476679
SSR4	NS	11.22758277	11.10187404	11.11555572	11.27334594	11.44584054	10.99146877	11.002047	10.68032164	11.14059182	11.50141864	11.12094198	11.18057138	11.54542065	11.30432329	10.9571386	11.10113497	11.09146892	10.89303292	10.76815076	11.25538987	11.07604355	10.83639598	11.36132572	11.37309969	11.26885088	10.67318294	11.26337228	11.60898709	11.29546714
CD9	NS	11.73555028	11.33372141	11.54534635	11.29355877	12.04691076	10.93302193	11.61710422	11.75060792	12.0626706	12.13749769	11.59822739	11.99186972	11.63998332	11.46384863	11.3861565	11.47245188	11.88492267	11.56910687	11.83797302	12.09985962	11.84863935	10.57891674	12.20562934	11.68963668	11.23504977	11.0227761	11.46103434	11.76132359	11.69664977
PRDX2	NS	6.070166802	6.189203674	6.224945439	6.333754426	6.197325248	6.073682341	6.230676628	6.046953762	6.190823576	6.532378769	6.2021218	5.904660593	5.981495491	6.231234697	5.798724138	6.088001979	6.003297767	6.129969322	6.038001136	6.044986989	6.053955208	6.15866303	6.121286156	6.210492849	6.051757681	6.216329416	6.235355359	5.937469023	6.107054365
HADHB	NS	12.95688991	12.88753294	12.70047607	12.86908465	12.65365367	12.61019566	12.70696444	12.74577689	12.91072008	12.80826577	12.89528718	12.89680839	12.62989199	12.80159261	12.85379167	12.68870026	12.73909607	13.08197837	12.80439903	12.59993233	12.58015235	12.665845	12.56042523	12.631818	12.92992638	12.94794725	12.75819382	12.97542225	12.71498557
TXNIP	NS	12.06014497	12.12304551	12.18419669	11.80548044	11.84068739	11.67310211	11.43495963	11.7856437	11.85617964	12.32518491	12.73905031	12.80249723	12.87477451	12.51396409	12.28762006	12.50243072	12.49302446	12.88831385	12.93530821	12.86259986	12.72678312	11.87396456	12.88607939	11.75978383	12.53780568	12.25721215	12.10599307	12.37205387	11.97243115
TXNIP	NS	12.4295215	12.37075747	12.70698774	12.17174845	12.26308974	12.222001	11.8449761	11.91634684	12.35921185	12.58047349	12.83092586	13.00325499	12.93971415	12.86428593	12.50728427	12.71402827	12.50054339	13.05422096	13.04713501	13.09474955	12.99150165	12.09849231	12.86017536	11.98435345	12.54539012	12.74420515	12.29824473	12.88770362	12.23489996
TXNIP	NS	12.93918022	12.81273329	13.2723045	12.84720201	13.06039222	13.00191438	12.91573934	12.69435578	13.2115207	13.29262155	13.34875952	13.52569198	13.35678809	13.27424887	13.06322408	13.12227436	13.08124046	13.33378485	13.34061334	13.28884091	13.37514024	12.69653455	13.13375727	12.65663344	13.1811849	13.19810331	12.92393309	13.2284693	13.00057847
RPN1	NS	9.20693637	9.28027829	8.950228866	9.631673065	9.399587078	9.405431746	9.30444417	9.170163566	9.476011688	9.483793336	9.33896004	9.449183704	9.438650266	9.115488816	9.340488726	9.249509173	9.389335636	9.111223179	9.231638463	9.506068237	9.180493895	8.913845749	9.346070151	9.327382897	9.553849769	8.589540175	9.326413732	9.364082685	9.447172955
ANXA1	NS	10.62818049	10.5412525	10.50787804	10.4812506	10.90353889	10.36394707	10.42863222	10.35163018	10.64098021	10.95929079	10.49317112	11.02226878	11.06276643	10.45262516	10.70536657	10.62156454	11.03664169	10.53357958	11.19228373	11.65927964	11.28260725	10.02063995	10.98607646	11.18086754	10.61042557	9.896102592	10.82689826	11.1539996	11.27807774
PAICS	NS	9.08092986	9.001746252	8.926091415	8.782000673	8.929553865	8.758570353	8.773179918	8.71508861	8.84162251	8.852076802	8.79985605	8.932069522	8.896729379	8.901388025	8.942940609	8.571466133	8.84845269	8.772618535	8.603351729	9.166545994	8.461408323	8.730150733	8.700485885	8.804156822	8.919439913	8.615505183	8.856652552	8.894084226	9.190752199
PAICS	NS	7.709616304	7.919533806	7.599875616	7.741875341	7.763882518	7.633242981	7.71510758	7.565495946	7.576551836	7.712763177	7.836073423	7.839651547	7.85151356	7.568255831	7.937160649	7.609987846	7.929352128	7.926108727	7.734757344	8.303706512	7.174361088	7.664008564	7.794538508	7.732967822	8.203833791	7.369219094	7.978383413	7.714107941	7.779618543
JUP	NS	10.65891549	10.891214	10.74546359	10.9445128	10.9603737	10.64272734	11.01073098	10.64290606	10.7263542	11.00534873	11.15767801	10.94302863	11.04045521	11.18095249	11.01740968	11.13240439	11.10624767	11.02858257	11.14524135	10.6717546	10.74307674	11.05251624	11.08023284	10.82205124	10.99603249	10.8076112	10.9155783	11.03943212	10.77335903
EIF1AX	NS	7.733560544	7.381877192	7.380745952	7.958236594	7.759647833	8.044930399	7.492035035	7.047920693	7.101067932	7.832545372	7.490431219	8.174213045	7.862095745	7.094732201	7.157216245	7.390087649	8.180572763	8.159048711	7.196224748	7.446967311	7.934973685	7.570292898	7.58442202	7.565028861	8.044733465	7.295325246	7.786983804	7.674201629	7.694966478
EIF1AX	NS	8.448428985	8.395169946	8.234652433	8.138084365	8.057105233	7.986792438	7.921582959	7.589333533	7.729510133	7.756510414	8.038002016	8.517028492	8.450751271	8.392199295	8.20742409	8.174406301	8.793797101	8.83730498	8.165949237	8.154573908	8.819813704	7.941042794	8.122428685	7.926642097	8.542613219	8.318109124	8.043476675	8.644251299	8.258652809
EIF1AX	NS	9.270269306	8.75959984	9.037894693	9.449797872	9.208798668	9.5448883	9.147099387	8.663172426	9.047215462	9.19838519	9.238863526	10.04789528	9.722134271	9.132206954	9.25349199	9.317619781	9.793135706	9.75514467	9.034787438	9.251727258	9.570239197	8.84377876	9.281355055	9.017506544	9.872808837	8.71805688	9.145551692	9.668432512	9.264976723
EIF1AX	NS	9.199560628	8.816704012	8.995353178	8.364969903	8.01090264	8.46782363	8.119175508	7.812315676	7.848274513	8.388620947	9.211061196	9.556452	9.492888267	8.966248596	8.900546498	9.168132802	9.343703128	9.679622616	8.845145493	9.13751855	9.449596341	9.070293425	9.281052411	8.396166354	8.80538514	8.974396155	8.163251897	8.730109685	9.308994155
YWHAH	NS	9.14912821	8.94601862	9.077656556	9.392388106	9.416534985	8.841664757	9.05795431	9.137005592	9.09292022	9.240935621	8.988692887	9.213514447	8.949744937	9.086209955	9.038618565	8.830840349	9.322046086	9.070903282	8.857998902	9.140805311	9.388067104	8.713652952	9.153538154	9.348661258	8.937859103	8.908758491	9.089148609	9.340872458	9.395890899
DSTN	NS	12.37488182	12.5879482	12.67159369	12.68235265	12.63606524	12.448484	12.35058087	12.26815685	12.36978796	12.89848727	12.82472415	12.58558249	12.66000991	12.61312876	12.68658028	12.82246694	12.67532794	12.89999005	12.7366987	12.6390111	12.67247086	12.87095785	12.62563044	12.62855491	12.61358349	12.74544232	12.62738809	12.38657708	12.78262439
DSTN	NS	12.45125055	12.86300479	12.94884242	12.83734862	12.88662407	12.71914742	12.65705846	12.30665164	12.60448864	13.07895328	13.15598454	12.91155325	12.94019542	12.91637785	12.86750346	13.04424511	12.82000276	13.08067241	12.95131751	12.95526517	12.81196338	13.01048362	13.00895752	13.07510558	12.80493669	12.88094252	12.84802974	12.9118664	13.09718076
TAF7	NS	9.887845795	10.00902561	10.12720755	10.29239104	10.48089233	10.14322359	10.19012183	9.908200108	10.02041706	10.52604381	10.50531097	10.347921	10.31777023	10.11456502	10.15867857	10.38190287	10.56464621	10.26247555	10.27276107	10.10536518	10.16390904	9.917296637	10.46410861	10.33296467	10.19255716	9.935388865	10.15399423	10.42114433	10.11466633
EIF5B	NS	10.78027689	10.22326174	10.35119195	10.16123641	10.47570085	9.880627502	9.802653897	9.566048568	10.02244375	10.3022861	10.41079835	9.982788741	10.38085492	9.212943774	10.32942429	10.38681416	10.40024699	10.66127229	9.876660802	10.07779151	9.971802422	10.19110336	10.16954842	9.898863392	10.22024069	10.05819858	10.04608532	10.21562799	10.23509471
EIF5B	NS	8.814833858	8.846699762	8.751299474	8.969979764	9.174401803	8.695879687	8.673533098	8.290663226	8.476303871	9.059769741	8.924972966	8.796852476	8.637625724	8.143293906	8.760323525	8.71725638	9.242576846	8.744319774	8.738809885	8.736400185	8.692013051	8.749970451	8.498103085	8.805068631	8.808239227	8.714397141	8.968622558	8.901955836	8.70268156
EIF5B	NS	7.215696509	7.318338536	6.851056242	6.943960707	7.115817857	6.965355305	6.89262173	7.260983826	7.066576564	7.07159011	7.138590245	7.146397256	7.070263243	6.824338549	7.284109399	7.15603843	7.295626455	7.319936513	7.280116584	7.32845504	7.254221293	7.027047595	6.705163104	6.477702328	6.969850092	7.39029466	6.984798001	6.975530905	6.898331694
EIF5B	NS	9.606953967	9.556408756	9.663314221	9.890752573	9.970098372	9.290888013	9.271527454	9.054070986	9.31060271	9.94753011	9.79437714	9.728430691	9.462729785	8.931552892	9.692440312	9.714554822	9.995705497	9.784669963	9.589027592	9.362689624	9.385115902	9.58848334	9.425447422	9.316612911	9.634842334	9.511968131	9.772136521	9.736111957	9.406178939
CD99	NS	10.31990218	10.55043122	10.75153946	10.42612962	10.981133	9.927425827	10.48250003	10.62233853	10.73386183	10.82266024	10.9981055	10.5915885	10.63735797	10.54077203	10.87657781	11.12125274	10.39844221	10.50643499	10.78230325	11.22235873	10.66817174	10.47207213	11.1049593	10.84528124	10.5044986	10.56912881	11.02738189	10.77123158	10.70221271
CD99	NS	11.61602449	11.6638947	11.76531607	11.72243799	12.16618454	11.27672179	11.74892066	11.75939324	11.8079397	12.19418774	11.95683346	11.88935714	11.77348327	11.67104715	12.03163719	12.11413563	11.55609781	11.48565231	11.89994835	12.15330859	11.76484812	11.57744579	12.18787742	11.98554891	11.70315507	11.7134447	12.02177998	11.79851031	12.13391635
LDHB	NS	13.25740794	13.66777979	13.58327086	13.62087524	13.58677452	13.57416833	13.46792926	13.29477478	13.47769462	13.67663847	13.45252031	13.47939292	13.44094393	13.356023	13.31598599	13.53575936	13.53658246	13.52317225	13.4622663	13.25372201	13.2449943	13.46088261	13.39760425	13.22983557	13.35999233	13.47860525	13.32072184	13.3764009	13.42888823
HNRNPH1	NS	10.30771049	10.12382122	10.3538038	10.69836971	10.70579678	10.56656052	10.57087542	10.37730691	10.35185995	10.62647701	10.35812802	10.67237048	11.02271098	9.636548461	10.63623665	10.25458412	10.76362263	10.22301507	10.4136442	10.53677898	10.56021353	10.29406224	10.83335779	10.37029243	10.50766451	9.875402756	10.04293051	10.39553558	10.6728112
BLCAP	NS	10.50408313	10.62584722	10.6581458	10.85861661	10.64767506	10.49966488	10.50597998	10.32682167	10.69699556	10.65103256	10.74953551	10.78890301	10.81700832	10.85154483	10.7364253	10.73433669	10.73621684	10.78084635	10.53948392	10.56236996	10.52993826	10.5965011	10.74507566	10.75217304	10.71741051	10.36676609	10.78409042	10.88757952	10.8059568
RPLP0	NS	13.14550678	13.06678663	13.0659732	13.12269405	13.1482776	12.92368942	13.05056388	12.86792037	13.13820417	12.96114315	12.85203665	13.17397819	13.19046677	13.0900245	12.83422274	13.20356418	13.29104872	12.95702398	12.92731538	13.20730641	13.24208018	12.77603818	13.18811458	13.09821437	13.0487383	12.9641661	13.05205165	13.34020556	13.08196658
ADD3	NS	11.4150208	11.43193361	11.69625508	11.60754602	11.8442353	11.47724776	11.61561154	11.15719079	11.59296873	11.81392471	12.0316388	12.21219221	11.94756641	11.26007913	11.96856799	12.06638469	11.81677577	11.92106543	12.11635048	11.96449684	12.0439466	11.59365743	12.00055808	11.91401651	12.05222453	11.39450753	11.89422374	12.02261445	11.94813703
HADH	NS	10.11872681	10.36475357	10.34420648	10.57906552	10.52045386	10.32073967	10.40920209	10.2757758	10.36271265	10.63976505	10.58194486	10.49097004	10.34794535	10.68817114	10.40365343	10.47628817	10.26567745	10.43004224	10.11195514	10.02230512	10.17830272	10.27780434	10.20530032	10.29550298	10.63661655	10.31128864	10.50428032	10.6380737	10.23825464
HADH	NS	10.2297727	10.48476786	10.72535649	10.90352115	10.8248526	10.59508812	10.73082901	10.40606479	10.6742487	10.92307961	10.84606832	10.89863754	10.65092909	10.85179604	10.56262856	10.61367652	10.68686869	10.75076994	10.21517871	10.35967089	10.35624317	10.24258561	10.3225516	10.55704823	10.88097062	9.944583635	10.37222524	10.7450343	10.63229505
PFKP	NS	10.87713999	10.77587589	11.0399246	10.52828436	10.37133772	10.25524111	10.46031067	10.72722725	10.25028225	10.3705325	10.03804927	10.40347226	10.14790717	10.45568022	10.42747439	10.09465397	10.65115921	10.07636367	10.34206021	9.952285072	9.886858285	10.05292446	10.0857469	10.1742771	10.02597126	9.951731313	9.910401181	10.81300195	9.957103673
ANP32A	NS	6.563542076	6.712204763	6.912651615	7.123188907	7.033631913	6.894389578	6.712667775	6.556304781	6.615463754	7.052972177	6.97229803	7.147386324	7.031481691	6.724184415	6.769297739	6.895311077	7.373160314	6.672518454	6.949957357	7.030170126	6.79323473	6.571629035	7.133397059	6.836725574	6.918547422	6.550641366	6.630524191	7.19777182	6.962221866
RAD23A	NS	9.963508457	10.07970677	10.17275548	10.20225103	9.878805662	9.733984327	9.809757561	9.469259799	9.793876645	10.03965747	10.11062027	9.83636059	9.865821397	10.1590903	9.764147463	10.12013465	9.908559766	10.19133964	9.888656299	9.748853799	9.790422395	9.936186944	9.846790968	9.953079416	9.697842908	10.07557363	10.10021503	10.0506766	9.8114379
GNAI2	NS	10.44652523	10.21978713	10.31438784	10.5430111	10.43000114	10.21968045	10.34196881	10.5076474	10.49443868	10.37452285	10.26132283	10.36874948	10.35127419	10.12906028	10.40777672	10.13750643	9.965250543	10.16706332	10.18931459	10.12743299	10.11760544	10.09130018	10.38862963	10.47569036	10.49817325	10.05743718	10.53535002	10.16442939	10.46906538
DUSP1	NS	12.4773704	12.81489437	11.65768137	13.01445839	12.25992305	11.96911107	12.18858949	12.43443453	12.39416923	12.94246072	12.29577924	12.43486404	13.21227001	13.17238531	12.52227677	11.91563973	12.3002304	12.09789099	13.1662315	13.14139182	12.32424091	12.2500251	13.00242884	13.24252581	12.67794481	12.10056069	12.14551325	12.65356871	13.19931
TGM2	NS	10.80416229	10.89192903	11.02063058	10.59368697	11.19203038	10.6573466	10.61321338	10.26986977	11.01923658	11.23750765	11.14121099	11.07674624	10.86921473	11.26678314	11.13572289	11.33360189	11.23926311	11.24847628	11.23158789	11.2193318	11.08534389	11.17182235	11.36534981	10.9724294	11.40133475	11.0566046	11.2930925	11.10190681	10.90488986
ANP32A	NS	7.460277024	8.03308346	7.37813526	7.422423796	7.364936765	7.131521621	7.568653471	7.394904611	7.218320575	7.866160974	7.772448869	7.658011193	7.451085313	7.823645586	7.539550662	8.357705632	8.707752717	8.223568634	8.565969003	8.467305476	7.922584833	7.951413459	8.11015081	8.007223983	7.286558569	7.979384166	7.393282025	8.367633265	7.185998417
DUSP1	NS	7.716845429	7.82091849	7.178245089	8.318895232	7.214586134	7.141608965	7.125315014	7.314491229	7.37576379	7.931613477	7.464238179	7.248411067	8.722892188	8.425949139	7.916092779	7.261157933	7.673526582	7.496312028	8.909143695	8.888483312	7.436658735	7.585148727	8.253921056	8.224250613	7.944123682	7.664738154	7.403755768	7.794226346	8.041322865
RAD23A	NS	11.39232416	11.29584995	11.32708763	11.52064551	11.32193915	11.33175269	11.22125637	11.11366348	11.152048	11.20594651	11.42205611	11.41681322	11.14599353	11.41609595	11.25725314	11.17404108	11.22897151	11.27372713	11.10279288	11.14757111	11.29593068	11.17104274	11.18040659	11.27920295	11.32555489	11.33808945	11.3365903	11.42281727	11.30126302
RPS18	NS	13.7217014	13.3609658	13.56875765	13.55114225	13.68464267	13.20119396	13.58740292	13.36762241	13.58648406	13.53013406	13.3905163	13.67506084	13.5460868	13.62416365	13.32493604	13.53090481	13.50025085	13.32183043	13.43416685	13.59082307	13.60685096	13.34045731	13.48729205	13.58682561	13.44184755	13.28085098	13.60812448	13.81448608	13.56535578
PLD3	NS	9.413506012	9.585459774	9.441624341	9.536470532	9.522086079	9.229698131	9.479723538	9.255744814	9.226588867	9.631374939	9.938888726	9.544150876	9.860173773	10.01401856	9.567588245	9.98568011	9.47759231	9.895353127	9.906446614	9.705922801	9.825046877	9.588586234	9.942909412	9.683119287	9.725815556	9.322253094	9.527214579	9.693912738	9.516376267
ANP32A	NS	10.52678938	10.49708674	10.79705398	10.73907874	10.80069428	10.42263283	10.47540476	10.23040256	10.50681598	10.81647619	10.77563713	10.94704512	10.62261176	10.5649144	10.62446201	10.88718175	11.04232637	10.80548054	10.61050142	10.73021776	10.70722597	10.46875128	10.87731463	10.68300191	10.71714394	10.63806648	10.6404159	10.89086867	10.42894651
PSMF1	NS	9.090518885	9.098592769	9.05515089	9.391057153	9.282144404	8.988187506	8.89201881	8.699743085	8.998092289	9.143415066	9.177782631	9.259490247	9.157015726	9.366902427	8.959335956	9.139770511	9.143012606	9.190397908	9.012631497	9.044446351	8.82737305	8.958678941	9.135689946	9.284742882	9.138235947	8.863735198	9.141531434	9.153468776	9.043023111
PSMF1	NS	8.080711983	7.855931855	8.246711656	8.298620332	8.345328235	8.410623433	8.220509458	7.970604231	8.122818968	8.435014781	8.193440952	8.357843368	8.355485401	8.244823426	7.904378636	8.175664692	8.146834393	8.230549436	7.889288539	8.130320606	7.986822919	8.068611213	8.362962842	8.20488395	8.190057923	7.473099751	8.005856373	8.270189162	8.258051356
HNRNPA0	NS	9.669714228	9.639073967	9.689419212	9.885821288	9.816680865	9.709294001	9.830389988	9.657984086	9.788187554	9.909016003	10.0055747	10.32346957	10.36008117	10.00868769	10.14280196	9.985382514	10.09379164	9.985852105	9.899232317	10.16757305	9.903282148	9.720171537	10.32326643	10.26194538	10.02432229	9.609828355	9.869982907	10.02214832	10.21015995
HNRNPA0	NS	8.990415344	9.249972394	8.611092542	8.889666702	8.643392093	8.641590187	9.004599928	9.137769555	8.90721444	8.86513939	8.984285585	8.944415023	9.122723486	9.657099734	8.87195679	9.545954277	9.799322536	9.400805255	9.566799288	9.743256423	9.380320046	8.911941098	9.518856502	9.834688517	8.86753411	9.222145655	9.006301373	9.271245185	8.772760911
GOLGB1	NS	8.205942491	8.258086358	8.455783259	8.624543086	8.464940431	8.321969169	8.305890251	7.931147781	8.079007839	8.522519501	8.529463806	8.660886981	8.399175559	8.154971751	8.525656796	8.309131191	8.347115201	8.315873044	8.291335255	8.402280232	8.402869449	8.115544365	8.512368376	8.183619876	8.320822409	8.265121659	8.32204781	8.60654654	8.295348121
GOLGB1	NS	9.425261191	9.669644708	9.604212474	9.890444386	9.811776151	9.509309393	9.677210309	9.233866252	9.410939242	9.812574732	9.836316541	9.90286666	9.896958792	9.291806665	9.742496471	9.69512691	9.931497577	9.785083217	9.878167882	9.778568076	9.733537772	9.44796336	9.85096392	9.710975642	9.824990642	9.342241086	9.67838476	10.10074757	9.665216086
MYL9	NS	12.50551543	12.85521922	13.00073355	12.91322143	12.83485472	12.63301461	12.54589405	12.67332756	12.88259738	12.9775738	12.73336512	12.739415	12.74483145	13.04771679	12.89670066	12.67195762	12.90652031	12.98257055	12.6886521	12.67294566	12.50887041	12.98516403	12.7058716	12.94545753	12.88233905	12.8977393	13.19448581	12.63701552	12.84216849
CTTN	NS	9.68910876	9.782563728	9.999330641	9.949697814	10.21198575	9.708475218	9.912138644	9.950611	10.11797474	10.4333333	9.476024521	9.63923159	9.668480428	9.624040974	9.495752431	9.41906629	9.434943441	9.476968831	9.783607483	9.761508448	9.656674471	9.547838792	9.633298474	9.89152908	9.687080796	9.741893387	9.800607354	10.07640482	9.76652834
STOM	NS	10.76680465	10.74834985	10.68799304	11.03234442	10.79887978	10.78734039	10.84167863	10.71672542	10.98288202	10.75661198	10.78117015	10.86066823	11.23868199	10.71068953	11.0022367	10.68306967	11.09929389	10.98248764	10.82798677	10.8821788	11.17866825	10.67890666	11.06961866	11.18865734	10.93274281	10.80243611	10.95523363	10.74656988	10.77023904
STOM	NS	10.67755282	10.54424964	10.46764261	10.80481401	10.43424757	10.45082224	10.47450363	10.38925082	10.61383436	10.65024342	10.54618	10.69439597	10.78956997	10.53717618	10.74302372	10.41758948	10.70562668	10.57118471	10.75304621	10.77289966	10.77015151	10.23327377	10.81260029	10.59524345	10.67322908	10.35282901	10.3853001	10.73177996	10.63995385
STOM	NS	4.678180367	4.632374225	4.69814983	4.788149755	4.643576238	4.650555885	4.74749763	4.589342109	4.572226046	4.621278967	4.632551727	4.683793915	4.726438085	4.69939318	4.646412283	4.68144644	4.638196888	4.674562797	4.643094823	4.679678102	4.686370799	4.645716031	4.593018408	4.688960693	4.674711915	4.702270788	4.568634726	4.699495599	4.56620576
RCN1	NS	8.890014045	8.354149011	8.087295679	8.741413091	8.357474485	8.457128236	8.646325148	8.329779074	8.293123145	8.135745016	8.122128617	8.649611592	8.580391236	7.821742037	8.270976874	8.388194611	8.164011369	7.902927678	8.353399846	8.639639891	8.493416866	7.682781947	8.529960382	8.4679444	8.517075035	7.787777547	8.346441177	8.584660442	8.564818208
CYC1	NS	11.05698891	11.69019736	11.47395369	11.7744766	11.50135374	11.50667202	11.25347883	11.25388142	11.49317915	11.72226286	11.51062804	11.4339516	11.21249596	11.76077733	11.44480554	11.48140143	11.50928921	11.64091704	11.53358159	11.42574865	11.21639067	11.48714012	11.3085683	11.3264124	11.48676545	11.39402229	11.81292216	11.61958609	11.3525792
PSMC2	NS	9.681584285	9.614662287	9.868561544	9.389073306	9.481973581	9.493230934	9.432130088	9.226555021	9.495326821	9.32039142	9.774755006	10.00531649	9.867125495	9.558791417	9.859244973	9.88089914	9.980330957	9.989260955	9.875738932	9.803265834	10.0675884	9.712760721	9.882520426	9.339804459	9.568164103	10.0026708	9.380791096	9.644795828	9.844999753
PSMC2	NS	10.2486523	10.19912444	10.52056473	10.5469895	10.40654597	10.29068245	10.23221919	9.933665548	10.14715753	10.46469773	10.7241373	10.56119306	10.51618731	10.38940978	10.44660035	10.69689822	10.62827321	10.57450306	10.40123314	10.40944896	10.35185662	10.32763552	10.46175241	10.57883708	10.56300779	10.06506013	10.40036602	10.66631354	10.49474044
MMP2	NS	10.11616513	10.31337352	10.8477769	10.87953667	10.66015925	10.32617378	10.40910358	10.56952576	10.71079496	10.82672187	10.93450367	11.12725452	10.73590763	11.03587023	10.64614313	10.81134571	10.69829766	10.31586159	11.09624799	11.03890519	11.28518461	10.0283585	11.14340602	11.308118	10.9471069	10.22956352	10.98857912	11.18126232	11.01407839
SF3B1	NS	9.197616556	9.531106699	9.196068456	8.601709184	8.890593465	8.753166317	8.933159589	9.003505537	8.777294073	8.963318879	9.320333765	9.077832319	9.277259246	9.398122651	9.573961525	9.75944448	9.864581316	9.75302783	9.706477245	9.746833757	9.426362193	9.679410062	9.70988836	9.223574558	9.016277206	9.486936428	9.191237451	9.477280487	9.140248708
SF3B1	NS	11.26120875	11.32476461	11.53942961	11.46042828	11.51375614	11.30071812	11.40543245	11.14403245	11.38092843	11.60286329	11.48477694	11.55451007	11.50690813	10.9418996	11.42344545	11.59304797	11.6078216	11.5808805	11.45012839	11.54509049	11.53346895	11.37060905	11.65331123	11.51172849	11.46870188	11.31654289	11.46463414	11.65594537	11.51156265
SMARCC1	NS	7.339898992	7.460847623	7.286704	7.070147825	7.182606901	7.2196792	7.502156885	7.686899342	7.344651699	7.145117074	7.190724038	7.097871946	7.324099334	7.278221384	7.312785135	7.221709241	7.187665307	7.417037172	7.324054755	7.372725826	7.259204872	7.388503456	7.30240906	7.436959951	7.373587299	7.562082285	7.305637152	7.000666044	7.302162237
SMARCC1	NS	7.862149747	8.05865311	8.094668534	7.783702103	7.908626719	7.838089322	7.85185546	8.054444936	7.901354264	7.744238426	7.856624561	7.687008288	8.071781391	7.785403424	8.044865634	7.9697925	8.20559921	7.977482366	7.933684655	7.975096986	8.042927751	8.230003519	7.823168406	7.833210605	7.789855625	7.908951777	7.85430667	7.821833298	7.87059241
SMARCC1	NS	8.455991777	8.383684996	8.422106676	8.664204268	8.563746014	8.364277337	8.416360279	8.379961648	8.223940949	8.43350996	8.253621683	8.675421389	8.627533615	8.206195908	8.175468038	8.083317476	8.426917269	8.150775008	8.312956253	8.132371753	8.450343051	8.198095109	8.296596579	8.380715534	8.321125291	8.277818454	8.318996671	8.285171917	8.397320656
SMARCC1	NS	7.251170909	7.292205359	7.357392353	7.502089967	7.465512408	7.217610206	7.258639279	6.967071934	7.197756901	7.13554202	7.26416434	7.431062092	7.411101291	7.121899068	7.409448742	7.237680361	7.394963609	7.326147504	7.156359328	7.247959355	7.281412609	7.045580364	7.347911011	7.447785521	7.142008581	6.917118046	7.242713469	7.161746609	7.409959144
SNU13	NS	9.494667207	9.505299909	9.620617206	9.802642726	9.595941141	9.578224009	9.497693457	9.461799936	9.836798526	9.631632066	9.706561224	9.821676922	9.725593876	9.860813744	9.585687087	9.684365722	9.862708597	9.707907963	9.629481082	9.912940977	9.620779063	9.495116381	9.990985733	9.732624189	9.995493061	9.706994639	9.859211882	9.667509808	9.604240144
TM9SF2	NS	10.46420033	10.47559138	10.45470385	10.53171363	10.51979011	10.47076123	10.37890154	10.29285849	10.44165598	10.62993195	10.77778758	10.71974278	10.80980088	10.53210318	10.45152087	10.74698345	10.76343504	10.70448826	10.55659284	10.83113772	10.68062391	10.37232826	10.62478135	10.67434598	10.61595781	10.29364989	10.58714934	10.5670726	10.71358412
SYNGR2	NS	10.41436645	10.26178629	10.44988606	10.73986408	10.67690657	10.43993754	10.33099649	10.02558203	10.56596087	10.84961937	10.48072996	10.50401393	10.52644951	10.58278565	10.29177096	10.39474031	10.5891691	10.43180442	10.56348571	10.41038838	10.52634921	10.11998489	10.35900251	10.44600288	10.61182949	10.41496676	10.5334837	10.75677548	10.2109326
PIP4K2B	NS	9.487846271	9.356850029	9.581928131	9.573047926	9.524869179	9.413202405	9.509703393	9.382380622	9.507942406	9.427301031	9.428477613	9.673074498	9.48937553	9.633417499	9.461008469	9.408247282	9.460213228	9.440094861	9.407515285	9.313537643	9.561895084	9.558000545	9.504767667	9.526815544	9.39584773	9.503910863	9.676831936	9.548956234	9.337716504
PIP4K2B	NS	8.359904779	8.221210626	8.15203441	8.422065445	8.545253986	8.243254707	8.184640014	8.562693704	8.269289941	8.492357859	8.554854932	8.297926736	8.331761865	8.413194082	8.422556365	8.651368346	8.354205851	8.432551087	8.464526149	8.484470484	8.293563951	8.42465289	8.498995252	8.253633161	8.110639512	8.391080394	8.490458862	8.146258051	8.105940948
BCLAF1	NS	5.319164457	5.432033678	5.211581889	5.29435752	5.361782761	5.320189831	5.268114796	5.294009316	5.23464469	5.268227478	5.495017525	5.508900956	5.630705427	5.089043848	5.739059835	5.569188502	5.691339559	5.563895261	5.545421318	5.928243946	5.709674791	5.457058484	5.779615395	5.470432269	5.659354845	5.272410971	5.399062599	5.398712937	5.497392004
BCLAF1	NS	10.71527731	10.66628481	10.83729001	10.97741979	10.97937205	10.69280134	10.80661032	10.59094073	10.80406809	10.95784793	11.05908339	11.14546685	11.17770805	9.986132988	11.04269713	11.04468885	11.18794064	11.02927881	10.85675784	11.10733866	10.97722475	10.7574028	11.32655863	10.9964105	11.03289445	10.34385026	10.56026941	10.98104601	11.10673562
SON	NS	7.719544111	8.250431957	7.554727192	7.182562229	7.340288459	7.441943036	7.263756969	7.40902037	6.876495384	7.248608024	7.710309858	7.589754602	7.887389475	7.606097521	7.994152812	8.14357992	8.28248987	8.262644185	8.275495857	8.521874934	7.872213155	8.147811507	8.018692688	7.49794872	7.688988123	7.808142996	7.449956615	7.20456055	7.761834902
SON	NS	10.59199755	10.81167269	10.84962802	11.05806566	11.13036277	10.83914986	10.90654847	10.66377578	10.98133372	11.19816587	10.70105208	10.97131513	10.89851619	10.26067991	10.75288487	10.87360595	11.10013999	10.64707146	10.76124694	10.84861959	10.86953264	10.52344894	10.93341416	10.83488396	10.98590538	10.38920119	10.91381379	11.16226675	10.91806596
PXN	NS	9.246753774	9.401523454	9.284109346	9.381290024	9.232569342	9.184674577	9.352044625	9.372432612	9.104714296	9.044787649	9.078758068	9.061634968	9.110320031	9.104335711	9.163988877	9.204216416	9.335017598	9.127711322	9.303361093	9.281832834	9.156577066	9.149991483	9.135437886	9.218511833	9.206673398	9.109041068	9.365169952	9.587337168	9.215023243
KPNA2	NS	8.024799721	8.225046159	8.024677804	8.51234161	8.180390375	8.18266816	8.005532809	8.215310236	7.814420859	8.072525917	7.992234089	7.706858026	8.068578814	7.515771415	7.968252794	7.578428216	8.032005209	7.66168021	7.727457798	8.45175676	7.990027845	7.8148043	8.118849792	8.037547692	8.210756594	7.37778612	7.773977579	8.068886584	8.50542616
ATP6V1B2	NS	10.38250512	10.63153937	10.31275508	10.60785532	10.47212417	10.28508185	10.17161339	10.17117368	10.22805804	10.54669139	10.53335733	10.47799459	10.32725544	10.29121037	10.2775355	10.31747592	10.50917997	10.32152692	10.17190363	10.18623885	10.21281101	10.15796424	10.3861012	10.56805752	10.34689876	9.870317653	10.38945818	10.39226858	10.35484254
TUBA1B	NS	12.94413282	13.15199532	12.6919867	13.17976684	12.81399985	12.88100769	12.5022154	12.68284417	13.07327321	12.80293878	12.32025744	12.63469879	12.56799253	12.65371907	12.90051672	12.70847636	12.86618272	12.60998227	12.58580886	12.90511571	12.78158652	12.65682745	12.69985196	12.87936373	12.770817	12.74419013	13.09398326	12.69392367	12.82337483
CBX3	NS	7.365172526	7.512038577	7.381883672	7.204442865	7.714108838	7.271001065	7.547894431	7.150248064	7.183827327	7.687373855	7.65829662	7.554654462	7.558435312	6.891626214	7.230756366	7.470177828	7.655874354	7.408124948	7.078935362	7.346667293	7.398763966	7.225528881	7.463409257	7.469341927	7.323186106	7.297632591	7.497310545	7.204507613	7.474072487
RBBP7	NS	10.16795754	10.44769621	10.40493071	10.54554782	10.35887324	10.18895771	10.34640981	10.0769493	10.41103836	10.61247386	10.63122846	10.64205512	10.49189323	10.36564447	10.44189636	10.54340032	10.8053236	10.54919876	10.54227647	10.44223426	10.28573101	10.29404759	10.67007613	10.40624878	10.49160526	10.21804527	10.46208785	10.65736071	10.44974097
SDHA	NS	11.0391648	11.6722758	11.53119038	11.91179218	11.36580353	11.43927596	11.43156624	11.2663756	11.41918261	11.86721538	11.42854118	11.37933887	11.2453656	11.42370107	11.42150511	11.45297811	11.57759087	11.59017116	11.41260423	11.12329962	11.16544484	11.3870008	11.27338853	11.36463255	11.48470042	11.40606455	11.67166456	11.44846568	11.29001193
RPS29	NS	12.43651268	12.26976287	12.55482479	12.53400761	12.54311631	12.33725721	12.45679401	11.95690079	12.49517029	12.57747619	12.43884443	12.71186246	12.58579288	12.57958655	12.31026765	12.56251118	12.57585301	12.28578528	12.37277545	12.53430439	12.54992812	12.06501468	12.67556913	12.43132813	12.48980101	12.15867103	12.44590857	12.66193204	12.62423308
DAP	NS	9.137847894	9.343949328	9.490091433	9.530074721	9.873859482	9.393778435	9.159257375	9.242817695	9.077947922	9.54302962	9.099606331	9.329244364	9.41533611	9.333600436	9.11834522	9.032541817	9.757251632	9.054462386	9.497559321	9.417315262	9.202446095	8.973225892	9.145812866	9.41388144	8.87200502	9.096480412	9.35005413	9.540901666	9.319051332
ARF4	NS	10.35333955	10.45828718	10.2846067	10.88946111	10.81320213	10.51248889	10.19975826	10.15610255	10.27475867	10.65259323	10.33558713	10.2760845	10.61691067	10.43682081	10.25850822	10.37102192	10.47502727	10.228035	10.35540027	11.05205619	10.35135911	10.27022786	10.50968847	10.75976219	10.63109882	10.03194667	10.70016734	10.46384779	10.52264456
ARF4	NS	11.36695087	11.27227805	11.19972671	11.40321322	11.50477748	11.12077097	10.88640693	11.06959608	11.07043521	11.36695983	11.3281225	11.25017563	11.52670373	11.17673258	11.25351144	11.05993631	11.35542559	11.15616622	11.1028125	11.65208682	11.24311846	11.1031391	11.26773633	11.34236212	11.24773235	10.93101399	11.21358225	11.028405	11.53669196
COPB2	NS	9.724331841	9.93477257	9.825177966	9.841879784	10.15332942	9.82958887	9.80647352	9.477045067	9.753299779	9.900363868	10.17577266	9.872151486	9.733007561	9.700714675	9.774760298	9.929541354	9.903980008	9.947877835	9.717729468	9.776129748	9.866437232	9.839097106	9.75391352	9.900161939	9.997498705	9.881353667	10.02479216	10.08038176	9.818935564
USP9X	NS	8.918236471	8.948734547	9.079466498	9.272924497	9.105676924	9.111106941	8.902645199	8.440373566	8.759203203	9.040138316	9.283324869	9.205799077	9.227740547	8.734963325	8.832297824	8.931019399	8.964992435	9.270922775	8.884404647	8.864407889	9.035646474	8.911379656	9.036853545	8.992189429	9.024189398	8.563236843	8.828988328	9.341064662	8.961031587
USP9X	NS	10.919007	10.88440058	10.84353897	10.88246334	10.79111741	10.80014833	10.68347403	10.38388635	10.57737562	10.60727682	11.08873787	11.03739619	11.01157172	10.7669012	11.01097934	10.84701213	11.03192202	11.04064724	10.74059481	10.67485138	10.90352974	11.01922875	10.90706591	10.7931375	10.96521952	10.70051797	10.6121183	10.76113619	10.91520494
BCLAF1	NS	7.97451443	8.431975702	8.173118217	7.946777885	8.06714233	8.004101886	8.065627565	8.322924627	7.944254601	7.989774386	8.36938142	8.357469327	8.861602471	7.890685998	8.674238377	8.979543807	9.104891775	8.964950443	9.028244502	9.148142932	9.048251512	8.675717561	8.799352842	8.802212779	8.461841839	8.427851066	8.54382559	8.56427009	8.230155637
PFKL	NS	9.154747483	8.939497071	8.911405391	8.964295373	8.92814561	8.556564212	8.747861397	8.748988272	8.906495038	8.859599574	8.927818564	8.766463037	8.980164974	9.019353068	8.897395836	8.863619818	8.772820364	8.983474086	9.102723297	9.07513182	8.776339802	8.714218802	8.912100332	8.768056183	8.834905203	8.986352797	9.100370766	8.665728589	8.830584673
LGALS1	NS	12.53819087	12.41559818	12.34961366	12.70894202	12.56886387	12.42275873	12.03298919	11.97010781	11.92358765	12.73709685	12.32394082	12.4470542	12.66185419	12.26271333	12.05222932	12.46628834	12.46125716	12.29942119	12.0720626	12.42525561	12.34530193	11.77682151	12.05970873	12.16922668	12.41257198	11.87827632	11.94491088	12.58989756	12.42558406
GPX4	NS	10.61865239	10.60727925	10.66643928	10.94463837	10.65955682	10.51468053	10.6740039	10.11845353	10.84443228	10.93822078	10.56793114	10.9836312	11.13710529	10.80295302	10.56201983	11.05336525	11.01917752	10.58723984	10.70397229	10.55246443	10.70463794	10.34714176	10.75605333	10.59705767	10.70738472	10.45470515	10.64541869	10.91890759	10.63512341
THBS1	NS	7.027298621	6.988447667	6.667325334	6.846272018	6.729457224	6.788458931	6.916467433	7.134104855	6.86487888	6.776908835	6.603390394	6.878047883	6.776795313	7.048261189	6.721216527	6.640598686	6.988519855	6.781850334	7.557112946	7.420916323	6.647688971	7.061214136	6.906175224	6.884819387	6.684927879	7.004725293	6.983972642	6.235128368	7.011213924
THBS1	NS	8.52717669	8.550451402	7.824345406	8.812936258	8.356966258	8.109499501	8.040320011	8.679829487	7.967524972	8.03169674	7.293463697	7.928784933	8.691554213	8.398765681	7.69316851	7.528537634	8.385326258	7.663826662	9.143853707	9.141467737	8.012764133	8.064252523	8.110134778	8.625066596	7.932148309	8.247341991	8.144331294	7.971261701	8.423960924
THBS1	NS	8.122608001	7.940738563	6.663036119	8.356376864	7.852393852	7.520060446	7.56977132	7.853755583	7.399662374	7.674865798	6.258892432	6.728521831	8.312709649	8.005270949	6.343197477	6.280463056	7.681841212	6.361762383	8.902474451	8.746799994	7.327933727	6.634678267	7.236559568	8.02834061	7.015995297	7.524207185	7.298166184	7.264814286	8.335111203
THBS1	NS	7.439077288	7.048180814	6.055948375	7.650799407	7.308392281	6.955368058	6.818506623	7.0826974	6.514328024	6.891727958	5.495214917	6.289005391	7.392704816	7.046742795	5.515002689	5.350019122	6.887811661	5.669376252	7.557124512	7.730131412	6.457224752	6.066559459	6.726941687	6.996846621	6.106210852	6.382001278	6.177024072	5.837208064	7.664234583
CSE1L	NS	7.715933029	7.796781798	7.895356652	8.053679435	7.93403939	7.924377456	7.789808355	7.648105789	7.835766663	8.261107629	8.104103667	8.46626051	8.19005985	7.637440481	7.806296169	8.066905253	8.580204223	8.186739284	7.866381233	8.106679182	7.824839906	7.897535699	8.005642543	7.576550229	8.089538417	7.494474183	7.798862071	8.282974493	8.131098303
CSE1L	NS	9.68745427	9.888174474	9.750471599	9.753638229	9.973651604	9.603629047	9.617556369	9.440060414	9.817483591	9.766094622	9.816143559	10.25487971	10.044626	9.583306894	9.788248492	9.881016585	10.07171953	10.02256661	9.733686978	9.81581808	9.713597769	9.62006004	9.770234969	9.803628425	9.762098696	9.585812905	9.777358895	9.915208439	9.844979927
TUFM	NS	10.41807271	10.682398	10.7761783	10.86318995	10.57820469	10.56456454	10.5999936	10.24590668	10.61289786	10.7849982	10.59697162	10.54909017	10.50707157	10.77110975	10.59753148	10.5211298	10.46792959	10.71353499	10.51234532	10.37028265	10.23113279	10.43185584	10.37176639	10.44780203	10.67506183	10.50772595	10.74063809	10.72279748	10.65271425
PSMA7	NS	10.62778195	10.63282564	10.63291725	10.99410544	10.79094788	10.4249543	10.52648115	10.28763737	10.65081714	10.932964	10.84701037	11.02739016	10.73409803	10.84816082	10.6325022	10.85806893	10.84161751	10.73748234	10.92660192	10.88709105	10.4687744	10.28686931	10.6669219	10.58418921	10.76148331	10.35879893	10.78258159	11.02351267	10.7671772
POLD2	NS	8.802468822	8.764534431	8.869212204	9.025994818	8.745037424	8.75461428	8.563386727	8.243825438	8.44673518	9.073433746	8.786589141	8.658096177	8.80994136	8.932228287	8.50682951	8.757013028	8.750781679	8.834489879	8.854831942	8.511429537	7.920842291	8.544787035	8.564346493	8.679028773	8.712207901	8.717344804	8.784605692	8.82406325	8.544368006
CPE	NS	9.870281817	9.909536325	9.899468114	10.2179599	10.2431844	10.08523895	10.18493759	10.15251609	9.776889536	9.692572064	10.17327403	10.3910017	10.14501438	9.693240501	9.602712275	10.02962502	10.09357454	10.04858695	10.48923454	10.54802137	10.06631717	9.954826339	10.05559743	10.09254113	10.17342573	10.01758098	10.07410877	10.50491574	10.33966345
CPE	NS	8.774000045	8.703262787	8.799321755	8.909540992	9.116529632	8.830995182	8.996303421	8.971198081	8.434813687	8.584418003	9.228850708	9.368238191	8.881419066	8.101668647	8.326801932	8.621815209	8.740177629	8.826388641	8.931945903	9.536031257	8.725093	8.66916976	9.015543556	8.712235032	9.084329964	8.592619379	8.621406288	8.635497079	9.294024385
PGD	NS	9.113653064	8.850717618	8.970302008	9.129196559	9.142117367	8.937488995	8.96124539	9.106183189	8.865524947	8.657067738	8.825161712	9.124844715	9.646440708	9.066527174	9.051953643	9.225850429	9.263950671	9.012725877	8.963101854	9.133136688	8.971179942	8.831055136	9.078295665	9.273417899	9.099044784	8.768813977	9.130270343	9.182181806	9.134415547
COX8A	NS	11.87758142	12.14153321	12.0669194	12.3602114	12.22601521	12.16567572	11.88051069	11.57989505	12.08460054	12.4849301	12.08991664	12.001081	12.02041251	12.19578267	11.84059817	12.07433914	12.11735885	12.07399455	12.12444261	11.92131749	11.78397185	11.87469403	12.07642953	11.9649739	12.12495682	11.91205272	12.17333235	12.06144813	11.99106612
PGRMC1	NS	8.320637116	8.233124082	8.120324812	8.319668302	8.446217911	8.269811271	8.309543765	8.333522507	8.326392801	8.19959453	8.452216831	8.601720347	8.929404427	8.578881121	8.661970011	8.818231584	8.819057772	8.511329239	8.729749729	9.1932204	8.900391021	8.310666166	8.695158291	8.950758653	8.729184024	8.210083967	8.473925429	8.878739342	8.55986665
PGRMC1	NS	9.802188762	9.659925756	9.683960668	9.766332324	9.940246974	9.774176138	9.859107362	9.681561707	9.788631941	9.776790262	9.949382377	10.26852558	10.25336743	9.639924104	9.898963947	10.23965014	10.24667797	9.81614722	9.583371756	9.86455357	10.09830487	9.654539062	10.04860793	10.12562224	9.94683295	9.462080845	9.690281043	10.20302642	10.39713362
EIF5A	NS	9.898837782	9.123114909	9.873423973	10.33833835	10.59048844	10.52045707	10.05508998	10.25338586	10.0412916	10.00080869	10.28510897	9.234196294	9.683922202	9.801375376	9.352243301	9.349684933	9.29118725	10.0678854	9.810697306	9.785277664	9.536125947	9.793623453	9.734947042	10.12434464	9.872015451	9.507542456	10.42312712	9.950973536	10.29502174
EIF5A	NS	10.09865029	6.96946573	9.553192738	11.16004768	11.1915297	10.90186501	9.982682064	10.76429352	10.34761659	10.28481274	10.81695002	7.569556798	9.98692101	9.709914049	7.176534983	6.59279255	7.090224508	10.55915132	9.916887893	9.997499629	9.271583539	9.519262221	9.942923741	10.70908789	10.36195639	6.606189819	11.27078753	9.91285286	10.84553892
ITGB5	NS	8.784113011	8.292497087	8.259688089	8.28453943	8.305813664	8.146596965	8.347355844	8.246036098	8.453728265	8.294274572	8.175892964	8.199012404	7.897685078	8.118611929	8.157397477	7.97339046	7.833444311	8.135034587	8.308822277	8.101997496	8.339544169	8.114683174	8.060919116	8.322759144	8.181254524	8.42303523	8.266637671	8.216943779	8.14110098
ITGB5	NS	10.31965111	10.30301016	9.96651863	10.19732038	10.37336326	9.91564548	10.08492233	10.09781312	10.07636449	10.16680185	10.46513558	10.32876998	9.988527513	10.14587115	10.11027519	10.05909446	10.03631591	10.10244589	10.21109986	10.25516045	10.15242194	9.853178595	10.31236819	10.36743931	9.992536687	10.16660863	10.37051604	10.20650561	10.23991181
MGAT1	NS	9.954078317	9.947578508	9.81530525	10.03301618	9.98310329	9.59567825	9.747388178	9.820241596	10.03921838	10.0136019	9.784804499	9.76418384	9.981840656	9.909418581	9.936908392	9.668047545	9.899974491	9.706660064	9.999228684	10.17647359	9.970431697	9.439610719	9.950667958	10.04730504	9.912764849	9.647482997	9.985256542	10.04338519	9.842659471
ACLY	NS	8.310127389	8.333287361	8.221095042	8.167365468	8.273331093	8.127900365	8.323150982	8.197404339	8.269672302	8.241915423	8.269539673	8.287972385	8.263515315	8.417651859	8.493680769	8.464588464	8.438611841	8.22644991	8.413446135	8.431822639	8.213018548	8.155453547	8.325540107	8.401933277	8.37068652	8.371180172	8.563416133	8.251190601	8.334902599
ACLY	NS	10.30571253	10.41348196	10.20080131	10.41787974	10.40816942	10.11180773	10.15478737	10.09235606	10.10456951	10.38039808	10.3021643	10.55293027	10.62866852	10.3347587	10.20359967	10.84877252	10.49268297	10.18529795	10.17571425	10.62908866	10.1504867	9.860403046	10.36995075	10.37997622	10.46425174	9.841570511	10.15695684	10.35459215	10.62223046
SRSF7	NS	8.437279568	8.638299702	8.520001816	8.470991453	8.407851647	8.445655315	8.499060046	8.39405695	8.785567091	8.786892018	8.362381791	9.03853583	9.033606695	8.454065863	8.718687717	8.948631516	9.247318059	8.357274715	8.742764234	9.27177154	8.682097615	8.254173796	8.952884412	8.753014925	8.925751015	8.040463531	8.35679611	8.699793209	8.713995296
CDH1	NS	5.195999741	5.121487872	5.061900009	5.058663803	5.064207623	5.196448371	5.188089081	5.15227566	5.161372492	5.136388088	5.069948488	5.045767157	4.961737643	5.270058114	5.151355106	5.136768719	5.044200402	4.994370161	5.269595199	5.145298587	5.1334683	5.210706611	5.002114963	5.161083411	5.053555658	5.241464178	5.283469101	5.10981475	4.993315303
CDH1	NS	5.105681245	5.078355453	5.176109454	5.108534636	5.094670109	5.094611955	5.11249113	5.173292119	5.20480313	5.158199856	5.034611312	4.997353893	4.941980004	5.137150717	5.071706242	5.035501827	5.13994237	5.044066599	5.258570139	5.297254304	5.233178661	5.153498492	5.01063821	5.112082743	4.937697761	5.13165726	5.358893374	5.218712007	5.048175769
PJA2	NS	9.353876866	9.609731731	9.805657839	9.777974089	9.963067409	9.536465349	9.454201268	9.260048238	9.245251864	10.04950873	9.954739383	9.924871983	10.02652966	9.398320194	9.58798362	9.979149794	10.04877218	10.08736812	9.833631648	9.979413799	9.783986926	9.58798362	10.08003974	9.96605673	9.757768586	9.435044457	9.735495091	9.905075539	9.804314425
COX7C	NS	13.01716773	13.0041132	13.21758579	13.22390588	13.20823756	12.97148214	13.10574904	12.68102889	13.11171095	13.32308624	13.31409354	13.26447332	13.08366131	13.14605794	13.06339367	13.26110698	13.30266509	13.17379401	13.11573301	12.95475017	12.94819581	12.90026055	13.18925643	12.89234856	13.06287072	12.86208076	13.08501432	13.03247511	13.21314557
ECHS1	NS	10.17472176	10.37547039	10.6176787	10.98832698	10.54836867	10.45949365	10.40061802	10.07085303	10.53925941	10.8275386	10.55460046	10.51853387	10.84907842	10.69364124	10.48785886	10.64723361	10.74969909	10.72210118	10.4492631	10.4337508	10.27069628	10.29534959	10.29233881	10.58373636	10.786751	10.36628764	10.61221517	10.62148048	10.58386777
PLP2	NS	10.2728684	10.17858074	10.0440863	10.09522611	10.09041403	10.07915966	9.942423514	10.03095478	9.891238588	10.05527477	9.621008245	10.26804051	9.908820099	10.21242733	9.918889092	9.904071927	10.13497799	9.806850244	9.974843093	10.10205254	9.858747765	9.765169136	10.21065466	10.04595325	9.811995721	9.764840929	10.06138928	10.11078166	9.916505296
HLA-DPB1	NS	10.19082942	10.50635745	10.56358129	10.73136297	10.55599859	9.984410975	10.21229914	10.4222771	10.82329493	11.33489083	10.44559715	10.77412205	10.75319766	10.9107877	10.9492293	10.9706247	10.63425222	10.30587475	10.63128469	11.06408185	11.09175533	9.655495825	10.98492975	10.85029545	11.49542123	9.885840857	11.07587377	10.87928288	11.37649185
SSB	NS	8.202841265	7.788648074	7.927009815	7.448212218	7.650766075	7.45043505	7.51220936	7.40793991	7.506396196	7.464646542	8.130745417	8.110214408	8.405985259	7.250029315	7.925892771	8.132149843	8.487650183	8.21330026	7.973267043	8.032782123	7.893136498	7.77337788	8.132304603	7.672161962	7.790958941	7.674808488	7.493366502	7.86467462	8.138107652
SSB	NS	8.036993855	7.854871104	8.03417843	8.203316566	8.11402007	8.277437358	8.097316104	7.909611541	7.894534905	8.35809405	8.496466571	8.678818169	8.43100502	7.199048725	8.177562755	8.253502137	8.544366001	8.229579541	8.359268734	8.320843731	8.151104491	8.143173149	8.308082925	8.068610318	8.25484556	7.866857379	8.05421491	8.003730688	8.364122667
RAB5C	NS	8.881446796	9.223484291	8.655888199	8.49368481	8.405659147	8.537816091	8.833755305	8.89898713	8.643969866	8.296617233	8.749864247	8.888619489	8.543798158	9.37504338	8.679063955	9.420849584	9.31332798	9.321044129	9.345587385	9.138879862	9.95354808	9.03102484	9.361318503	9.164655285	8.331906961	9.52305216	8.533279538	9.399804384	8.644219428
GPNMB	NS	11.5755896	12.26035342	11.22512633	11.52905393	12.1683841	11.11168184	11.46903979	11.24071858	11.55792876	12.04157221	12.08821922	11.38874662	10.93269179	10.8717617	11.68063013	11.64135525	11.9017969	11.10180161	11.86267263	11.68804737	11.86326425	11.53327681	11.85595525	12.05840084	11.49427779	11.17809187	11.77447747	11.73749037	11.81477767
EIF2S1	NS	9.083488527	9.024865184	9.149288323	9.30268083	9.215470299	9.14567915	9.076579785	8.850518106	9.064125521	9.04218451	9.175035214	9.148511825	9.27772179	8.650130191	9.133199868	8.943325324	9.170390961	9.059403656	8.99740961	8.858733734	8.856337684	9.080516463	8.980105244	9.281358677	8.987801229	8.765964491	9.165448612	9.100794446	9.008361431
EIF2S1	NS	7.056421315	6.901780263	7.002594856	6.743801846	6.715993486	6.40283276	6.533889703	6.422079106	6.476667334	6.689790986	7.023547111	7.036478311	6.946647813	6.653989517	7.004853785	7.171280401	6.681116531	7.342566999	7.078529368	6.596541858	6.622625603	6.922029541	6.791993263	6.756255753	6.385681366	6.872395263	6.731417639	6.882329075	7.000988698
EIF2S1	NS	10.09079742	10.0521479	10.00353827	10.02535217	10.12297091	9.741079482	9.759832101	9.699065151	9.762925534	10.01767847	10.11944069	10.23584253	10.05356972	10.06362148	10.05940052	10.04490921	10.1253516	10.09561116	10.0189969	9.953184133	9.847941934	9.997496835	9.947611955	9.913172198	9.923029472	10.06229413	10.06646462	10.17151178	9.901576602
HAX1	NS	10.9588753	11.09232312	11.00788728	11.29564885	11.01945859	10.90973283	10.87579046	10.62811569	10.80815137	11.24575642	10.96714253	10.98420893	10.92132687	11.15615901	10.93641314	10.92054168	11.04930875	10.99683744	10.93850082	10.59380573	10.89666537	10.93775117	11.01316901	11.02448261	11.11137486	10.89855038	11.25431886	11.07385685	10.76351865
NFE2L2	NS	10.35678309	10.25087711	10.19101044	10.24626853	10.54428726	10.30139639	10.24868413	9.857648296	10.1578771	10.62926256	10.57762832	10.82631847	10.68571414	9.862711294	10.7291623	10.70523409	10.62489327	10.54687805	10.86233452	11.17035603	10.81197067	10.12075709	10.86585428	10.67590141	10.53014914	10.05078539	10.23113711	10.57221266	10.823329
TIMP3	NS	10.15075446	10.23690925	10.17253921	10.1125484	10.56352764	10.11610453	10.27522923	10.22076645	10.3474053	10.37914194	10.96165432	11.04069286	11.03956242	11.09219136	11.19267979	11.36740184	11.04148243	11.07678131	11.40856735	11.33789358	11.34767941	10.82983269	11.50012289	10.86196278	10.76534132	10.75272638	10.88663409	10.72287753	10.92033808
TIMP3	NS	10.45119915	10.92419913	10.81100055	10.57980009	10.8885866	10.59736675	10.62409844	10.61709173	10.8144636	10.68862113	11.36001088	11.38293883	11.4029342	11.6933134	11.59953629	11.79441092	11.44636606	11.51263041	11.91928422	11.83790147	11.68411029	11.14876739	12.00719146	11.41614631	11.42065301	11.05606489	11.40669911	11.28819318	11.23180825
TIMP3	NS	10.5718996	10.87785014	10.64997961	10.63379836	11.18868381	10.46978	10.6376429	10.62269977	10.64474655	11.03140295	11.79826761	11.67063958	11.95325568	11.960375	11.96113732	12.22038306	11.73873113	12.01975425	12.16810645	12.18139714	12.15198554	11.53944323	12.26162134	11.77093753	11.8167222	11.38657611	11.95125944	11.51691324	11.40094605
TIMP3	NS	10.94306803	11.10004204	11.64025256	11.50612999	11.87194128	11.5336778	11.46687095	10.89239896	11.43124801	11.90203799	12.20019344	12.12751353	12.16587624	12.08710676	11.90794926	12.11731837	11.77831142	11.97736473	12.17067611	12.12597902	12.28005047	11.68633783	12.40684546	12.15034865	11.89320736	11.76146413	11.86216029	12.15598333	12.09499244
MBNL1	NS	7.302681556	7.730236239	7.500645615	7.664114583	7.840408491	7.452331548	7.649804267	7.487152679	7.505299429	7.639820456	8.252265812	8.639123055	8.65386335	7.273110234	8.392170746	8.632496149	9.186846698	8.866822243	8.098570594	8.099144392	8.66618182	8.09835052	8.94691273	8.229232374	8.134438907	7.799102644	8.057623567	8.177390341	7.943345649
MBNL1	NS	10.76440253	11.03253274	10.87297557	10.88514935	10.96685084	10.49038505	10.55105398	10.53079851	10.73514711	10.8879664	11.29806637	11.28311532	11.33840963	10.29902068	11.12718928	11.33235031	11.61868859	11.49493853	11.0618088	11.42069152	11.16184072	10.96972541	11.38159357	10.95583879	11.16591969	10.77396977	10.97635398	11.16087779	11.1536653
MBNL1	NS	10.25500253	10.31698129	10.41247744	10.67656836	10.75856327	10.24288989	10.36828915	10.21730405	10.53725613	10.7943589	10.64113695	11.03408808	10.86217141	9.649426389	10.70145762	10.72609802	11.11156379	10.76566203	10.74963304	10.76092287	10.65553963	10.2129584	10.87506818	10.52264099	10.69480555	10.10632929	10.48518177	10.58214576	10.70836217
MFN2	NS	11.90533019	12.31241141	12.2944993	12.43532395	12.23075664	12.07175616	11.72799071	11.81669379	12.10529068	12.34000537	11.89846548	11.74753201	11.7971283	12.26710461	12.06921082	11.79276005	12.04780356	12.43045411	12.25591268	11.99261606	11.69628521	12.1955631	11.74544342	12.17015155	11.96886752	12.22126168	12.23051562	11.96471884	11.72151823
RAB5C	NS	8.991977865	9.384519285	8.729781341	8.582527171	8.48652537	8.500961747	8.724250839	8.85012577	8.629597934	8.741643466	8.593113494	8.610211171	8.508667157	9.76378999	8.673596609	9.362252534	9.366918486	9.559356163	9.566613708	9.867355605	9.538543124	9.191912675	9.718514268	9.560932226	8.499060352	9.231074323	8.828846284	9.846775656	8.633708023
NMT1	NS	8.653685531	8.655051782	8.400258055	8.912174422	8.752299334	8.429071178	8.433613111	8.492181807	8.407739864	8.645857328	8.985405912	8.889975619	8.779627384	8.562411019	8.757641933	8.81301263	8.844984507	8.685327807	8.909922518	8.700222963	8.391819343	8.521617987	8.830039366	8.669390392	8.98564656	8.29113618	8.840367256	8.506889363	8.645245403
NMT1	NS	8.03631427	7.960270948	8.081815263	8.114933654	8.044711455	8.124080561	8.055691471	7.711424283	8.169182987	8.320708413	7.989959447	8.214460527	7.984926349	8.135004788	8.038685275	7.708278071	8.101308867	7.853524768	8.054163054	8.072562005	7.776033089	7.767688915	7.831405745	7.766348191	7.985768671	7.74027111	7.955223251	8.239016727	8.03121469
NMT1	NS	8.12914359	7.893501686	8.277237873	7.955378543	8.152092763	7.931363594	7.938785668	7.708287024	8.040765335	7.89695879	7.872252383	7.960872536	8.082682195	8.035140103	7.982214012	7.860026376	7.807007044	8.097535424	8.197325052	7.834690895	8.142468614	7.892854029	7.906636551	8.09363646	7.956126824	8.232428751	8.007691068	7.883108947	8.021210346
YBX3	NS	12.4272593	12.03330122	12.31713174	12.06190046	12.26466979	11.77412508	11.80386224	11.69017517	11.72555489	12.15245836	11.91824582	12.13027122	12.09461425	11.9920973	11.45810005	11.54972319	12.1134019	11.92656377	12.09497175	11.90615265	11.89586749	11.80326446	11.9052487	11.96455496	11.48375005	11.76462238	11.60977729	12.00223079	12.00223767
YBX3	NS	12.39577248	11.89380005	12.17718949	12.00902481	12.28717526	11.55304257	11.54023473	11.6584337	11.63854253	11.97622893	11.41231105	11.80197683	11.75520983	11.65765253	11.44860171	11.35102589	11.83387222	11.64926253	11.97665839	11.74599744	11.53540175	11.50800885	11.54624083	11.53027097	11.38115154	11.74537429	11.75291184	11.83569484	11.42475952
IGFBP7	NS	12.84685353	12.73411417	12.71746955	12.76556778	13.16664685	12.43762909	12.48107601	12.42408767	12.73973438	13.13931151	12.95395972	12.72907672	12.90486007	12.8183313	12.47895249	12.674479	12.90662578	12.79474734	12.98184733	12.71354955	13.2178802	12.59298582	12.97971012	13.14225821	12.95075322	12.78767925	12.97417533	13.03161969	12.77801972
IGFBP7	NS	11.75433022	11.50120025	11.49338253	11.681712	11.9506735	11.64882571	11.51485974	11.4551582	11.47581295	11.97263658	11.99380306	11.89573855	11.99948767	11.57020558	11.44646845	11.51278376	11.97246905	11.68032985	11.8723155	11.69318356	11.90277915	11.66409392	11.97328703	11.97906268	11.82748577	11.77647897	11.62700908	11.09727991	11.92687804
PUM1	NS	9.455265621	9.531783547	9.481533011	9.339956167	9.265943671	8.880728181	9.093011353	8.807773258	9.193838501	9.406352798	9.545783962	9.831648862	9.712467348	9.572335389	9.699152476	9.585829193	9.996598344	9.51358586	9.669594328	9.589021832	9.543519288	9.250334741	9.806565072	9.217083845	9.250720921	9.242253456	9.177474909	9.445037155	9.37451816
PUM1	NS	10.17304028	10.39948124	10.63267571	10.4800483	10.58137465	10.33873184	10.43104226	10.14590522	10.34719305	10.55240721	10.6276688	10.52267776	10.5993903	10.24230898	10.31678798	10.59026119	10.53801468	10.54874843	10.46650151	10.49961795	10.72023247	10.39160843	10.54501356	10.45782287	10.52384312	10.42053604	10.51532507	10.74553047	10.35454557
PUM1	NS	11.0154782	10.79622625	11.06999251	11.05393847	11.05229296	10.95995546	11.08252911	10.72072289	10.81234488	11.14007666	11.28858165	11.343752	11.27279282	10.86493731	11.16880091	11.09879785	11.1878206	11.05360155	11.05136487	10.93879163	11.05221621	11.13059786	11.121715	11.10003209	11.16843301	10.82448277	11.01942174	11.04813004	11.20855479
ARHGDIA	NS	9.234542221	8.841635964	8.75229196	8.911458421	8.9681562	8.495819297	8.753642521	9.159715853	8.525537586	8.627641142	8.737125773	8.493660707	8.726375265	8.75550914	8.906007878	8.806158383	8.205833979	8.951209843	8.873067898	9.159924201	8.421686188	8.707799357	9.03798758	8.855724556	8.709171335	8.419995372	8.984202248	7.774166804	8.909053092
ARHGDIA	NS	10.34020845	10.17292489	10.21420004	10.34773317	10.20289947	10.07849627	10.10735795	10.31352071	10.32770564	10.12793098	10.10495751	9.974092634	10.27851396	10.21410077	10.14541496	9.959455294	9.961371362	9.956935416	10.0217596	10.3125293	10.11338295	9.840648758	10.22383582	10.27633557	10.07438658	9.997140637	10.17456627	10.0036698	10.32336832
BHLHE40	NS	7.973562431	8.047255909	7.970936724	9.18164713	8.341342318	8.623409527	8.293566253	8.220652077	8.075340309	8.412934434	8.369155048	7.9549765	8.746477387	8.356875623	8.653268612	8.114487693	8.270336449	8.04746233	8.61062747	9.448409172	8.041201505	8.852565944	8.973268065	8.695566451	8.507383506	8.588487343	8.390046178	7.359990638	8.826751751
BHLHE40	NS	10.55333509	10.42344416	10.12704926	11.58391293	10.85465552	10.98547771	10.54209175	10.43459269	10.41503141	10.75064653	10.62014246	10.57581273	11.08027669	10.75924949	10.89277746	10.37674095	10.96377467	10.20790511	11.01031166	11.74835415	10.57452873	10.72613568	11.33208986	11.46344491	10.99918814	10.77442152	10.24156832	10.31339518	11.41402341
ATP6V0E1	NS	5.100399384	5.153235818	5.164939018	5.2012494	5.110044108	5.192151084	5.218755447	5.126967621	5.054470352	5.19403517	5.244621649	5.159345901	5.141448313	5.260646698	5.109495062	5.181105419	5.171989747	5.19554355	5.01884053	5.154639164	5.154906286	5.151385606	5.078065731	5.137687903	5.082561321	5.192689593	5.154527744	5.103148706	5.155649772
ATP6V0E1	NS	11.59042633	11.69101989	11.65879114	11.82737506	11.78669984	11.50546132	11.55256628	11.60138603	11.71510389	11.77849834	11.89616179	11.69787619	11.6771094	11.92091841	11.58770204	11.77807102	11.65577761	11.72526637	11.65154408	11.76298885	11.7975764	11.6117798	11.67244224	11.83852998	11.86260238	11.70010915	11.90113532	11.90325015	11.77584825
NUDC	NS	10.18532773	10.4014195	10.52744924	10.62541397	10.44488765	10.02730961	10.18111913	9.909265995	10.32252673	10.47777607	10.64418637	10.64723848	10.33414344	10.51017897	10.33274329	10.78517513	10.58302489	10.59384455	10.50396702	10.17658866	10.57944722	10.20391959	10.62034945	10.47758957	10.38032427	10.41123107	10.42798034	10.73752236	10.31434968
TERF2IP	NS	10.26722435	10.10006855	10.59872974	10.6361514	10.75392492	10.48921785	10.4574076	9.960257931	10.47367279	10.65675343	10.66958258	10.61634536	10.52629021	10.31644649	10.26651688	10.35535926	10.5574202	10.4041235	10.27123545	10.29654346	10.33515472	10.17798451	10.69003583	10.57326161	10.56992093	10.07052758	10.36561779	10.58492887	10.4162843
TMX2	NS	10.10408727	10.44454867	10.11155269	10.53900158	10.40016926	10.33138037	10.13012086	10.06403766	10.38345166	10.60358501	10.17577474	10.34349555	10.24246391	10.54386353	10.31406765	10.29503674	10.19278251	10.28362716	10.11137202	10.18094226	10.23093948	10.24912686	10.37163605	10.34552172	10.60929331	9.992064557	10.50628979	10.42336469	10.21372972
ARCN1	NS	10.15538737	10.14477149	10.26273603	10.21115694	10.31878413	10.11919879	9.977361579	9.732092512	9.742112901	10.26241405	9.996751242	10.08061401	10.20695097	10.01207768	9.916617435	9.906895237	9.963838794	10.13733565	9.954440157	9.848524956	9.918772116	9.917546195	10.02887007	10.12215779	9.77013214	9.95370144	10.10351357	10.12910003	10.03284237
UBA2	NS	8.087522112	8.082431576	8.158685712	8.303211812	8.439243334	8.162734799	8.157219194	7.811429855	7.929538912	8.390774429	8.298354819	8.305745015	8.585151894	7.995466633	8.195797073	8.154932664	8.455886302	8.295006312	8.176329791	8.301198333	8.117762485	7.939142439	8.198766375	8.312356006	8.128418036	7.800140221	8.050215625	8.343001522	8.316566923
FBXO7	NS	10.23441253	10.33589803	10.42524843	10.30290872	10.35194023	10.11137066	10.31688869	10.19403203	10.20645051	10.36024572	10.19998254	10.33256624	10.29121037	10.30317075	10.22977924	10.22982176	10.23423952	10.31462564	10.33943741	10.18964363	10.36726907	10.10087974	10.2899337	10.33945776	10.24024342	10.22467182	10.35793296	10.5474538	10.37904577
GNAI3	NS	7.656144233	7.861571861	7.596883518	7.834860221	8.124691012	7.626101023	7.85008665	7.940937989	7.808510198	8.031355387	7.836073923	8.062008379	8.117760211	7.453665645	8.038602413	8.31732579	8.337906271	8.161990916	8.43281384	8.230433878	8.195951698	7.546045753	8.077717194	8.016798014	7.893542125	7.597140217	7.999201016	7.917226294	7.930347528
GNAI3	NS	9.306730073	9.324283597	9.116841683	9.317184421	9.520889739	9.086430201	9.141979933	9.3412756	9.133453966	9.247781109	9.205341759	9.486657361	9.393132157	8.786561487	9.304894448	9.214899717	9.376271377	9.074052141	9.159151771	9.604730183	9.409654757	8.594409425	9.334573752	9.383746922	9.218043991	8.502062725	9.065542479	9.326665644	9.509960035
GNAI3	NS	6.436773406	6.041339758	6.169986947	6.192451342	6.15215303	6.169516414	6.24455404	6.11338207	6.077697197	6.119290186	6.00837586	6.351335048	6.170591041	6.118633229	6.310095087	6.149792773	6.051795385	5.999565355	6.064605305	6.442133024	5.969891845	6.084245863	6.258235768	6.072215717	5.901843426	6.015495702	6.03542848	6.243854792	6.128971777
CHD4	NS	8.651695158	8.833943423	8.522829255	8.268130467	8.228354654	8.379278153	8.298477813	8.694974153	8.430518898	8.278701908	8.676225612	8.112806217	8.457346282	8.561569188	8.679690439	8.706052801	8.651369026	8.85526389	8.896790439	8.65485201	8.5014542	8.909827866	8.566745941	8.564074588	8.504433446	8.960819177	8.600587435	8.315874841	8.382722865
CHD4	NS	9.628858025	9.736060562	9.668242172	9.592672553	9.536821173	9.347181489	9.365483683	9.479826199	9.461892901	9.471518668	9.693145551	9.432058588	9.428144496	9.577344067	9.61395758	9.579777321	9.581171399	9.768864046	9.804736457	9.554896176	9.518246187	9.625876485	9.672570867	9.55872347	9.44022948	9.800142323	9.66474894	9.73914251	9.42187231
CHD4	NS	9.902588871	9.837344174	10.00123423	10.14722502	10.02368161	9.803060961	9.891442593	9.69745187	9.891045253	10.15890744	10.0888023	9.909466131	9.879287131	9.921839229	9.760760649	9.803376068	9.818917769	9.923609012	9.792965113	9.678846411	9.670170593	9.741768146	9.855809947	9.969274382	9.918941121	9.997510403	10.13528796	10.07243167	9.76051725
HTRA1	NS	10.95804413	10.74863072	11.29794467	11.41394054	11.40950971	11.05196362	10.81910265	10.73735135	10.92086593	11.10633594	10.49195655	10.89749465	11.25487956	10.85788572	10.61365332	10.13710953	10.73713408	10.24260238	10.61646158	11.10495384	11.07867396	10.29431935	10.74593599	10.88255888	10.88228992	10.3158539	10.59778799	11.20865926	11.02411867
LRPAP1	NS	9.445361546	9.807704376	9.852808241	9.970149142	9.748162917	9.501865089	9.454983934	9.084911642	9.65092555	9.987106085	9.818558112	9.936427736	9.861610574	9.946256577	9.773703026	9.765149422	9.905234218	9.847734683	9.841510362	9.697077514	9.714981543	9.578119235	9.773293713	9.834601403	9.822530582	9.70832426	9.911648478	9.909760774	9.631305978
ITPR3	NS	6.676778115	6.341898564	6.77108364	6.451264005	6.358357429	6.483988428	6.490494687	6.737879423	6.360449702	6.518954851	6.698312956	6.348600736	6.276484612	6.842063906	6.809864948	6.528619307	6.589520479	6.692719222	6.833906806	6.498452285	6.676318053	6.586344954	6.738567679	6.887378234	6.36641618	6.996716124	6.603600162	6.412327238	6.452048901
ITPR3	NS	7.561401462	7.339880106	7.523807613	7.945685146	7.641084333	7.281546036	7.144375946	7.443094971	7.700597344	7.660044917	7.607105805	7.646961044	7.647886717	7.223492267	7.485574724	7.749311439	7.966193902	7.533684369	8.279249814	7.863562421	7.679140202	7.386116787	7.929164704	7.675713412	7.623056417	7.560065433	7.708200776	7.646761003	8.136699692
ITPR3	NS	8.971254892	8.642322748	8.898888276	9.276222631	8.878382135	8.91346781	8.70732033	8.781728797	8.936205274	8.719479724	8.713121406	8.918187325	8.900816994	8.575370535	9.00300856	8.681886175	8.830629117	8.716646946	9.023462518	9.400834663	9.110134676	8.841721636	9.031788069	9.099351203	8.760323859	8.825445942	8.889152469	9.120109746	9.492912147
PITPNA	NS	9.350890686	9.227562398	9.391037549	9.470690239	9.307181199	9.225274641	9.235356555	9.369192381	9.382275021	9.382078802	9.366707489	9.494919167	9.443989476	9.385971355	9.3886351	9.210877843	9.639995657	9.34876859	9.347267197	9.467524281	9.333807523	9.174866368	9.474748168	9.37827491	9.412617346	9.107522189	9.499430961	9.569667222	9.318350077
PITPNA	NS	8.553348378	8.490040456	8.493009545	8.501257999	8.457758592	8.333922572	8.423598469	8.305124718	8.630082363	8.412389131	8.484287727	8.65027639	8.353147467	8.603325016	8.441050034	8.592700375	8.641797108	8.641173762	8.419011092	8.642676344	8.430069171	8.387131954	8.672840687	8.569957863	8.481701298	8.30812223	8.479993697	8.585227644	8.411590561
PITPNA	NS	8.739096811	8.915749075	8.802042037	9.114181652	8.727258171	8.553281815	8.504193892	8.764951804	8.569280963	8.991680069	8.815138406	8.589307593	8.819577792	8.803439652	8.823529714	8.815880108	9.120635318	8.809034217	8.851673264	9.044635359	8.783155262	8.654538843	9.081761033	8.815421964	9.097742123	8.527323802	8.84330907	8.992930974	8.677286271
IDH1	NS	8.585708462	8.399592555	8.393025161	8.578061158	8.643269239	8.202254021	8.677185157	8.433079511	8.351802764	8.540213657	9.21143434	9.474619697	9.295649152	8.732082157	8.959924677	9.409110201	9.163905501	8.630091201	8.428224476	8.941733671	8.862785642	8.435370555	8.922062045	8.693191176	9.497870899	8.333884146	8.774413214	9.110214104	8.979260416
SEPW1	NS	11.33880255	11.9310417	12.03349691	12.09250759	12.32384642	12.00459626	11.91689172	11.54730859	11.69168737	12.4979092	12.18504063	12.22462746	12.20294842	12.26069757	11.93236141	12.42216615	12.11607941	12.14260359	12.35983129	12.22139222	12.12103858	12.04155548	12.27185172	12.06177435	12.20482476	11.81723185	12.10189286	12.46540931	11.95979193
SLC7A5	NS	8.119278659	8.190193428	7.836948743	7.982643802	8.128567241	7.980755631	8.016590285	8.356852346	8.028436918	8.148247557	7.883098083	7.576172527	7.862204933	8.066325978	7.869837029	7.73239735	7.999815735	7.769006604	8.289165523	8.953826699	8.236108346	7.772012105	8.116705829	8.023251714	7.661798831	8.19377444	7.944089499	7.964219917	7.808406267
AMD1	NS	8.554364907	8.616378189	8.731844427	8.637334285	8.459016162	8.609784652	8.604297277	8.653164271	8.578962946	8.774600537	9.15767173	9.016150387	9.137350317	8.917638235	9.120741049	9.226313903	9.579771649	9.379375134	8.883160183	9.508197079	9.175795956	8.878908702	9.362134138	9.303667178	9.03881931	8.777657199	8.695957635	8.975702899	9.042901988
AMD1	NS	7.304742024	7.455323833	7.65451756	7.860051366	7.647171725	7.776527579	7.714196994	7.597204616	7.564692673	8.000823785	8.316838017	8.476590434	8.330600346	7.604962543	8.040764913	8.286549291	8.473387482	8.20430531	7.996081226	8.542230286	8.098094655	7.555223945	8.335892558	8.06954112	8.172456749	7.447679379	7.923111411	8.15952849	8.203360897
PSMD1	NS	9.412031874	9.640553405	9.653548121	9.622657693	9.710878401	9.368604119	9.367444494	9.16377333	9.510698516	9.676673219	9.629238819	9.639257199	9.675365307	9.617336974	9.56791593	9.732933948	9.746427919	9.861198644	9.574858098	9.650284305	9.59289236	9.602191766	9.604743286	9.499286057	9.524705919	9.627521014	9.75841044	9.894051395	9.492935698
PSMD1	NS	10.6065133	10.5672479	10.80747706	10.94918561	10.79746896	10.710086	10.6692501	10.39699373	10.7455827	10.98786802	10.84749674	10.74852606	10.65690426	10.60889216	10.69147595	10.70760201	10.75365436	10.72701406	10.66374851	10.50543103	10.48403732	10.61835595	10.6250236	10.74947139	10.76211311	10.52540958	10.75331929	10.87079432	10.7202488
CREG1	NS	10.7028402	10.59000895	10.75508323	10.87446549	10.83276502	10.69870791	10.67496177	10.42335022	10.61948452	10.81738507	10.96551046	11.09595752	10.92961815	10.63449881	10.77545257	11.16173794	10.93459496	10.88804532	10.6022232	10.8089909	11.1351571	10.69240195	10.70257257	10.90090512	10.97719909	10.66821121	10.80489482	10.86090181	10.8849488
CSTB	NS	12.10916281	11.86271508	12.18846748	12.38752048	12.25710899	11.79808494	11.76887893	11.66737756	12.02392611	12.1645477	11.68527291	12.00263072	12.04749167	11.83925089	11.80077827	12.1276973	11.95903627	11.95547125	11.90470629	12.1366397	12.15789515	11.40923604	11.73346086	12.1125768	11.9589431	11.82875803	12.09868712	12.25790275	11.79155814
PCNA	NS	8.05584579	8.37323051	8.274176979	8.412032655	8.353608701	8.531156113	8.56669102	8.318477003	8.319568785	8.242255164	8.691288452	8.571729787	8.389622897	8.387903367	8.29009089	8.725446595	8.477986411	8.600062498	8.289234889	8.16238819	8.494454497	8.364138296	8.596228579	8.289533118	8.679979773	8.044275756	8.400539226	8.489608203	8.751992308
RRBP1	NS	6.572040393	6.450461749	6.438558445	6.536277627	6.409529246	6.499227495	6.385736148	6.542528978	6.34830927	6.820168586	6.428007171	6.261913109	6.24970315	6.592225597	6.490986098	6.44896892	6.520854254	6.538503299	6.584730372	6.386253259	6.616868717	6.424809713	6.320603409	6.445752341	6.281535516	6.622124292	6.506724557	6.490483919	6.33381623
RRBP1	NS	9.71783104	9.777048402	9.439348742	9.582495177	9.817673189	9.66155823	9.532133712	9.451526246	9.539635497	9.599309661	9.471208398	9.584664274	9.524224252	9.384096901	9.449931103	9.213519417	9.506992602	9.290330613	9.747004324	9.998483237	9.556515709	9.306007208	9.487450837	9.535558478	9.398472654	9.448135825	9.577080072	9.34182837	9.783158347
RRBP1	NS	7.265177811	7.12183632	7.321632652	6.895406455	7.184024547	7.119287025	7.218980352	7.25263364	7.266403957	7.110486228	7.086192852	6.911393543	6.926986466	7.205812102	7.217891771	6.94007554	6.939224733	7.152518896	7.312830403	7.11411179	7.320986029	7.239364752	6.935026383	7.379885886	6.79247606	7.591183916	7.421124035	7.025917512	7.016278874
RRBP1	NS	8.581367221	8.579280007	8.402850263	8.470108654	8.43563493	8.155152201	8.166833032	8.277967964	8.247122442	8.398367156	8.415211518	8.397506067	8.315782587	8.329860081	8.179243943	8.430794672	8.341086147	8.52026871	8.49562919	8.650949829	8.363048033	8.22075419	8.272094821	8.37359008	8.435398436	8.498478879	8.425780178	8.298260998	8.540002377
TNFAIP1	NS	9.932104766	9.56193315	9.274270626	9.721793169	9.455224023	9.389622532	9.319168074	9.636228251	9.532204432	9.500452201	9.231030493	9.301825828	9.310840892	9.508019861	9.171455724	9.110803561	9.6830344	9.377649699	9.325435095	9.369255496	9.146659039	8.946403818	9.309985212	9.365580593	9.207736874	8.959551593	9.279048934	9.722090273	9.38012178
TNFAIP1	NS	8.807475765	9.027379903	8.658833547	8.505405547	8.645200623	8.67131677	8.604773206	8.945655	8.94980231	8.64703708	8.594570029	8.254108502	8.364829672	8.785846488	8.610660159	8.468818103	8.646203813	8.669546706	8.649299486	8.943978839	8.78479567	8.892783561	8.444217208	8.587046753	8.483736327	8.953988434	8.842017247	8.493417155	8.470603401
HDAC1	NS	8.825092997	8.827803211	8.961065674	9.319662261	9.144269954	8.814149307	8.953548304	8.959220827	8.956461794	9.35836117	9.003997341	9.263275607	9.220693395	8.980559059	9.030790572	8.900450573	9.278804562	8.88076347	8.959888306	8.926916622	8.813531436	8.792544092	9.029499633	8.961326791	9.211346264	8.601680158	9.021939831	9.411663833	8.924054403
DDX3X	NS	11.2487652	10.92098735	10.73152344	11.42382135	11.00993373	11.20241253	10.70437115	10.48084221	10.66463674	11.28371008	11.16977401	11.47646471	11.4805352	11.03433609	10.83299049	10.95890781	11.4740529	11.27686372	11.14042405	11.30100539	11.10901096	10.56440082	11.54279276	11.04999591	11.22046561	10.45664774	10.60119233	11.06633104	11.2012144
DDX3X	NS	8.46783885	8.717644012	8.20945663	8.712775516	8.251288277	8.160054126	7.909555897	8.257789057	7.812178341	8.768525795	8.465803519	8.643726928	9.172552151	8.413104177	8.60029152	8.767152374	9.556775253	9.274045795	9.023936844	9.072716341	8.679674621	8.523043269	8.847441167	8.545291556	9.132020668	8.213880878	8.365906864	8.857738706	8.29661141
LGMN	NS	8.298496765	8.413754914	8.2277861	8.915107622	8.661799484	8.331280184	8.350510598	8.370846645	8.772412124	8.793999646	8.433550642	9.08353184	9.091739095	8.692553554	8.725214257	8.790280001	8.909095299	8.636223927	8.973291576	8.78338333	9.024271084	8.115793568	8.891247981	8.816518767	8.995674176	8.27752547	8.708400607	8.810827849	8.946323365
PPP1R7	NS	8.033412318	8.044196673	8.247163518	8.047961903	7.938694717	8.214198878	8.184058173	7.888299755	8.070712362	7.891511597	7.905034579	7.900071294	7.637087305	7.94631319	7.92114738	7.820260686	7.822258565	7.921994438	7.922724127	7.891982906	7.91377252	7.93225001	7.927831402	7.962224976	7.9531046	8.132464649	8.021349983	7.823605237	7.88552964
PPP1R7	NS	8.553798459	8.370566587	8.873106897	9.052837436	8.972483649	8.60447688	8.545404014	8.158162098	8.55094315	8.926108531	8.611085719	8.790490954	8.682563638	8.604224343	8.283558845	8.653366546	8.926917379	8.568271044	8.840977085	8.434396338	8.307970664	8.265535937	8.415458749	8.406859885	8.415765318	8.229503901	8.56766895	8.828087456	8.406276465
PLS3	NS	10.19488903	10.17144872	10.12045217	10.66166784	10.61143405	10.29615937	10.20404021	10.01471865	10.25257249	10.59592984	10.40764167	10.46594185	10.44479194	10.08906569	10.31844922	10.34782715	10.60273258	10.4443635	10.55317632	10.97181602	10.70388426	9.854553147	10.43207166	10.42716754	10.5900752	9.893060325	10.30511686	10.41048148	10.57666506
ERP29	NS	9.991593155	10.00505284	10.02825313	10.32924363	10.17844953	9.9852883	10.03362584	10.01828534	10.17655762	10.41758157	10.1334906	10.32439968	10.36834344	10.22251987	9.932161214	10.18038292	10.44754733	10.04901472	10.38794828	10.4256445	10.16230495	9.839551869	10.32875761	10.08030908	10.40010176	9.763070023	10.33465387	10.66102827	10.2430127
CTBP2	NS	8.491301324	8.625684813	8.76168411	8.695876615	8.909974566	8.582759096	8.794321782	8.440724275	8.54388258	8.723480233	9.009242765	9.064631883	8.807487321	8.559016752	8.853827823	8.981313649	8.735086488	8.807790545	8.740742183	8.768952853	8.887256264	8.434064035	8.840573475	8.788792257	8.909357315	8.039572785	8.777298327	8.767751649	8.859273664
CTBP2	NS	7.345922441	7.353897447	7.400828338	7.196913325	7.282110603	7.196591447	7.33987665	7.330694449	7.263841603	7.105950441	7.271464686	7.348290233	7.167550284	7.107542705	7.507245023	7.427566423	7.320515112	7.243329573	7.19955584	7.346146696	7.171802853	7.304733873	7.279531712	7.330751553	7.432167269	7.201533233	7.293777611	7.381173728	7.546954279
CTBP2	NS	10.0489848	10.39168058	10.0618456	9.780962145	9.887973772	9.581507556	9.774204959	9.710280748	9.746397384	9.659219069	10.35220644	10.3403226	10.02531202	10.18328902	10.28977417	10.21901727	10.36420656	10.23537703	10.3787659	10.26981671	10.28625823	9.979190752	10.21500507	9.810663074	10.12274137	10.09374993	10.05925827	10.06867266	10.17380958
SNRNP70	NS	10.60937448	10.77777409	11.03823588	11.2741054	11.04187092	10.82074629	10.95110963	10.7203278	10.97298129	11.15157489	10.44762107	11.05463646	11.01158548	10.24036433	10.76872338	10.8315172	10.7422629	10.58806723	10.85580154	10.67325342	10.74601695	10.48850988	11.16375272	10.63910592	10.90645081	10.48705711	10.72583584	11.26756335	10.77087554
RAD23B	NS	9.516500187	9.373951833	8.593160321	9.71521938	9.475253554	9.312730921	9.23649275	9.172907307	9.216340829	9.442746102	9.57114346	9.584104334	9.342108349	9.213640604	9.232233316	9.536729495	9.814670642	9.543746841	9.417418997	9.299084493	9.147863418	9.067926612	9.234456371	9.525495123	9.324761065	9.400778745	9.316644922	9.256026273	9.382866646
RAD23B	NS	9.888786064	9.829154554	9.716655472	10.14801014	9.946931176	9.727636536	9.720443109	9.623715626	9.481082209	9.925099344	10.04213045	10.00852967	9.965857238	9.752327739	10.04103943	9.871903632	9.911113918	9.968247745	9.724354244	9.78780038	9.632500915	9.771915622	9.789927034	10.04482554	9.930361492	9.657203458	9.961969615	9.876347943	10.04581453
SRRM1	NS	9.729700801	9.830924448	9.706847486	9.418123082	9.586564498	9.557394508	9.64831923	9.509727442	9.427136867	9.3126651	9.520150404	9.541960455	9.603970901	9.52503143	9.521279298	9.696146185	9.649664188	9.744785965	9.541845451	9.672823125	9.763405555	9.682911894	9.712334657	9.70669489	9.544328894	9.930310267	9.531318528	9.495801615	9.584212081
SRRM1	NS	10.3380569	10.21210077	10.49908692	10.6909964	10.76203072	10.51093218	10.45734148	10.1876336	10.45722431	10.56797536	10.21441641	10.51928729	10.41949716	10.03628657	10.32832973	10.30148701	10.4932761	10.30848529	10.41171726	10.33980599	10.31673483	9.963931016	10.44611185	10.51585479	10.44078892	10.04258572	10.36134066	10.68551489	10.32061794
NDUFB8	NS	11.14063051	11.36868578	11.31722078	11.60916452	11.35949633	11.25297948	11.13958231	11.03025226	11.42738318	11.50357292	11.38087026	11.2889309	11.15558121	11.49078717	11.28069551	11.42990502	11.30324081	11.43663932	11.27823332	11.20626218	11.19265917	11.21329414	11.27138036	11.31432665	11.50558234	11.36004981	11.61682887	11.62484852	11.26264875
NDUFB8	NS	11.18164982	11.33450209	11.54588124	11.57989505	11.41543502	11.38996924	11.29998209	11.05691712	11.39562682	11.84229989	11.52146652	11.59777493	11.32580013	11.42713443	11.31641973	11.61938562	11.60772786	11.46715406	11.31841228	11.06826644	11.25455302	11.283174	11.45484605	11.47537956	11.51532931	11.13477152	11.51560329	11.47315889	11.50647182
ARIH2	NS	8.380839748	8.292402732	8.248258487	8.893742643	8.815988384	8.746631559	8.274478282	8.456937553	8.587821353	8.642115964	8.502362103	8.343675114	8.506215097	8.266674351	8.386089619	8.25615313	8.225859258	8.38035589	8.371945748	8.220485228	8.26588627	8.396756706	8.239331826	8.25534183	8.763233783	8.289853628	8.565448636	8.47343602	8.292993694
ARIH2	NS	8.468207119	8.373187583	8.86796319	8.236491699	8.084331548	7.563584488	7.398862496	7.258190006	7.619677549	8.064778206	8.388432526	8.396838911	8.678764179	8.795730568	8.546781405	8.206654273	8.109087012	8.585527274	8.278690905	8.286782223	8.534358628	8.380612187	8.517513414	8.003242962	8.044230088	8.696611837	7.82611113	8.331908296	8.21596442
ARIH2	NS	9.659266598	9.715651996	10.23397684	10.37629026	10.30690631	9.981058897	9.759636403	9.392226951	10.11852783	10.53644508	9.83978614	9.86436787	9.848197293	9.844655172	9.780204714	9.637542343	9.86731391	9.953006682	9.950983343	9.772201258	9.768513786	9.632863878	9.97639989	9.827288109	9.903823582	9.720356603	9.895478743	10.46121705	9.580750903
ENO1	NS	11.59062881	11.11129794	10.5480637	10.7463017	10.83692904	10.28026867	10.48261328	10.98268638	10.77139413	10.76874905	10.32589941	10.41698237	10.56317382	10.6797277	10.37115596	10.30544809	10.82624496	10.39457008	10.85482841	11.22072869	10.59905957	9.92192847	10.45813518	10.33387445	10.3262933	10.41208932	10.41763183	10.70336292	10.75381946
PSMD13	NS	8.525039647	8.688674026	8.414992476	9.095227793	8.755734679	8.563605607	8.473503647	8.25829132	8.660332884	8.817240024	8.812128745	8.778911043	8.707750725	8.84650739	8.466151725	8.820350661	8.866931008	8.599875425	8.69580578	8.853641623	8.485853065	8.574638837	8.662464908	8.556459268	8.942789045	8.50428112	9.048985875	8.984051297	8.583016167
PSMD13	NS	7.820276491	7.714789253	7.863117438	8.024682942	8.020751111	7.858968398	7.849607634	7.770095646	7.836557678	8.0024258	8.10229703	7.904600439	7.826031121	8.138348756	7.672952525	8.078346015	8.0589346	8.022101155	8.186757894	8.002412518	7.807243059	7.778654134	8.013145169	8.004623634	7.928236136	8.067450375	8.243195356	8.285252969	7.74011364
ILK	NS	10.80850937	11.12244799	11.15095571	11.18362211	11.12755763	11.10461901	11.04407	10.83272637	11.1232078	11.26923794	11.0159166	10.87121279	10.96120589	11.13893501	11.1731468	11.08855184	11.26019004	10.96045277	11.22384234	11.17323428	11.08079597	11.0104832	11.04001121	11.18906206	11.05140697	10.95680131	11.14988571	10.98327292	10.96160466
BTG2	NS	9.137450341	9.405020295	8.671072028	9.690491064	9.001814861	9.081845873	9.25862634	9.53516863	9.116602713	9.85061451	9.393066282	9.30195161	11.00013505	10.73437551	9.780606892	9.247512292	9.49756028	9.358480637	10.45532818	10.6641254	9.499687697	9.684328733	10.06239273	10.10007335	9.651785647	9.932747152	9.7124756	9.219303909	9.520794994
BTG2	NS	10.957585	11.38579265	10.15059026	11.68546449	10.82899645	10.80603802	11.05998888	11.01618604	10.97938093	11.78282638	11.11079964	11.48523903	12.75879527	12.61031811	11.70675614	11.1176291	11.12872893	10.635867	12.38524102	12.31819186	11.34338393	11.14910044	12.19189639	12.17122999	11.24189736	11.23451457	11.00399611	11.42402222	11.95496883
CAPZA2	NS	8.593993294	8.914464845	8.969593014	9.498340126	9.423681684	9.128627157	9.27188921	8.712414426	9.117169962	9.745085247	9.004695234	9.079114054	9.237558217	8.505316137	8.800168829	9.067619343	9.238959421	9.246904574	8.903509672	8.998010301	8.685963985	8.789209306	9.236877449	9.344578723	9.168684751	8.114758796	9.170399052	9.336513534	9.211372359
CAPZA2	NS	10.14898905	10.45966494	10.45976222	10.66163461	10.731637	10.56388529	10.25619361	10.30541063	10.31072744	10.78510414	10.81798003	10.62241961	10.64926529	10.34797387	10.51436369	10.64314552	10.97102788	10.74638085	10.45064842	10.75305649	10.54234013	10.53122354	10.68591138	10.67456138	10.57399684	10.45233672	10.63169218	10.46947646	10.6195963
SPCS2	NS	10.27664089	10.628935	10.49820249	10.59883451	10.76092764	10.31044779	10.32067093	10.11541845	10.37772156	10.65701077	10.63188906	10.86463968	10.62982761	10.49770864	10.46305486	10.64159646	10.69263902	10.42612195	10.45116748	10.8387097	10.57566738	10.48014468	10.76926887	10.57240225	10.45677326	10.41752916	10.7430682	10.65137988	10.47861476
SPCS2	NS	11.15888265	11.3199384	11.24909682	11.38375396	11.45750116	11.19400552	11.06063219	11.00752854	11.1655319	11.30658669	11.39610453	11.58620248	11.50073203	11.16421512	11.33453853	11.25375215	11.6180495	11.22204575	11.17982495	11.71080417	11.32314455	11.04262847	11.59057945	11.38342543	11.43369394	10.90770744	11.37153713	11.45084218	11.51492225
DDX1	NS	10.62468853	11.0914873	11.01376843	11.2961408	11.32507759	10.83057887	10.90544466	10.73086217	10.86056729	11.18393513	11.02823268	11.16851266	10.88083314	10.76161487	10.92374374	11.00188742	11.13087958	11.03046133	11.02587976	10.91002112	10.76120268	10.91136822	11.05219793	10.92539378	11.17846966	10.90120921	11.07244171	11.3305202	10.87634147
ATP1B1	NS	11.18108172	11.80894088	11.27517215	10.26114309	10.47328117	10.91614808	10.42428493	10.72428554	10.54240193	11.57918034	11.74883176	11.09613398	10.99751113	11.43335153	11.1876244	11.60902207	11.51917388	11.78920206	11.38827963	11.48063833	11.35236757	11.33673377	11.43395438	10.91511055	10.75334174	11.55676785	10.93583734	10.20462102	11.32238164
ATP1B1	NS	11.48221504	11.82073546	12.07712634	11.98728163	12.02525216	11.91290106	11.78733972	11.87632261	12.14950001	12.36283848	11.95458818	11.72094907	11.70848509	11.48393314	11.38488247	11.76673482	11.59888371	11.76338413	11.72945831	11.69625035	11.7384569	11.60813262	11.76952413	12.07775283	12.00364177	11.71686885	12.07769561	11.93551303	11.81015837
RAF1	NS	10.17043748	10.3333029	10.74711453	10.85012638	10.61157726	10.43886412	10.41929461	9.971745568	10.50732087	10.85328722	10.65501293	10.60624207	10.50989433	10.59711876	10.34729149	10.65718273	10.69666342	10.75317301	10.73249918	10.5423143	10.34127794	10.24985423	10.64387223	10.46096389	10.59407076	10.21263995	10.44546303	10.99972551	10.53400732
SREBF2	NS	8.774445044	8.87608171	9.267032923	9.121726801	9.141504718	8.992822664	8.997612071	8.748694152	8.741140856	9.605805652	9.154700585	9.438885449	9.0248641	9.720242552	9.15363459	9.22217595	9.583097817	9.544031835	9.367690637	9.242312226	9.133392586	9.15571827	9.403414056	9.375303544	9.47844865	8.801546687	9.475300686	9.99799889	9.218508693
SREBF2	NS	9.045592456	9.422154563	9.602723023	9.063662452	9.295499805	9.198482204	9.068191113	8.945517522	8.859194344	9.551784155	9.443134804	9.358138093	9.343339138	9.604482285	9.543881373	9.551767433	9.581903778	9.955109606	9.712170502	9.433479724	9.16924078	9.830497744	9.629323691	9.450481845	9.367412153	9.146644041	9.591207242	9.332512473	9.384119681
SLC2A1	NS	6.132845956	6.190261282	6.404644756	6.046268964	6.107652676	6.213794042	6.263392711	6.404542624	6.28147701	5.985184993	6.06953802	5.8900962	5.804259325	6.257069393	5.921960346	6.054642793	5.757151231	6.032324441	6.096249652	6.205858519	6.17356731	6.128983532	6.042833818	6.27931113	6.193966485	6.506537374	6.298350115	6.321559741	6.10843357
SLC2A1	NS	9.863275829	9.99921154	9.828786124	9.526538426	9.54576265	9.786568268	9.909392579	10.35609747	9.81953841	9.675364399	9.58749212	9.519594826	9.57082152	9.859455691	9.896134256	9.688088623	9.874534977	9.787813153	9.699674576	10.04867953	9.888403785	9.800556766	9.615255151	9.706279154	9.573117	10.17879262	9.769718528	9.623238385	9.77904071
PKM	NS	12.07810769	12.32892231	12.19066453	12.27332416	12.01420618	12.07605959	11.86815753	12.06385952	11.92235578	12.29957811	12.02655311	12.0130975	11.73067693	12.0665869	11.93617266	11.96523492	11.97165595	12.25813955	12.20425218	11.89186984	11.93525279	11.91123871	12.02788487	11.98411182	11.9564883	12.01647526	12.16643144	12.01474662	11.94490823
PSMC4	NS	8.514858423	8.570864207	8.515117601	8.811486846	8.568942666	8.432239749	8.458997069	8.347435873	8.531790161	8.681032396	8.716532291	8.732513449	8.691281583	8.61665755	8.508078469	8.607494274	8.772638722	8.616789531	8.852256629	8.616176879	8.352886456	8.536719935	8.693617634	8.664114381	8.697003677	8.468406597	8.725983696	8.572659591	8.767290302
CDIPT	NS	11.84340426	11.77659481	11.86832862	11.98257167	12.09997847	11.77289536	11.86711159	11.51989725	11.79763446	12.1592348	12.10515473	12.17464184	12.14039877	12.15101703	11.74860942	12.0594945	12.17967079	11.99500384	12.00898499	12.06982131	11.94905045	11.65161872	11.96385941	11.82010176	12.06592661	11.65817535	11.968749	12.07513768	12.09590431
RPS6	NS	13.59870755	13.12363046	13.27491062	13.30136738	13.30929792	13.18000857	13.25878357	13.02552799	13.32623851	13.27871453	13.10622693	13.44277195	13.41633975	13.29572571	13.07747473	13.29254884	13.32166017	13.1203853	13.17741666	13.3660584	13.33759927	12.9860259	13.3426572	13.21635069	13.17137196	13.07231275	13.41758006	13.62269989	13.36749754
BAG6	NS	10.6557706	10.80028513	10.80955079	10.93595027	10.78255283	10.43440052	10.51738149	10.32625878	10.72063805	10.82049495	10.49893487	10.6205878	10.44517523	10.62074787	10.46033011	10.4516245	10.79788318	10.66488523	10.68920144	10.42260771	10.51849154	10.42069394	10.5533292	10.46213402	10.6117434	10.42269712	10.80706415	10.72190953	10.49334804
COX7A2L	NS	11.00087689	11.00108285	11.19564132	11.13656877	11.1221925	10.89253548	11.06994219	11.00166296	11.14902821	11.21341253	11.21441777	11.17832901	10.96061669	11.15877913	11.16399438	10.9836312	11.19035507	11.10543254	10.84269631	10.92832968	10.75243561	10.89833701	11.00253589	11.25097342	11.22805483	10.84697375	11.00838267	11.02509647	11.06852512
RPS16	NS	12.36195595	11.77732582	12.22908203	12.56029632	12.04816387	12.10839628	12.04696498	11.64757711	12.13605149	12.17815264	11.82790046	12.58904685	12.20388962	12.04154714	12.23140586	12.097602	12.53506446	12.33065514	12.11779531	12.31935257	12.23163657	11.90835031	12.04373211	11.56351534	12.35686744	11.95926565	12.54963535	12.84178164	12.32030397
SYPL1	NS	10.4198934	10.88275035	10.69683018	10.74733192	10.8380268	10.76013296	10.59949291	10.69018196	10.49722975	10.85889522	11.19062562	11.07351983	10.85640761	10.85247041	10.99509397	11.24148877	11.04085376	11.22123208	10.8561081	11.09143453	11.07995587	10.79124284	11.11566139	11.01431987	11.13242903	10.73670712	11.09034317	11.30603795	10.80629787
SYPL1	NS	9.685776515	9.816838252	10.00725473	9.923383428	10.09534064	10.08800863	9.873742645	9.617139351	9.842849122	10.27593891	10.47689768	10.43042835	10.26964148	9.969649484	9.840557067	10.1986095	10.36063618	10.22013898	9.818438487	10.24243144	10.1873459	9.968834138	10.40247973	10.09329049	10.29652382	9.88779137	10.0648868	10.15001869	10.20371094
BGN	NS	10.69848455	10.19365737	10.46648375	10.44924491	10.69399847	9.826710565	10.26853091	10.53122179	10.32082063	10.75539142	10.49301552	10.23591794	10.08239722	10.13980608	9.760988556	9.941489314	9.947460699	10.16674203	10.42248207	10.00438567	10.59153385	9.756164879	10.36397161	10.78450005	10.48740163	9.943925646	10.51207706	10.037766	10.26156884
BGN	NS	10.9533517	9.881903355	10.54133701	10.34523929	10.72700447	9.782910406	9.877964172	10.45756664	10.1141975	10.25252398	10.22488639	9.940190974	10.00879516	9.970060512	9.502211382	9.438859076	9.30547633	10.19311239	9.659833339	9.490793078	10.35606352	10.01113327	10.2655716	10.81465021	10.31028475	9.607669939	10.59043978	8.59950348	9.964122018
TARS	NS	9.352973742	9.078848521	9.182363047	9.293935431	9.191468182	8.620745921	8.885403009	8.537282974	8.761725402	9.265785409	8.90679364	9.224724149	9.251705668	8.480192714	8.870224105	8.935248415	9.191742793	8.714179437	9.090511101	8.60905508	8.800016405	8.816821666	8.960246228	8.981514141	8.989454279	8.223790221	9.030014618	9.014892607	8.993677273
COPE	NS	9.518861568	9.77960563	9.562522796	9.830780517	9.517959613	9.473211988	9.246409276	9.468116236	9.460194809	9.686474025	9.613029849	9.29674224	9.593867327	9.629001953	9.360163048	9.53111049	9.511999687	9.473829471	9.660265625	9.559165027	9.504229293	9.477724203	9.55970613	9.553860218	9.534891745	9.463966126	9.76320239	9.69408704	9.342825617
TXNRD1	NS	10.64020883	10.80982027	10.37685698	10.75558402	10.83114611	10.33513859	10.78294094	10.32119271	10.36391095	10.66893972	11.24426626	10.5627246	10.64645022	10.47955598	11.06017875	10.88368142	10.34545449	10.90357124	10.94462713	10.75636732	10.53067919	10.77740757	10.37788974	10.91347402	10.55143618	10.97730657	10.92922852	10.81579773	11.02921565
PSMC3	NS	9.518631199	9.815796992	9.857778531	10.1964022	9.865673368	9.546433151	9.464301153	9.27665199	9.454808345	9.808357553	9.995907382	10.05116184	9.898605395	10.0745339	9.916649355	10.0913328	10.4564585	9.988063373	10.19352348	9.985378008	9.813677503	9.847180414	10.02431647	9.790377461	9.834986734	9.792060087	9.868252845	10.15760567	9.590887432
NUDCD3	NS	8.424896707	8.243173494	8.550018273	8.193867215	8.223791164	8.387015749	8.295261151	8.528573212	8.28130838	8.296164446	8.278706072	8.018352853	8.213790481	8.231637556	8.1923467	8.147174797	8.236150793	8.377062923	8.636559036	8.236629712	8.319210235	8.498637489	8.210414682	8.385092111	8.104564746	8.572825456	8.431252056	8.057422248	8.156225267
NUDCD3	NS	9.560178576	9.948629164	9.992951038	9.899053608	9.909071337	9.926886753	9.906745831	9.796369125	10.08924997	10.09456305	9.911177122	9.858380423	9.88063438	10.13021147	9.796196747	9.853657245	9.90395108	10.11926285	10.08866133	10.02787255	10.04829138	9.789032384	9.81833456	9.692418212	9.878196083	9.903382529	10.01992906	10.19863926	9.857617839
RALY	NS	8.856259662	9.000192474	8.814400057	9.184135891	8.829431541	8.904891906	8.84403564	8.675483372	8.773207852	9.05463082	8.725382676	8.943657287	8.96268382	8.906610924	8.845105487	8.759827142	8.839709675	8.694874943	9.08709396	8.661217693	8.698217015	8.609749193	8.850034271	8.723704629	8.924229353	8.900671265	8.797817943	8.910309362	8.718233305
AKR1B1	NS	11.18829121	11.32385981	11.11913427	12.22473274	10.93012111	11.64302177	10.9411141	11.16395695	10.94862664	11.21799638	11.25843556	11.38967219	11.28524243	11.31556325	11.07456718	10.96481821	11.28800371	11.50330572	10.8106402	10.92342597	10.77127393	10.87933454	11.44556683	10.98056033	11.27022687	10.73439048	11.28916529	11.27981312	10.75546779
SRP9	NS	11.62235504	11.42362181	11.5336798	11.59442194	11.67819288	11.55401877	11.51618073	11.34281772	11.44217208	11.7851893	11.74125231	11.93665178	11.80424359	11.24198161	11.65044243	11.86452795	11.82945267	11.82658653	11.57596556	11.51135665	11.55486475	11.73104538	11.71437104	11.50329226	11.76592085	11.50936944	11.5700231	11.42282261	11.82506838
PSMA5	NS	9.32109877	9.519153419	9.515776911	9.689949094	9.726564817	9.470770786	9.484435964	9.218696516	9.434183797	9.806154095	9.466113738	9.404084841	9.441129473	9.710486264	9.375537383	9.382750988	9.392155734	9.340382454	9.650342801	9.51221115	9.38140229	9.291576868	9.372548787	9.514264136	9.36321913	9.424362151	9.573112869	9.632611341	9.417521042
FDPS	NS	8.06033215	8.043113444	8.240197529	8.342481534	8.392712202	8.1227267	8.216520107	7.875094022	8.138809919	8.658984992	8.205950933	8.367332553	8.400326927	8.699372147	8.070254891	8.31615746	8.473488492	8.358973524	8.366791959	8.587515744	7.90766221	8.065878182	8.328843684	8.299823752	8.345151677	7.772219864	8.174698538	8.412282117	8.299813187
RAB5B	NS	9.053264907	9.234100401	9.390065471	9.564912893	9.589017852	9.491452377	9.486954556	9.184517043	9.379569923	9.581165757	9.462009871	9.78496516	9.411085511	9.732157641	9.435158713	9.477433275	9.724770129	9.477809807	9.570706609	9.380802986	9.300013407	9.213627377	9.426077036	9.399010402	9.686924375	9.060402647	9.432368292	9.756169054	9.572899168
HNRNPAB	NS	10.65127124	10.9475665	10.53714732	10.90955289	10.91348701	10.5510556	10.37274082	10.41100123	10.42893392	10.56807185	10.54145063	10.57858666	10.72192149	10.64769334	10.69245122	10.51631597	10.7742704	10.79387393	10.69153676	11.10984265	10.63343787	10.5288007	10.78251718	10.95033174	10.61310944	10.67538733	10.69061176	10.88548106	10.7478543
ADRM1	NS	9.237753205	9.272778047	9.419221205	9.814107392	9.308862005	9.171039662	9.208603127	9.033648134	9.126200395	9.748937616	9.525897835	9.342305088	9.389969358	9.499174695	9.208053368	9.234078684	9.246402464	9.361037567	9.456566109	9.244834133	9.176111419	9.296407335	9.306100438	9.532065563	9.429709022	9.189346586	9.387754454	9.470252947	9.195676362
OGDH	NS	10.11080068	10.71035617	10.74674634	10.75370693	10.40670318	10.33563516	10.10536103	10.05548159	10.31520818	10.85886369	10.37127823	10.35030618	10.13608248	10.53051188	10.28896567	10.25283998	10.24421456	10.83755549	10.61308894	10.04198973	10.06563379	10.5004598	10.32424532	10.26205239	10.37475483	10.21641329	10.30599233	10.29825008	10.10473557
TRAK1	NS	7.488283278	8.032368172	7.86411473	7.93249932	7.964030291	7.461297251	7.747340566	7.887999022	7.599566034	8.307447788	8.251535078	7.41100016	7.602574117	8.156090911	7.969380176	7.84101511	7.931414088	8.375578208	8.220163015	7.643759929	7.589651887	8.112988842	7.575216172	8.15519196	7.942190718	7.991606452	8.751258869	7.541492717	7.583882378
APEH	NS	8.831212771	9.08961804	8.718571236	9.019936884	8.693058097	8.918911811	8.689400459	8.701996239	8.746945632	8.798072141	8.844326983	8.936984725	8.847441907	9.085581612	8.921757319	9.063157879	9.05823785	9.017266501	9.032127594	9.0164944	8.607832028	8.88746891	8.868731405	8.821353945	8.832664291	8.82095752	9.109836135	9.257279709	8.838662678
MKRN1	NS	10.3238633	10.31197394	10.55924787	10.49368989	10.60382337	10.20829979	10.37118223	10.2457796	10.34688937	10.61830733	10.70151112	10.63370845	10.47837239	10.57862658	10.33709027	10.61531049	10.52424592	10.58104065	10.479172	10.42804962	10.50648908	10.29577207	10.56193192	10.31257722	10.39294398	10.34746671	10.41151731	10.75664391	10.38270324
SDC1	NS	5.813429951	5.880062102	5.915317155	5.675003737	5.808458643	5.600860623	5.937202377	5.781740111	5.720544954	5.588899998	5.786302768	5.710791329	5.994140422	5.872970285	5.753930153	5.638267217	5.877596393	5.899406805	5.78850553	5.843941846	5.728636888	6.052707957	5.83859394	5.979722448	5.587437543	5.990516387	5.702847987	5.728325372	5.69688241
SDC1	NS	7.124110939	7.425963488	7.309450572	7.195185844	7.232919704	7.231890159	7.303067307	7.229907037	7.55075262	7.197080375	7.036182553	7.090395435	7.722224313	7.2937487	7.357846216	7.380528026	7.318955713	7.221890849	7.322834667	7.53818197	7.66214011	7.257431449	7.79176057	7.138922642	7.223530494	7.388086946	7.235346381	7.535248611	7.130796197
ARHGDIB	NS	10.27622605	10.03558811	10.01896808	10.52249148	10.29426901	10.16939912	10.12291232	10.19837298	10.25057346	10.29361313	9.967895258	10.37298069	10.43017484	10.19349927	10.01449829	10.19441207	10.21705555	10.02386241	10.07568232	10.35490629	10.46011417	9.683853543	10.62453263	10.25257178	10.42204503	9.803480764	10.35668405	10.38198194	10.4669945
CYR61	NS	10.52385013	10.89831692	9.391814097	11.14709697	10.00159302	9.869437768	10.10600902	9.782648348	9.444180107	10.83092608	9.148590329	9.919768392	11.96546874	11.59912187	10.40676595	9.627075584	9.960726995	8.660014249	11.86965283	11.18249913	9.97727274	9.956372469	10.77701537	10.96761919	10.2336443	9.630919125	9.729534978	10.3192726	11.20955705
SEC11A	NS	10.50372163	10.14008912	10.4181698	10.64685926	10.37908777	10.1204512	10.14863626	9.93708846	10.2322482	10.39483188	10.4318485	11.03782031	10.90525363	10.30535677	10.13909686	10.49117492	10.76845813	10.38468791	10.28334373	10.39183772	10.35131251	10.08350556	10.4857049	10.32931762	10.47756249	9.913058813	10.17500034	10.65287539	10.49306477
TOP2A	NS	4.785525064	4.983719833	4.835230495	4.788703382	4.88579417	4.815865001	4.830308597	4.961643946	4.748153296	4.858540743	4.796916422	4.761234691	4.774411914	4.875611209	4.705445445	4.809748205	4.721384163	4.747739902	4.85522261	4.857463468	4.867449218	4.853541722	4.723067144	4.768520116	4.812072016	4.832299831	4.824048291	4.933644773	4.710099231
TOP2A	NS	5.287790354	5.54070761	5.430578395	5.231233239	5.145561756	5.241014867	5.431984101	5.470854001	5.246508993	5.112718476	5.138749406	4.987832552	5.108807598	5.26565573	5.068359775	5.113281959	5.038462857	5.06294883	5.221965095	5.108722207	5.038597748	5.389531878	5.027018976	5.022345211	5.15358545	5.264967834	5.147115081	5.026227897	5.099928922
WSB1	NS	8.555718191	9.048654051	8.290001681	7.632515065	7.923486171	7.373924721	7.907298804	8.151427551	7.797251702	8.104087485	8.37120439	8.653130266	8.872117272	8.117622314	8.650977447	8.901483907	9.522973169	8.634260348	9.168712243	9.065942439	8.516711407	8.547558696	9.58123554	7.722708271	8.132995275	7.903329038	7.973889091	8.212398774	8.724897117
WSB1	NS	6.21518747	6.43599334	6.230457465	5.741778345	6.171053725	5.800708969	6.216326271	6.494663714	5.981057702	6.166877105	5.989136491	6.529756253	6.839807741	6.17550446	6.27376471	6.33623426	7.247858686	6.438722069	6.410835052	6.306957063	6.519582686	6.488486333	7.146740236	6.208905944	6.408022464	5.905658162	6.387755289	6.157845606	6.394624523
WSB1	NS	10.2451822	10.30668506	10.16352236	10.17006715	10.40140896	9.924492539	10.19830779	9.925149474	10.02945216	10.51432817	10.18649403	10.69556369	10.59099442	9.61529495	10.11927769	10.45393697	10.84947077	9.893863151	10.71749562	10.7069784	10.4130867	9.907770524	10.86337971	9.975913098	10.2810204	9.564368042	10.08179233	10.64894362	10.80579557
MOB1A	NS	6.111017735	6.376219739	6.113651608	6.304030262	6.347579348	6.227333278	6.169190908	6.310470188	6.193542048	6.501810824	6.173289339	6.149999081	6.477878068	5.819236973	6.239521732	6.211606679	6.172791672	6.37642774	6.34486796	6.350954502	6.127570045	6.281612862	6.249159903	6.259344452	6.271090131	6.071983702	6.463806047	6.175452498	6.182076285
MOB1A	NS	9.598164952	9.761822027	9.644422395	9.746181798	9.760895004	9.569899624	9.423180926	9.646034426	9.517964047	9.778391885	9.554670582	9.443117626	9.631907756	9.348124254	9.801153907	9.719461679	9.719389977	9.950597702	9.654563768	9.579312797	9.814015132	9.707630879	9.438682874	10.02619814	9.824189765	9.387158778	9.909301291	9.738807764	9.668712483
MOB1A	NS	7.159763332	7.304210826	7.183633114	7.226146124	7.219530091	7.164956075	7.111068861	7.386618646	7.132624552	7.210547068	7.088204116	7.116227597	7.286111205	7.090986342	7.433938395	7.107511164	7.338051583	7.268147687	7.237698113	7.083192964	7.320155207	7.322630082	7.514755045	7.463740551	7.277636355	7.083977171	7.299902907	7.006973394	7.240632868
PRNP	NS	9.591825661	10.0403482	10.37240179	10.27745737	10.26129922	10.76809861	10.39768235	9.735900982	10.13158576	10.72966231	10.66570353	10.74012777	10.56480734	10.55529175	10.4441715	10.97788789	10.68332748	10.76600401	10.54219846	10.55904921	10.65407665	10.42456971	10.72223379	10.27015796	10.5486653	10.25755904	10.28300926	10.5503903	10.71217491
ANXA4	NS	9.116291397	9.081267315	9.291975834	9.636130097	9.774833817	9.463450977	9.079988344	9.049933996	9.406662299	9.701785061	9.18354426	9.964563373	9.636690763	9.223307671	9.300874845	9.341823104	9.578169567	9.468260961	9.611235367	10.13214541	9.967951892	8.947197329	9.722904009	9.916455553	9.623648342	8.956739303	9.68139716	9.740793943	9.835513589
ANXA4	NS	8.771950254	8.928237836	9.029691312	9.33098331	9.686007186	9.22540036	8.807589408	8.802468025	8.987820521	9.513208867	9.16704681	9.753954419	9.40263795	8.889315911	9.190445091	9.240770494	9.387439992	9.092871417	9.440045236	9.961693173	9.721881614	8.707427126	9.48285773	9.637651867	9.120086352	8.659568742	9.472613518	9.725575894	9.857595024
EIF4A3	NS	9.721340684	9.746765667	9.699902804	9.984735539	9.89197563	9.741158409	9.753741992	9.612452982	9.784228503	9.70382341	9.727473308	9.768815157	9.881679617	10.04717855	9.690430527	9.696302769	9.733372174	9.596691161	9.79708549	10.22635451	9.836677943	9.54407462	10.22673228	9.941799505	9.929540748	9.845973216	9.796329471	9.886345426	10.05802962
NDUFA5	NS	10.59866899	10.81336575	10.94270124	11.01252675	10.88369883	10.88616189	10.72051913	10.34165517	10.1589766	11.19814007	11.38869959	11.31482241	11.01920597	10.0088358	10.89964825	11.30115761	11.2759054	11.23727412	10.89858247	10.5497482	10.72175463	11.13313422	11.03802312	10.82257777	10.81137889	10.56932036	10.67024744	10.45218538	11.08234292
ANP32B	NS	9.797983069	9.569769566	9.779089987	9.640571879	9.746950005	9.306866265	9.468342298	9.24018581	9.617145881	9.771323284	9.782319787	10.12532251	9.924610242	9.786747741	9.569736015	9.937056916	10.05848523	9.909360961	9.784714611	9.804893856	9.843141516	9.266866238	9.844607529	9.749058562	9.617947806	9.470661051	9.479796791	9.920156335	9.926096554
ANP32B	NS	11.64153027	11.42746405	11.53697471	11.66241834	11.60352157	11.06028585	11.36285793	11.0209714	11.42957011	11.61864939	11.5501444	12.03266031	11.92391495	11.42963435	11.55824521	11.57177561	11.65303762	11.61005861	11.57377962	11.82084104	11.55202667	10.95123721	11.88626622	11.52475916	11.56496964	10.95568769	11.30052877	11.92469443	11.6073408
NREP	NS	8.524999323	8.824039172	9.211880987	8.722375784	8.835201246	9.373266018	9.119331115	9.245639337	8.621659828	8.840715657	8.938893614	9.448013178	9.319760827	9.157642024	8.863998544	9.453633531	9.751167799	8.890722312	9.186070503	8.972538866	9.116260686	8.911313099	8.97943657	8.61922197	9.133921366	8.718888708	8.614444534	9.368105726	8.894880636
NREP	NS	10.25772629	10.25282172	10.89450631	10.48555764	10.6009284	11.0746053	10.81943882	10.56262604	10.33789548	10.83445049	10.65130771	11.55905738	11.08178008	10.88119652	10.67753256	10.89980686	11.5751832	10.45794717	10.79682362	10.59299227	10.73317942	10.29268617	10.8409653	10.15205105	11.0776679	9.523217838	10.13099556	11.47242104	10.68648434
SH3BGRL	NS	8.506671654	8.367207572	8.584497837	8.62488644	8.812170293	8.45392535	8.616130267	8.551026011	8.726578453	8.585309231	8.970116183	9.067962183	9.047373585	8.488970212	9.012620676	9.029488473	9.057531884	8.746408506	8.535396868	8.960667155	9.222767576	8.772184614	9.062500793	9.244944919	9.268421127	8.710801957	8.938749812	9.373580895	8.878128807
SH3BGRL	NS	9.626709859	9.433053498	10.02497781	10.03097627	9.957368024	9.688881913	9.80432495	9.534068231	9.692661209	10.01907156	10.36430341	10.45702048	10.45748413	9.24695026	10.03874839	10.31654273	10.24626863	9.967227699	9.760344767	10.19880924	10.36338089	9.835141446	10.43159504	10.22676605	10.28703887	9.176306601	9.716101344	9.966219179	10.40177116
ENO2	NS	10.53542768	9.65408232	9.45518162	9.237643713	9.547361143	9.446096385	9.786801624	10.19163712	9.24668621	9.707616511	9.02143734	9.334800896	9.09862106	9.039914891	8.7994053	8.813367846	9.730026629	8.612975446	8.851795471	8.828327738	9.152781178	8.223122398	9.26794129	9.112268646	9.046270456	8.759276115	8.841911743	9.776737662	8.698647317
STK25	NS	8.418753219	8.434968623	8.449481926	8.406540203	8.598729058	8.117898636	8.2723585	8.221805545	8.531467276	8.660072627	8.254883959	8.475992824	8.363817054	8.186317598	8.280780371	8.385429121	8.608684734	8.410785525	8.494946078	8.283250447	8.291201602	7.810791144	8.305446335	8.119653086	8.52659226	8.093179016	8.353234156	8.508219272	8.353934091
IFITM2	NS	11.41956113	11.32673301	10.80204044	11.6388625	11.57558425	11.09502892	11.19730185	11.34777505	11.68761325	11.35494424	11.01937864	11.32544432	11.48141454	11.34551473	10.96895651	11.38900311	11.33868121	11.33357817	11.45932797	12.01833637	11.87992973	10.80221403	11.28758109	11.56527374	11.6196358	11.27543079	11.59258932	11.75987594	12.00516372
PSMA2	NS	7.229495081	7.292616073	7.106176867	7.59085789	7.388574084	7.637402569	7.468379156	7.610148839	7.418443978	7.571049403	7.43785808	7.489799544	7.3494213	7.280314793	7.307479954	7.36664459	7.443764098	7.20283843	7.306183283	7.482071747	7.624917149	7.258564069	7.361667683	7.398378543	7.528571005	7.272894521	7.422175712	7.746104178	7.486329626
PSMA2	NS	10.37607772	10.43674102	10.48233872	10.53279405	10.65484095	10.43575287	10.45026925	10.16895942	10.25577471	10.84298102	10.83992675	10.96743246	10.63395547	10.72321044	10.41189288	10.73542847	10.9922682	10.49629636	10.54787153	10.4741419	10.59039677	10.39774701	10.63412216	10.38731436	10.59346866	10.36090334	10.59416736	10.65847197	10.65341535
MYL12A	NS	10.84380711	10.62085876	10.65113377	10.97817557	10.78821831	10.71818498	10.10176992	10.14611083	10.50588943	10.98210262	10.39616471	10.35460713	10.53938168	10.19316371	10.65756093	10.30622525	10.63379323	10.85119337	10.89989036	10.42082007	9.999042205	10.94584339	10.32279288	10.85187001	10.41097299	10.51774884	10.82085239	10.2097652	10.46001861
SMARCC2	NS	9.38547009	8.855599738	9.474067709	9.504690672	9.485115035	9.442944796	9.481323192	9.375610393	9.394069545	9.439161892	9.272517909	9.676486664	9.37715153	9.484312404	9.320878391	9.247140258	9.363699763	9.303806196	9.283350941	9.151674084	9.239940427	9.178925114	9.416621911	9.214970427	9.371383109	9.131593823	9.244629987	9.399215753	9.324949881
SMARCC2	NS	9.024921603	8.989072476	9.318264147	8.664153381	8.899574565	8.564195994	9.120690586	8.086552369	8.706499786	8.900679672	9.421953444	9.566967404	9.227840391	9.249675858	9.293741073	9.465418313	9.326541249	9.320732796	9.278998332	8.967093982	9.201721875	9.148984563	9.321015565	8.889533032	8.832697272	9.231173106	8.786975341	8.893908436	9.383200566
ATP5B	NS	13.13207306	13.45037828	13.32359268	13.50953868	13.34121159	13.18795523	13.33358041	13.09505295	13.29034126	13.42901111	13.2649706	13.20809972	13.24514752	13.37966436	13.33648842	13.1934886	13.21035027	13.42422107	13.10572794	12.97485722	13.07043335	13.25579043	13.15341601	13.26211648	13.30551129	13.31038468	13.42429853	13.27066715	13.21308018
EMP1	NS	9.335356034	9.513058782	8.667806526	9.238684659	9.850410036	8.827489087	8.780018548	9.131956688	8.938439925	9.882444933	9.443482304	9.76977272	10.04317364	9.144841693	9.354766758	9.054833432	9.649187256	8.768189785	9.575290424	10.03964838	9.575328939	8.216718143	9.957070947	10.04027515	9.095537097	8.760692208	9.376458763	9.338450618	9.87791659
EMP1	NS	9.240662081	9.190559767	8.710601836	9.100265701	9.499653718	8.821522281	8.768933721	8.939292391	8.934269497	9.351842965	9.08906828	9.383408842	9.350003457	9.306750049	9.218953805	9.043169294	9.145383436	8.804048791	9.495274024	9.771431809	9.578212907	8.42765041	9.525417556	9.633462464	9.037601334	8.80912445	9.363165978	9.176829735	9.368995725
CCT6A	NS	8.021361875	8.164271681	8.300441814	8.475933923	8.330596674	8.052840758	8.116692549	7.946158107	7.984065924	8.424917242	8.262478827	8.397669189	8.266073142	7.932093213	8.05805314	8.219073283	8.296040367	8.302147608	8.137514726	8.220548818	8.06114523	8.105808299	8.078145094	7.919404055	8.156736335	7.818245685	7.929620457	8.239785984	8.289775891
CCT6A	NS	8.505711034	8.29074601	8.467033852	8.703646622	8.646225943	8.413641921	8.241699688	8.055923577	7.945066419	8.679054227	8.480701675	8.5189336	8.481190905	8.054508989	8.341549941	8.363968017	8.909634667	8.420118383	8.442933959	8.688342813	8.212555229	8.027861617	8.476439715	8.309055598	8.351063188	8.133260269	8.287272021	8.292277311	8.554211425
ETS2	NS	7.861468662	7.92402587	7.881664042	8.627176883	8.307489878	8.131975556	7.841519492	7.983244889	8.357689863	8.683700999	8.145613428	8.142662471	7.975687011	8.021917655	8.033678831	8.09673958	8.263985268	7.932099286	7.817797465	8.272573272	8.309592738	7.89054211	8.389863226	8.259225915	7.959635164	7.768547969	8.231778285	8.269668241	7.693731015
ETS2	NS	8.127079389	8.011169076	7.773894936	8.741668779	8.294192828	8.190433244	7.917935518	8.088509982	8.113809275	8.590772216	8.141974959	7.943429326	8.172923	7.99339367	8.091144371	8.174553077	8.350457132	8.117306881	8.502311858	8.811332518	8.466721073	7.499930846	8.402293738	8.305999552	8.015094329	7.961383466	8.015801975	8.310097975	7.995754098
RARS	NS	8.222044958	8.239055919	8.182441324	8.408995076	8.4185798	8.223538159	8.097823405	8.100695063	8.306827716	8.656428072	8.273779671	8.346786806	8.141213971	7.96827742	8.05444217	8.149632496	8.322302395	8.024025928	8.20745368	8.11695451	8.10561821	8.045823536	8.183079978	8.250922818	8.240899207	8.265383978	8.198970125	8.519803975	8.019553328
STAT6	NS	10.21533583	10.11629801	10.28146877	10.28526867	10.40415314	10.24239423	10.24761768	10.30309394	10.23686783	10.32897955	10.22410485	10.90449294	10.52672243	10.41205367	10.40264308	10.46679264	10.04806418	10.31052442	10.37504762	10.46446531	10.58165752	10.08817899	10.73042915	10.29711446	10.35776835	9.934861609	10.23651786	10.84507671	10.44133749
STAT6	NS	8.722552218	8.591943473	8.883394887	8.600389003	8.877740897	8.785291618	8.72419355	9.007884397	8.889290405	8.549558227	8.617163629	8.683947463	8.428870765	8.795954541	8.671481789	8.610446239	8.243060313	8.749733567	8.230165687	8.478739846	9.172255216	8.841366571	8.675450761	9.063883759	8.741211178	9.14568028	8.975542413	8.393152053	8.819937023
ARHGEF12	NS	8.07762967	8.072974408	7.859690814	7.83978134	7.838099742	7.913692707	8.057312678	7.954332705	8.002835541	7.52100863	7.890607932	7.763441704	7.608428069	7.966356449	7.849276157	8.229273873	8.116516184	7.969714939	8.305231467	8.093636283	7.918398918	7.977788422	7.760251358	7.873322458	7.713344325	8.376419216	7.987804725	8.219521147	7.754437842
ARHGEF12	NS	11.00121189	10.96097538	11.07469686	11.00538698	11.18274393	11.08040928	10.97512861	10.63367736	10.94503438	11.3213073	11.23074694	11.12165996	10.76335445	10.72092173	10.87455048	10.90547211	11.08740459	11.12636193	10.88092835	10.91966309	10.96421771	11.0062889	11.14622276	11.04258522	10.90161402	10.82086015	10.66247725	10.78561052	11.11485494
ARHGEF12	NS	6.12406879	6.073897155	6.282557893	6.297395483	6.265232714	6.282661164	6.291232387	6.083866122	6.202880663	6.225442705	6.492184653	6.554099156	6.186492129	6.065498662	6.206510146	6.184608537	6.078065907	6.344832253	5.882036937	5.937307492	6.220411639	6.119624553	6.224607139	6.143025066	6.252412811	6.305660301	6.20148598	6.518830665	6.359369423
VAMP3	NS	10.57965345	10.47460174	10.7837116	10.79662413	10.85722538	10.6909245	10.77672946	10.4975707	10.75190385	10.8131224	10.98838063	10.94312221	10.86847229	10.99117024	10.78263263	10.92327484	10.7961247	10.74938496	10.75697375	10.70612693	10.87533233	10.51804044	10.81895175	10.95690235	10.75209609	10.52903898	10.87134474	10.98728243	10.84409451
VAMP3	NS	9.113123271	9.184427207	9.264682898	9.426170471	9.536227601	9.30810701	9.161092268	9.18210029	9.035573972	9.469946785	9.611934342	9.625542927	9.862711251	9.652408049	9.568342608	9.851729356	10.01281313	9.752856616	9.576211711	9.806861382	9.559509718	9.197674152	9.728724001	9.642572986	9.677818108	9.294998589	9.746560129	9.840767683	9.510276731
GTF3A	NS	11.53970142	11.31397437	11.33275672	11.55819458	11.57528958	11.41444736	11.3748072	11.26952346	11.31021472	11.24916557	11.62747881	11.35509385	11.28349037	11.40766686	11.40419881	11.26771836	11.26887699	11.43481198	11.32590287	11.26597451	10.99320069	11.33242256	11.33704292	11.56259837	11.54624635	11.2654806	11.68260663	11.30545208	11.38814598
SCP2	NS	9.545696845	9.563654514	9.706739912	9.967459429	9.991690917	9.710269973	9.606038024	9.264827096	9.709413144	10.17621275	9.790342215	9.961303859	10.04202957	8.909345813	9.89571387	9.93941193	9.841530648	10.22476706	9.766505753	9.858152477	9.77991563	9.562704227	9.839813679	9.823900392	10.08365454	9.521044461	9.807401456	10.09211974	9.949175677
ENC1	NS	5.529176538	5.550439239	5.270451197	5.159234604	5.207981085	5.295819245	5.144038456	5.297526917	5.229152652	5.029501169	5.130720885	5.029415139	5.180595109	5.296016753	5.17904598	5.244736507	5.572644684	5.295544466	5.488277395	5.710822379	5.229198683	5.352528289	5.588516234	5.175623626	5.015702071	5.333399888	5.156016561	5.146862471	5.390506329
ENC1	NS	9.741283364	9.725004045	9.554601921	9.255812319	9.318080486	9.620834823	9.79415405	10.21832003	9.747172085	9.437783235	9.298340344	9.399314554	9.307374749	9.415609604	9.399910071	9.203408345	9.419973311	9.374094763	9.404588411	9.693221055	9.457844879	9.555331044	9.365575673	9.570965109	9.549505059	9.573507832	9.679262214	9.446615243	9.530769007
SNRPC	NS	9.662218033	9.588452396	9.715225409	9.891700486	9.725260661	9.916305922	9.642449084	9.761749902	9.561557406	9.771517102	9.81033333	9.663924338	9.663922804	9.767906232	9.63966557	9.692174987	9.438469118	9.652001237	9.512377382	9.40014808	9.51899913	9.700616138	9.653343365	9.633037549	9.651102954	9.740393322	9.848264822	9.678736643	9.64720508
UBE2D2	NS	8.968947852	9.158156555	9.256787383	9.429967341	9.413016709	9.239204309	9.258399124	9.031597544	9.005574112	9.391543831	9.513718367	9.377918518	9.259849664	9.31913369	9.214175097	9.416479984	9.374035087	9.473838408	9.07514267	9.514282945	9.281160949	9.109028467	9.437889718	9.549779798	9.387194982	8.95739497	9.403139813	9.459200975	9.3895631
UBE2D2	NS	6.507593602	6.687488095	6.748460582	6.756017147	6.687134675	6.623448503	6.78044932	6.444638126	6.629177641	6.801145118	6.929624882	6.720884958	6.638298366	6.922663529	6.669914299	6.777161244	6.701860738	6.833351122	6.501478809	6.790479064	6.604488295	6.786170971	6.78233603	6.783615858	6.819850463	6.628270396	6.962984673	6.730425591	6.690270078
UBE2D2	NS	9.477763896	9.483842143	9.420341921	9.605085898	9.617710282	9.453644142	9.18085954	9.267452754	9.349293372	9.500507545	9.557288795	9.732053617	9.557569181	9.828059696	9.500142732	9.629835203	9.682927143	9.509430158	9.547389367	9.778688415	9.598971076	9.34723844	9.569194441	9.559032325	9.646206577	9.472656872	9.665235387	9.889551142	9.404214353
ADIPOR2	NS	10.21746548	10.57675497	10.36456507	10.34894257	10.4821786	10.03445768	10.30779504	10.16636328	10.26495679	10.44837511	10.33463814	10.35957362	10.55346905	10.29194682	10.50037794	10.38263665	10.46821588	10.23095765	10.23402566	10.45566413	10.15268335	10.12216648	10.29922272	10.2134313	10.30739616	10.11406534	10.20865614	10.55709963	10.28212477
GRHPR	NS	9.786365145	10.24766119	10.0071984	10.49502027	10.12962211	10.15881721	10.13453421	9.953652493	10.09212588	10.17040203	10.40072923	10.25982942	10.27452928	10.49800041	10.224642	10.48938793	10.43096243	10.2386689	10.21482839	10.05895356	10.24315865	10.3225228	10.59386294	10.50244285	10.48553691	10.00423128	10.36827335	10.56677404	9.995772234
GPX3	NS	13.72137634	14.02756767	13.74293601	13.87544813	13.76503453	13.82685945	13.82060541	13.81886423	13.92071554	14.00737791	14.02821572	13.8895649	14.02021924	14.03427066	14.063928	13.96860948	14.05637114	13.93092779	14.09775589	13.73985513	13.92764201	13.99707979	13.90292095	13.80376274	13.85947408	13.98857759	13.96775836	13.81573958	13.86472828
SLC9A3R1	NS	7.945815932	8.112962823	7.943515173	8.169096183	8.199370058	8.203777441	7.999290194	8.431434668	8.03733807	8.275184135	7.825599036	7.967826737	8.199901138	8.17630829	8.093204325	7.841065868	8.071950759	8.082702024	8.326804294	8.866364566	8.20018824	8.356126352	8.004256812	8.309189819	7.983022966	8.287801951	8.21581325	8.568584456	8.699775687
FLOT2	NS	10.13456	10.20049535	10.36869261	10.49689863	10.31151665	10.28163474	10.25257126	10.33970988	10.45542514	10.27211932	10.23710347	10.32752841	10.30754811	10.3676553	10.40020361	10.19794458	10.26110873	10.29210054	10.29839691	10.32833866	10.33909235	10.14245851	10.29947476	10.21901394	10.30220737	10.31726679	10.44113407	10.59923659	10.31335753
YME1L1	NS	10.24103621	10.35123444	10.24320819	10.42236525	10.50210151	10.15196642	10.08751356	10.16210399	10.3208957	10.58959219	10.0895582	10.34347964	10.3234175	9.289258876	10.2132842	10.33217795	10.69523291	10.1993641	10.35059624	10.00735586	10.09145988	10.17988495	10.19757999	10.32630547	10.39026021	9.655367648	10.50304896	9.904023149	10.06506087
YME1L1	NS	10.63086503	10.62115576	10.82562224	10.91020367	10.95291832	10.89722675	10.79595862	10.71501031	10.80028962	10.72488809	10.83139274	10.87328161	10.92007961	10.37029447	10.732535	10.8101044	10.87399337	10.70532656	10.5982957	10.67158195	10.72486544	10.75191269	10.89342242	10.92374097	10.85392327	10.42770767	10.69776109	10.57250668	10.84138166
BAZ2A	NS	7.400040921	7.606675057	7.297665684	7.071358789	6.895917008	7.307800974	7.166834063	7.274882468	6.968232066	7.265155332	7.502366262	7.665192592	7.50296559	8.014592673	7.68706158	7.617773264	7.739063677	7.398565785	7.319940211	7.448040711	7.62661746	7.671664926	7.733122903	7.200894751	7.418168495	7.565968088	7.308361642	6.975108743	7.557245301
BAZ2A	NS	8.944658636	8.610857154	8.693799275	8.722239966	8.699936855	8.624270281	8.737216499	8.830596521	8.506994902	8.628832709	8.850502504	8.84193333	8.740499512	8.850834099	8.83377139	8.7138501	8.458777709	8.699498377	8.544655628	8.588096324	8.536866346	8.751675918	8.851030572	8.709239594	8.612086347	8.66601917	8.678379389	8.665537548	8.676934745
BAZ2A	NS	8.598174716	8.501242559	8.630043604	8.455722839	8.66442233	8.747608393	8.595044747	8.675306879	8.619786297	8.525563053	8.552340316	8.590538542	8.563343007	8.714137197	8.563480847	8.627163291	8.743186693	8.609766032	8.646950479	8.612263026	8.803927184	8.6433871	8.650446551	8.764541281	8.40900905	8.821743437	8.633031616	8.455116513	8.560099071
SF3A1	NS	9.383723429	9.418261503	9.676383942	9.730943705	9.576306705	9.426552843	9.557972206	9.544826233	9.577386872	9.623104264	9.395753345	9.401742745	9.502554284	9.588255207	9.400546794	9.425583568	9.75063576	9.532350049	9.585340713	9.562736584	9.463889039	9.34173725	9.650760913	9.456986366	9.316830728	9.278887141	9.286701299	9.518296115	9.431687822
SF3A1	NS	8.497325636	8.550561919	8.832258824	8.870569333	8.564459605	8.545646327	8.578043171	8.719932648	8.690023467	8.586188908	8.460527051	8.603430758	8.610356447	8.681987658	8.482106115	8.797996558	8.724075401	8.778963967	8.645853751	8.669132892	8.735477985	8.486266522	8.855056925	8.75118581	8.588137103	8.70741581	8.518670904	8.569679566	8.574026191
COPB1	NS	10.7642408	10.63954814	10.7393269	10.72917359	10.95604075	10.67689416	10.65644405	10.45220351	10.50857084	10.86683111	10.74736828	10.79668141	10.81289347	10.4810245	10.68840125	10.55323317	10.74826985	10.68147573	10.49705142	10.66596756	10.63859845	10.5151055	10.68247946	10.92735118	10.58297232	10.50913335	10.68237137	10.63940275	10.80033863
COPB1	NS	10.12679703	10.08712153	10.16741362	10.1628936	10.34932408	10.10671174	10.03647114	9.829452337	10.00997971	10.39567356	10.15401636	10.26420534	10.23564845	9.982158727	10.11063225	9.974604149	10.46487993	10.08646342	10.08525319	10.26412941	10.10165437	10.00634184	10.02941848	10.10163203	10.15604668	9.836209181	10.09825009	10.2723765	10.11122589
CST3	NS	11.71632131	11.33317903	11.63797733	11.87952742	11.83128235	11.61748512	11.44897099	11.32176695	11.96361126	12.14068858	12.23767929	12.00995507	11.98798576	12.10927766	12.14845626	12.34145367	11.80924791	11.98440097	12.15202867	12.14308731	12.17984014	11.72340713	12.15731332	11.97232346	12.28429339	11.54783902	12.17707589	12.13953368	12.13519321
TMEM109	NS	9.955419526	10.03245845	10.21184991	10.43308704	10.2154575	10.17711574	10.13911151	10.13461953	10.32170834	10.23913359	10.26739248	10.55979369	10.32257134	10.55314081	10.35421728	10.25515306	10.19448822	10.34308916	10.49752945	10.28618818	10.40046959	10.00620635	10.61110541	10.26539329	10.44656636	10.33211529	10.32154255	10.57125551	10.17605929
IVNS1ABP	NS	8.748954509	8.312700961	7.901077255	8.425327099	8.334064095	7.880809042	8.360467021	8.184860985	7.95417394	8.593624621	8.491229819	8.111654576	8.22817725	7.389056758	8.101953655	8.111543416	8.259398113	8.168842961	8.317529178	8.305628463	8.196414177	8.000547993	8.517594936	8.144358489	8.457610758	8.039902743	8.253209819	8.175696263	8.382346249
IVNS1ABP	NS	8.715644472	8.545765508	8.228447461	8.477355854	8.66208684	8.050780274	8.489053161	8.418916653	8.07224425	8.511818321	8.487734891	8.399548576	8.385273629	8.07268754	8.102068227	8.725288064	8.711805681	8.45292667	8.475399326	8.464374754	8.635444346	8.23356928	8.515409321	8.430784648	8.526922324	8.365398258	8.524935417	8.30331602	8.700101896
OAZ2	NS	10.07326952	10.23977211	10.35859316	10.56324034	10.31100561	10.2288307	10.4402523	10.3751805	10.34702759	10.62995812	10.671276	10.7074998	10.75431716	10.60780263	10.58661965	10.83028706	10.59984614	10.5159613	10.62361242	10.71688394	10.59871586	10.50735085	10.6194161	10.55982963	10.96476181	10.13154897	10.36810483	10.64613109	10.42288969
OAZ2	NS	9.802360289	9.917450612	10.29009402	10.20637215	10.06392984	10.01927986	10.09498842	9.989871534	10.03740502	10.44671122	10.17234757	10.44637632	10.39873292	10.32008945	10.00684419	10.42210929	10.02997097	10.06897973	10.1654587	10.25744319	10.1846731	9.957480141	10.39028779	10.15133203	10.31385056	9.75246676	9.894348725	10.48576022	10.21512275
ANXA7	NS	9.927514486	9.926535931	10.30550856	10.45383512	10.4493238	10.20301406	10.11122926	9.897582383	10.09653762	10.26764806	10.52019452	10.67306835	10.58535483	10.31086088	10.34340597	10.41408582	10.64754144	10.41300743	10.30916221	10.4713096	10.36996612	10.36478551	10.45861619	10.22423999	10.5234248	9.987562491	10.16043529	10.26938507	10.4181702
ZFP36L2	NS	7.312262659	6.654805687	7.187666323	6.136394929	6.507143807	5.864980266	5.929428478	6.283269452	6.431423264	6.204745952	6.904644419	7.386196814	7.619541484	6.884636773	7.23646966	6.440567224	6.488719736	7.284235759	6.653094976	6.655051685	5.911995654	6.83116602	7.560371187	5.863784017	6.862987429	5.994883546	6.473919876	5.334653825	7.432430718
ZFP36L2	NS	11.11576162	10.85127294	10.92706345	11.29686233	11.34261124	10.84695217	11.09778215	10.71578521	11.13307878	11.2430102	11.20138235	11.52098944	11.44100452	11.13363117	11.29406701	11.13027953	10.96533711	11.16264163	10.94815277	11.28268531	11.45810005	10.79006335	11.44534911	11.5169884	11.42833741	10.82458844	11.25653717	11.57149977	11.61108134
ZFP36L2	NS	8.513688702	8.098529693	8.246457646	7.760688414	7.634243139	7.110880944	7.209725305	7.338104724	7.726132978	7.903960953	8.282391743	8.738035841	8.724818161	8.263866361	8.27488861	8.273124665	8.209779318	8.147143062	8.417671481	8.603103907	8.294402814	7.603500041	8.659143326	7.316925938	8.010647798	7.893497515	7.82065425	7.497980667	8.923406889
CUL3	NS	6.728102827	6.988932947	7.171176953	7.09214434	6.980931699	6.962563004	7.06079122	6.534343271	6.993138456	6.960324414	7.231975072	7.296110355	7.011782783	6.622301745	7.137843449	6.916718696	7.191568287	7.083443267	6.703515781	6.853019873	6.919388487	6.79120439	7.091779262	7.037260046	7.031521894	6.541320166	6.901600449	6.94460699	7.127117253
CUL3	NS	9.76867541	9.828993422	9.947470632	10.05652051	9.961168555	9.559840413	9.754246332	9.247013637	9.665133263	9.997935535	10.0840178	10.13461492	9.928206913	9.156630185	9.84413477	9.923032611	10.19427583	9.967867836	10.16448944	10.07803465	9.637075239	9.701331378	10.02281485	9.826479746	9.916202776	9.284391381	9.875677651	10.24037647	9.809192086
CUL3	NS	5.403762283	5.310377914	5.392286687	5.388300086	5.400288247	5.39056936	5.445028753	5.467363859	5.414206151	5.524107126	5.4025331	5.451629051	5.25186871	5.342431517	5.377846945	5.345829443	5.391685104	5.362476379	5.521539935	5.314431268	5.413015424	5.411846361	5.51631135	5.489246778	5.408945229	5.473133232	5.498681284	5.449114049	5.350093142
PLEC	NS	9.046519241	9.223526089	9.218883635	9.532953356	9.126026564	9.093803778	9.099786917	9.278981806	9.252330343	9.388245167	9.300283823	9.201287715	9.173489467	9.379349642	9.399948516	9.205201832	9.218403398	9.199292164	9.483449565	9.132508858	9.13042433	9.248171523	9.325249854	9.235259761	9.161346393	9.326320558	9.339824474	8.942279212	9.178716627
PPP2CB	NS	5.313027529	5.219781802	5.08056812	5.26692568	5.220597541	5.223977655	5.158519545	5.175175528	4.975758596	5.232895491	5.377454855	5.270675911	5.317081975	5.47598007	5.29737746	5.366570505	5.385991944	5.273129742	5.279269214	5.338723007	5.148672298	5.168413419	5.30703741	5.365980926	5.218815704	5.378936864	5.325661752	5.264053335	5.136192286
PPP2CB	NS	11.29127626	11.3835592	11.43424534	11.31064173	11.5453011	11.3055219	11.14101277	10.94538078	11.09466816	11.42741326	11.51612096	11.54596355	11.53896085	11.35949226	11.53152947	11.42953211	11.67159258	11.6543062	11.52193739	11.49979497	11.25452352	11.28549693	11.5593023	11.48703527	11.29100527	10.98928223	11.29905066	11.3899204	11.51163577
HNRNPF	NS	8.445219439	8.153489864	8.165911103	8.744014484	8.528517859	8.112107685	8.294898276	8.389012606	8.343469137	8.408851629	8.574346525	8.780872489	8.599943707	8.336477911	8.733324809	8.65012894	8.916698469	8.496841778	8.71113991	8.735693133	8.604222684	8.175338977	8.786837198	8.544186532	8.504252359	8.398670011	8.513932849	8.509476006	8.492567072
UBAP2L	NS	8.717766694	8.901572367	8.941576034	9.215058726	9.119610104	8.87393017	8.770571787	8.861041546	8.752763203	8.911728761	8.675303621	8.645044031	8.781093447	8.819216321	8.553854987	8.46140876	8.839724771	8.546349543	8.571999757	8.824030365	8.477343446	8.560113622	8.653545423	8.673774517	8.661809127	8.481124026	8.73897203	8.866194667	8.817219885
UBAP2L	NS	9.860373053	9.783056951	9.914908219	10.04532984	9.918068968	9.833211	9.733230499	9.725804732	9.792448732	9.845741833	9.915045514	9.828712156	9.627959084	9.716747785	9.812127609	9.58685165	9.609255368	9.767254038	9.798084639	9.67875353	9.46209636	9.742065275	9.618023741	9.854297911	9.798121832	9.786219016	9.851963254	9.645715479	9.742873787
TPD52L2	NS	9.884703819	10.1009124	9.968605828	10.13786094	10.0166187	9.875658659	9.856565923	9.659344571	9.724453584	10.19049483	10.00746109	10.33206267	10.12155117	9.96982723	9.889226868	9.993706425	10.03633051	9.993067747	9.98774005	10.23687007	9.990165189	9.776902171	10.01075629	10.0139816	10.09667346	9.709114519	10.02894373	10.10772073	9.958671542
CRTAP	NS	8.387766198	8.206666838	8.3312375	8.749392787	8.549309168	8.312907028	8.498915816	8.403446252	8.332664193	8.468962208	8.378039242	8.363038718	8.508473917	8.502840844	8.477304468	8.400703661	8.458914972	8.548785179	8.15639773	8.296774844	8.641166372	8.305217037	8.629022526	8.435525707	8.681630481	8.324395116	8.49121884	8.364077753	8.449486711
CACYBP	NS	8.874108737	8.929615433	9.096134743	8.853063925	8.816282814	8.90633695	8.983699813	8.885723224	8.878832888	8.928363543	9.066986683	9.294801232	9.073910637	8.889868606	9.077696199	9.445040478	9.163616589	9.150815346	9.094672977	8.913889549	9.049504309	8.748122987	9.139068257	8.943535396	9.095673689	8.763947474	8.734495324	9.155244754	9.043046772
CACYBP	NS	7.77359694	7.537693244	7.705954556	7.537021156	7.515741583	7.607699769	7.62458863	7.629582311	7.703130201	7.552525344	7.558638461	7.524584625	7.484100458	7.628436301	7.670431346	7.560846538	7.456325635	7.632366465	7.37898141	7.359286242	7.569508313	7.630448121	7.339189377	7.663485128	7.683718874	7.828240141	7.606792307	7.607853443	7.596853651
NBR1	NS	9.72162325	9.746018419	9.972171226	9.880538798	10.00149811	9.672443917	9.945021807	9.78153257	9.613899388	10.18559312	10.1259178	9.977550932	10.02795157	9.782715043	10.01298029	10.15522805	10.0194811	10.27357372	10.09996314	9.95628438	9.97882978	10.05634508	9.980485527	9.927800086	10.19404346	9.926532947	10.0882879	10.20300143	9.912234276
NBR1	NS	9.667867602	9.683733295	9.859091608	9.878215876	10.00288434	9.674270573	9.661703825	9.319138252	9.610515361	10.10028108	10.01799295	10.09658539	9.983914518	9.482749916	9.782994972	9.861124036	9.932735228	9.967972277	9.831098194	9.745736164	9.656154071	9.730595582	9.949164605	9.723672052	9.922373268	9.367837972	9.576238199	9.878683338	9.988725664
DHX15	NS	10.46461248	10.46740406	10.51439937	10.55086876	10.70717279	10.38521983	10.47052374	10.38411775	10.37401021	10.56349872	10.58286119	10.77285722	10.63462132	10.36147351	10.50241133	10.56475559	10.78719934	10.5717474	10.54927493	10.66541213	10.58734353	10.15033542	10.67011654	10.61506609	10.57807354	10.19926216	10.46826203	10.62223795	10.67128903
DHX15	NS	10.0101496	10.29575074	10.31665863	10.48032944	10.49330852	10.07605179	10.19307328	10.14411085	10.20569017	10.39451627	10.48423225	10.50892041	10.44317484	10.17496008	10.50705751	10.46429411	10.79925713	10.4204487	10.3653493	10.52502567	10.3920291	9.989970704	10.45844558	10.64981192	10.74970434	10.05503798	10.47996032	10.71600317	10.46179167
UCHL1	NS	8.421812213	9.913944105	9.391905123	9.802957042	9.823863441	9.155625769	9.10722351	8.80430982	9.402440897	10.28238439	10.30378146	8.985083925	8.955840452	9.298061742	9.630150569	9.199091166	8.893767781	8.796681598	9.198754092	9.429601712	9.137053014	9.200072784	8.711662855	9.458863595	9.002537092	9.385627275	10.00149337	9.186595677	9.407169947
PSMD3	NS	8.75372252	8.866254748	8.864264398	9.15251409	8.952637773	8.97904873	8.865965967	8.912850239	8.530768899	9.110465636	9.20984498	8.835142127	8.798856811	9.217254048	8.842449678	8.778713091	9.100660422	9.01785316	8.8285515	8.834884179	8.758167207	8.833994564	8.987043402	8.979173595	8.783702649	8.926567271	8.948203307	8.842655137	8.79157361
ITGA5	NS	10.00698405	10.33471742	9.642358156	9.566717111	9.708522614	9.44412036	9.74458517	9.878635827	9.782402328	9.704119269	9.341276639	9.293841072	9.451736553	9.5947429	9.576163156	9.283059594	9.235044679	9.592168834	9.91578293	9.536031257	9.397544685	9.496535538	9.20432554	9.779889307	9.200632728	9.880454709	9.819047401	9.16951398	9.631857417
CSNK2B	NS	11.14921385	10.97418344	11.19736029	11.23498825	10.96096201	10.98001919	11.03998012	10.92500474	11.08979545	11.11180542	11.0083951	11.16793907	11.16681722	11.26212441	10.91327527	11.10651349	10.97056541	11.14831979	11.05758502	10.91477761	10.89197867	10.9932881	11.08502094	11.13060247	11.14069557	10.99102972	11.08120898	11.31568685	11.05853035
TRAP1	NS	9.766472832	10.03149494	9.835713295	10.1951814	9.793033134	9.738334306	9.757616049	9.748535495	9.971718894	10.01606312	10.00343482	9.888948225	9.887174523	10.19163645	9.912715967	9.882980216	10.05489833	9.901083365	9.897686408	9.973172	9.822635091	9.916078824	9.862901254	9.756434634	10.05631591	9.983933315	9.966484363	10.14718154	9.768246187
IGF2R	NS	8.611978345	8.509922054	8.15766693	8.383024678	8.176292092	8.140401605	8.152143865	8.165921877	8.150938548	8.136152292	8.205101899	8.31087399	8.410811591	8.212670136	8.351429498	8.316848626	8.159663869	8.249270027	8.265974497	8.174238431	8.041279706	7.885115413	8.234841193	8.064901127	8.20385343	8.241935421	8.265084822	7.805997726	8.278089692
IGF2R	NS	9.935243547	9.80753902	9.667234145	9.856851385	9.66422361	9.675602358	9.744880719	9.652315388	9.631076528	9.722818143	9.620737277	9.61330682	9.775905041	9.549535201	9.504099896	9.72211448	9.657967189	9.482258362	9.588568364	9.45465695	9.472863343	9.523445492	9.693416247	9.68791644	9.505360896	9.479074012	9.537472646	9.612877421	9.725532832
RBM5	NS	9.141522158	9.235319891	9.62918768	9.457676222	9.610708677	9.08786809	9.349780566	9.137851243	9.245734011	9.808656459	9.370602241	9.709495589	9.552676544	9.366468234	9.398064281	9.627409107	9.666264537	9.516546086	9.668463798	9.432516972	9.527505139	9.13539841	9.788961076	9.234771672	9.595128308	9.047220909	9.463753078	9.884261278	9.50843909
RBM5	NS	10.38838365	10.48026413	10.64100316	10.7148441	10.78525837	10.52161205	10.66441946	10.58211968	10.58282368	10.71832707	10.45357536	10.76773603	10.74339818	10.50424874	10.43071992	10.44817876	10.76248795	10.46358494	10.67760444	10.59141932	10.65838135	10.14106888	10.75749867	10.38098145	10.63812686	10.06975312	10.39375732	10.96439229	10.74866263
SGTA	NS	8.888671502	9.084572492	9.015222229	8.987397993	8.759116117	8.647645575	8.753628577	8.59240879	8.831731461	9.10937269	8.764933696	8.721239971	8.935541035	9.165167712	8.747845256	8.854962508	8.864561562	8.858406985	9.124508692	8.794582599	8.70373621	8.710106508	8.77345315	8.742184953	8.552536585	8.767936565	9.017072156	8.831472558	8.619285639
PHGDH	NS	8.342822556	7.844760744	7.867642737	8.017519135	8.032510399	8.343193484	8.107137834	8.271757477	8.117122079	7.972100675	7.817429949	8.172260058	8.536651207	8.540014889	8.474109966	8.433717374	8.656390525	7.951979895	8.459250252	9.382730267	8.365072852	7.867409602	8.716648907	8.083587216	8.326685741	7.892410636	8.17062119	8.885267763	8.394231166
TRAM1	NS	10.75814985	10.79095006	10.67581024	10.82954999	11.17157064	10.72825523	10.7914998	10.67377321	10.89887692	11.2206575	10.93335539	11.05694143	11.03738027	10.36069628	10.79144593	10.87625448	11.17855248	10.86261777	11.01468833	11.5174601	11.00426458	10.37441692	11.01306723	11.11047581	11.16596831	10.09937669	11.06557153	11.26651602	11.21942905
TRAM1	NS	9.082409189	9.65055305	9.155358706	9.375453414	9.628041491	9.127237347	9.018405391	9.254874153	9.161090754	9.33301525	9.593809304	9.729031017	9.85841393	9.122922363	9.688517264	9.87587058	10.14868333	9.940519277	10.06709991	10.39244675	10.03993881	9.237742205	9.976054956	9.91772882	9.846571108	9.236436844	9.779815203	10.01274228	9.534100941
PSMB3	NS	10.04891334	10.10398068	10.17975086	10.60697646	10.22200639	10.29949301	10.11000097	9.968862417	10.21466066	10.51657628	10.35581584	10.35535389	10.24911498	10.44115175	10.08546859	10.30063764	10.24793349	10.24614902	10.19932191	10.28185886	9.950842611	10.0306504	10.0535686	10.22823786	10.37196979	9.861383792	10.31152792	10.51714556	10.30339059
GRK2	NS	7.688859713	7.452575144	7.473640286	7.750731586	7.499402741	7.373573589	7.487587497	7.492173156	7.616669967	7.489840823	7.685891428	7.49252707	7.698485394	7.596890841	7.586980209	7.473943762	7.067221744	7.634379655	7.336946244	7.238550656	7.166031496	7.426965115	7.72456439	7.388624144	7.664972242	7.270424292	7.707421177	7.083475012	7.628460053
GRK2	NS	8.426514975	8.52506818	8.725916128	8.491091287	8.46701	8.770682312	8.555885103	8.797563641	8.76325663	8.589072187	8.644299896	8.338819909	8.361699043	8.775004139	8.610246761	8.57710473	8.632953128	8.606515995	8.680204432	8.679646716	8.645324884	8.687200855	8.609359006	8.736373272	8.42679761	8.745383386	8.572475605	8.320237308	8.502237145
MGST3	NS	12.79569646	12.95632018	13.08085035	13.32053191	13.41309349	13.09639976	12.83425991	12.62186403	13.01278975	13.31278712	12.84816129	13.01639484	12.95545369	13.10804804	12.80991965	12.68606103	13.11836774	12.7957337	12.78672324	12.95028323	12.82743811	12.83900118	12.89779058	12.80719647	12.95783458	12.8733797	13.09906017	13.12622745	12.85210332
PSMB2	NS	9.311817976	9.292874286	9.327892591	9.081419208	9.250222726	9.341539195	9.205633337	9.385244989	9.245434148	9.199867487	9.267325901	9.236299552	9.321600845	9.271514881	9.365388888	9.224565216	9.213787786	9.400296219	9.675252892	9.499146413	9.415660115	9.294928819	9.261790953	9.145334248	9.109812099	9.358807693	9.447547991	9.135214289	9.137162294
COPS6	NS	10.06718771	10.25985424	10.29788242	10.37181333	10.31358837	10.07013955	10.21697291	9.909491211	10.36901874	10.44488229	10.16958121	10.57202256	10.41824116	10.58661302	10.24109657	10.4503576	10.52043392	10.22640096	10.45801986	10.32661721	10.18017495	10.15828452	10.35411068	10.09194423	10.31197269	10.04418727	10.27719472	10.65177907	10.20575019
PPP1CB	NS	9.048856905	8.485960676	9.032948635	9.299291621	9.224010284	9.136052129	8.952578629	8.510845643	8.652114043	9.517595955	9.468570587	9.087124985	8.877001959	8.536042712	8.9459344	8.92338977	8.945213508	9.425476614	8.901818343	8.695657068	8.74106361	9.004102893	9.207303012	9.3507172	9.192996896	8.904388687	9.235885725	8.943568197	9.230229103
PPP1CB	NS	9.898029976	9.588798469	9.90657621	10.05728859	10.11392579	9.870748367	9.683778239	9.303142523	9.605714842	9.777018639	10.54114279	10.08566147	9.593324524	9.422768263	9.938376315	10.01873708	9.89408261	10.48616213	10.01271682	9.809901722	9.891337509	9.742146261	10.31773462	10.08594199	10.17331001	9.817688286	10.13527954	10.08031924	10.11460335
PPP1CB	NS	10.08319018	9.764884253	10.02201659	10.39629578	10.35792067	10.06326692	9.763283866	9.620945402	9.712550925	10.24998609	10.42416498	10.14578442	9.78336366	9.453506033	10.04899247	10.05392347	10.14757258	10.51602359	10.06222632	10.03764379	9.93386649	9.975654538	10.30271364	10.20620888	10.16693056	9.976253328	10.19982268	10.07545426	10.09774423
PLEKHB2	NS	9.78394733	10.06075462	9.891002799	10.01895168	10.0902532	9.866526209	9.58759485	9.706235275	9.588210375	10.04090695	9.587051208	9.671249141	9.526823275	9.731662009	9.679574118	9.486506332	9.457414404	9.644105298	9.545523773	9.48668939	9.522048281	9.430539062	9.613274535	9.830966397	9.461663871	9.426636038	9.809119664	9.438153226	9.896441066
PLEKHB2	NS	8.203368434	7.905994206	7.525295606	7.049743644	7.152491405	6.916712136	6.904078265	7.21598455	7.054599043	6.797989615	7.082785972	7.277541226	7.657837656	7.670941098	7.786316747	7.339187614	7.700392614	7.551610004	7.471027721	7.377742789	7.551807621	7.654809303	7.457547326	7.164827589	7.147909568	7.413481147	7.235701757	7.125609143	7.506119809
LRP10	NS	10.24101812	10.08837344	10.2642209	10.48471309	10.3612714	10.03400374	10.06079472	10.14634525	10.24598736	10.38168697	10.24531197	10.47629595	10.26024801	10.42478467	10.19317364	10.22991103	10.33479915	10.14286718	10.48177525	10.66225945	10.37108696	9.927440987	10.43587323	10.42926214	10.36071813	10.06977834	10.48087232	10.50197113	10.35178437
HSD17B4	NS	9.85912108	9.942408334	10.20975944	10.32903687	10.08673614	10.0388361	9.846346343	9.757866531	9.960645997	10.29579088	10.20113131	10.43146473	10.23016963	9.876350053	10.04807753	10.08207753	10.06657319	10.30744357	10.08222911	9.971061169	9.914964248	9.782036978	10.12562791	9.93833114	10.31309391	9.832428945	10.12200421	10.36479342	10.20328759
NAP1L4	NS	10.11322729	10.30004621	10.30424845	10.3293222	10.31892559	10.05075229	10.05410658	9.745563404	10.04756045	10.52500231	10.43339998	10.26614127	10.24846824	10.30198772	10.10409508	10.36865455	10.2608096	10.51890254	10.36861415	10.2282809	10.36289113	10.1609264	10.35904069	10.28698526	10.27589862	10.53299818	10.33855358	10.65648124	10.12828799
GSS	NS	8.348258456	8.730781766	8.604947988	8.783664505	8.489474498	8.637329611	8.692978559	8.53626755	8.552390859	8.79000944	8.468645106	8.654798333	8.382349928	8.583581532	8.43353457	8.41860275	8.583543931	8.407325641	8.652320997	8.435566907	8.384752481	8.537584938	8.321623296	8.600040798	8.512486753	8.205463206	8.602290555	8.585602786	8.587573628
SOX4	NS	7.678466881	7.073253402	7.292111893	7.291670757	7.107324954	7.308184506	7.618655462	7.513599569	7.207123924	7.301723011	7.955840729	7.851030275	7.347576644	7.431524321	7.006741446	7.724394308	7.792525643	7.134893768	7.050970136	7.888075287	8.007456048	7.386241547	7.923865641	7.052445719	7.746766393	7.131964242	7.180371246	7.824286832	7.576120478
SOX4	NS	9.053728321	8.229827427	8.667889553	8.88294913	8.524557893	9.069704948	9.200771857	8.99314352	8.507150216	8.522332562	9.539502408	9.626351742	9.067607465	8.848106004	8.6650595	9.516837483	10.12397573	8.708306034	8.635278086	9.44648834	9.704512958	8.640966673	9.83341994	8.438533894	9.549296733	8.122468409	8.70273903	9.365062851	9.286117499
SOX4	NS	8.609116485	8.288043016	8.55757011	8.309359751	8.125475772	8.027254456	8.240437947	8.229605852	8.228723709	7.960837868	8.798588243	8.641705493	8.416258964	8.552889843	8.466824275	8.641571791	8.212717388	8.4689236	8.077415393	8.427326	8.235192705	8.522841982	8.690300363	8.451129269	8.481822681	8.718055395	8.495181938	8.127473155	8.586069839
BAP1	NS	9.05779402	9.087160034	9.247504487	9.214139989	9.053134465	9.084630482	9.171558746	8.916466436	9.114753396	9.175656121	8.997006251	9.092380945	9.086946131	9.179207825	8.982162877	8.940317111	8.967385064	9.118087753	9.042377411	8.955554243	9.070403514	8.762296321	8.948787052	9.022616536	9.01548046	8.899856703	9.076769395	8.857631042	8.883044177
WDR77	NS	8.780908787	9.130784484	8.951926634	8.970985855	9.056011374	8.929612679	8.913211138	8.893039978	9.116312061	9.063568079	8.853893197	8.691098151	8.903055338	9.015675853	8.891285716	8.823050935	8.894640031	8.93964869	8.970278515	8.913382059	8.830824177	9.102645514	8.722875321	8.985384733	9.013528214	9.031402503	9.123773094	8.953945792	8.756959809
WDR77	NS	8.514618798	8.648586746	8.413761333	8.680568344	8.511620982	8.654395617	8.626072843	8.671328283	8.718832121	8.540485264	8.572673626	8.528985808	8.530736232	8.552413817	8.696455092	8.415813465	8.625696794	8.579000075	8.446895832	8.37632335	8.483578461	8.511802916	8.514931393	8.478795073	8.728866241	8.660174314	8.674722162	8.701011859	8.591621095
CUL4A	NS	9.591551742	9.755391853	10.06856725	10.26320015	10.31118263	9.881680913	9.900493628	9.576702098	9.99656675	10.33064966	10.45512387	10.45241653	10.30752737	10.36807982	9.875551577	10.36480039	9.877870723	10.2164425	10.25640495	10.1160343	10.07394898	9.911855564	10.39824262	10.06262393	10.54109283	9.876348431	10.1382825	10.64101716	9.924109458
CUL4A	NS	8.243764097	8.230121564	8.512795612	8.702411091	8.706552846	8.625271892	8.561551635	8.136992516	8.284739763	8.667393563	9.21475261	9.149373773	9.09516438	8.490065971	8.716357017	9.016273039	8.760125177	9.068686113	8.475208471	8.374300601	8.531225531	8.729035201	9.036462282	8.762641285	9.228140455	8.19276878	8.553109244	8.685317879	8.907813247
ALDH2	NS	11.50833909	11.80664086	12.16444004	12.16125156	12.06844213	12.00238817	12.0727434	11.87014779	12.24023871	12.39349971	12.37743082	12.62552956	12.46072581	12.42443197	12.28847564	12.58810706	12.3697784	12.42313385	12.44801003	12.37649727	12.52461092	12.22291955	12.41442906	12.39684948	12.41193946	12.14258432	12.3906299	12.67640848	12.28747827
VIM	NS	13.40167914	13.09962888	13.11246417	12.99555555	13.24780547	12.52740743	13.12767014	13.24005057	13.3558657	13.20291596	13.10450219	13.69651227	13.57805929	13.21076297	13.36226096	13.4331711	13.55167147	13.37097278	13.45184338	13.59031013	13.58473189	12.9554518	13.44092652	13.50541437	13.31009719	13.00198905	13.42886548	13.52958686	13.42487973
SEPP1	NS	11.75599857	11.43355028	11.60551049	11.88710061	11.93136883	11.76944366	11.88478355	11.49422497	11.63574507	12.02245371	12.03822184	12.35653144	12.42513321	11.80795567	12.15376508	12.34561924	12.08402165	12.11917217	12.15919908	12.23794496	12.57324963	11.47529528	12.37058924	11.97558031	12.0590921	11.46013847	11.80900227	11.83806403	12.39182628
CLDN4	NS	6.689732695	6.501984352	6.828287676	6.756720042	6.607821296	6.716668286	6.739596977	6.540312344	6.799693134	6.567061244	6.735901244	6.641328164	6.499990032	6.745928319	6.67396731	6.740096734	6.473731803	6.712437564	6.671333432	6.524461532	6.619898082	6.623988176	6.729795254	6.869600891	6.694294262	6.864800547	6.695308221	6.529404274	6.773878447
RPL37A	NS	14.04464452	14.0796834	14.26634231	14.19523672	14.19341986	14.09658626	14.21075635	14.04176139	14.23865777	14.24288988	14.06341024	14.2369038	14.21491048	14.22336973	13.96762416	14.18364342	14.18499827	14.08016653	14.07035253	14.20685871	14.17887536	13.96309448	14.17549249	14.11473327	14.06492718	14.10289631	14.10516721	14.33682723	14.16618791
DPYSL3	NS	8.512619105	9.425762558	8.57100373	8.585727171	8.861212244	8.28641321	8.431049872	9.052639992	8.670952362	8.666875189	9.735530493	9.016850888	8.476827316	9.00163242	8.833087727	9.376731558	9.640560836	8.866076821	9.648207323	9.999725406	9.773906076	8.688572213	9.143598649	9.753355356	8.78709303	8.71615678	9.010133176	9.099105758	8.971966114
DPYSL3	NS	9.803536224	10.12933366	10.024996	10.08618407	10.36546709	9.61652355	9.638438157	10.01691036	10.04790033	10.19524839	10.44146039	10.45497562	9.820799493	9.886203089	10.06276678	9.679055874	10.19048804	9.721160703	10.36670783	10.58508568	10.30507095	9.55203319	10.08751636	10.16039421	9.992937142	9.60542484	10.13446896	9.84452201	10.37136345
CAT	NS	11.81792218	11.52526345	11.85021129	12.08638722	11.89940195	11.35683584	11.67741201	11.32883518	11.94359743	11.68746302	11.84812022	12.25319245	12.14305212	11.51555	11.9621168	11.59688858	11.91968657	11.9039793	11.6286957	11.53011949	11.93170867	11.2670519	11.73516875	11.77160118	12.02741586	11.39578567	11.65654177	12.21448216	11.66911542
PTDSS1	NS	10.38799578	10.9219475	10.86067067	11.28368856	10.85080207	11.52061176	11.25637142	10.85063004	11.27410224	10.94708737	11.59033566	11.88121215	11.73858376	12.00151397	11.91745843	11.91415851	11.43543388	11.99341528	11.23220611	11.39480016	11.4772353	11.72348985	11.6933762	11.56075896	11.74409498	11.31612047	11.58446035	11.7762281	11.68795408
TTC1	NS	9.497180943	9.738209028	9.943753358	10.00774754	9.862870519	9.726123136	9.851523503	9.566754972	9.833392921	9.826491282	10.32779693	10.04248442	9.873666043	9.636052596	9.890866286	10.05483721	9.60840517	9.958580211	9.786894394	9.749414967	9.727695203	10.05289982	9.86934375	10.1395063	10.09265493	9.749222298	10.06837132	9.971625387	9.890722266
EIF4E	NS	9.315704866	9.780058258	9.468784769	9.858351067	9.742332786	9.545064303	9.5850797	9.400281438	9.401593203	9.701632596	9.739913133	9.652120721	9.587034797	9.179387517	9.639583913	9.775568698	9.855075918	9.706295261	9.260701893	9.550487651	9.703632905	9.653236104	9.731053183	9.844317964	9.84577368	9.423845567	9.733370802	9.595970124	9.72490576
EIF4E	NS	5.341366021	5.589724432	5.556454023	5.474660404	5.413080586	5.480611211	5.453375074	5.292580756	5.317000592	5.649643822	5.681902411	5.852647688	5.635926865	5.27224184	5.486465755	5.596841011	5.86341726	5.541710529	5.515610256	5.576281593	5.473375819	5.435659237	5.548613272	5.380588127	5.528811284	5.316660823	5.45994808	5.281247323	5.774689429
EIF4E	NS	6.510672413	6.758565843	6.585875615	6.641796868	6.855796807	6.688501803	6.614462447	6.133264701	6.338163254	7.087613201	6.960426063	6.92488106	6.830979774	6.58911994	6.741457169	7.094311726	7.083189107	6.970305385	6.464665284	7.019299496	6.631416591	6.726749062	6.985843008	6.710236666	6.801836346	6.581072189	6.631143897	6.632665425	6.878940958
COL6A3	NS	12.41884933	11.70329066	11.52600439	11.45591803	11.76202819	11.02454828	11.67080145	11.84844949	11.21697419	11.65263625	10.922174	11.2533192	11.69721529	11.02419596	11.53137467	11.3634315	11.6147599	10.93549845	11.28746812	11.98524569	11.74832252	10.73071894	11.26228084	11.34566784	11.58079339	10.89255372	11.14037855	11.13560281	11.74811431
GBF1	NS	9.107680283	8.78347371	9.010143145	9.141123195	9.027024851	8.961257279	9.011623691	8.876963077	9.06291558	8.929009823	8.931847457	9.017175076	8.715885826	8.908570501	8.672025928	8.723677569	8.588489518	8.921841857	9.088721356	8.680245649	8.941998845	8.959317966	9.034585354	9.103326358	8.858016378	9.105182484	9.125073059	8.432807778	8.986352997
DDX23	NS	8.257837342	8.490560392	8.510654561	8.581887397	8.499709168	8.222286531	8.528546565	8.319984403	8.266358145	8.699287476	8.469262387	8.696419876	8.344412616	8.600412427	8.436047695	8.534350306	8.567652816	8.599033388	8.519078987	8.482976767	8.459890818	8.558836424	8.526173742	8.509835202	8.275949457	8.382895719	8.449177231	8.658128246	8.421809727
COX6B1	NS	11.79517497	11.86239376	11.83322982	12.10440876	11.87620568	11.80377457	11.71401484	11.35980024	11.78525131	12.04267416	11.86782575	11.87661733	11.67504357	11.87419262	11.63968757	11.75927553	11.84330889	11.68326009	11.7657332	11.55423669	11.57409045	11.62005745	11.64836602	11.54191577	11.93114157	11.66581216	11.85896849	11.87066923	11.78307449
ATP6AP2	NS	5.436329294	5.28167421	5.456170182	5.345371141	5.313420634	5.411024118	5.397273043	5.645808565	5.506509127	5.341393501	5.349254775	5.299971114	5.213605005	5.426383799	5.364478978	5.376973759	5.250465248	5.341488741	5.246857791	5.213260288	5.305375257	5.540401332	5.341773824	5.514079249	5.211031173	5.523975415	5.422377882	5.159715154	5.386686981
ATP6AP2	NS	9.409178707	9.545216226	9.62494258	9.730118768	10.03176802	9.626042639	9.592468805	9.245163145	9.387621264	10.18158606	10.01261032	10.2373176	10.10887115	9.388105543	9.529414177	9.902294551	10.17201274	9.668776623	9.626508893	9.900752884	9.91219218	9.235199188	10.04852639	10.04499665	9.817753209	8.820851194	9.608419168	9.761369443	10.07461717
ATP6AP2	NS	10.33474287	10.55388234	10.42908639	10.53102607	10.9133862	10.23400468	10.26912254	10.28320997	10.39346524	10.93691725	10.42018346	10.82291992	10.78947542	10.39698747	10.46988525	10.65161104	10.87522357	10.74958266	10.63105589	11.03059799	10.83776625	10.0583471	10.81339032	10.80334845	10.78103337	10.23761762	10.75183259	10.88727912	10.56311236
CNN3	NS	9.822376738	9.087220392	9.320313313	9.849831491	10.36904949	9.928742409	10.0486047	9.861200735	9.995057699	10.13237011	9.733127377	10.44034306	10.12745278	9.253881056	9.336395659	10.07663916	9.792022751	8.36737438	10.11619568	9.514693401	10.33231681	9.301915479	9.788752744	10.12080148	10.20022988	8.604607848	9.95415823	10.76759396	9.573114439
TIA1	NS	8.653827989	9.165204268	8.876314982	8.918599139	8.976443476	8.489110917	8.841589718	8.996894657	8.734545602	8.974610184	8.907159553	9.224966772	9.302527492	8.4114334	9.045700103	9.559546944	9.746134221	9.526305596	9.326813532	9.31750548	9.418192912	9.180327157	9.618822226	9.148247907	9.34811718	8.671367181	9.005565029	9.582312506	8.900740814
TIA1	NS	8.748694152	8.894644982	8.983070862	8.73635044	8.936536268	8.846938383	8.93314686	8.958875519	8.977050042	9.037695435	8.894209031	8.975977115	8.736292901	8.419107685	8.938647903	9.22077229	9.149950651	9.082697517	9.039459283	8.918552354	9.294632766	8.808609393	8.931708401	8.989879135	9.071425607	9.027266016	9.005066912	9.254022327	8.924826343
TIA1	NS	8.629438783	8.711208734	8.892311578	8.861485947	9.051818995	8.902397204	9.068614024	8.865306153	8.808272592	9.280302937	9.138387791	9.218515039	9.17428975	7.992667179	8.864213556	9.133829254	9.277933228	9.029687983	8.708803598	8.585703034	9.118754076	8.896670942	9.152457942	8.782685556	9.41528549	8.25484556	8.874694207	9.148641908	9.077296674
TIA1	NS	7.21824	7.363299685	7.451445222	7.405244785	7.522189053	7.575446454	7.736677012	7.390972016	7.479691982	7.450364158	7.477555728	7.685623859	7.576815851	6.818350544	7.401669431	7.589120496	7.732088934	7.511306858	7.275103522	7.512853584	7.606337796	7.287147647	7.636420375	7.423361477	7.77604272	7.117411394	7.271498435	7.968825318	7.627113158
TIA1	NS	7.168106586	7.22633139	7.254647507	7.37139102	7.550533371	7.267630074	7.458551969	7.305900502	7.097831427	7.603920363	7.530305519	7.883965603	7.748956473	6.513696923	7.405836697	7.793185905	7.95845709	7.775690739	7.503079522	7.406162942	7.587975168	7.557351108	7.716065591	7.326855789	7.792802987	6.930559568	7.292288129	7.523438472	7.560749086
RHEB	NS	6.785068632	6.3968761	6.377137042	6.468382518	6.395278947	6.671366421	6.591896189	6.635664744	6.427060376	5.937629544	6.649359517	6.428626883	6.499986267	6.658942103	6.662317457	6.501080042	6.166740595	6.574291518	6.387559653	6.303624561	6.474473254	6.656582863	6.508155373	6.727910761	6.610556407	6.944620163	6.861984499	6.27468878	6.291786988
RHEB	NS	6.46859454	6.548626298	6.25802244	6.806299878	6.469629452	6.46833879	6.190317506	6.375492775	6.483032592	6.757785773	6.754560732	6.628752371	6.681461303	6.813625772	6.845631661	6.712461253	6.907330147	6.692376235	6.768262634	6.931572328	6.476856069	6.63884603	6.804332403	6.78389136	6.605804748	6.890901607	6.93068169	6.689579007	6.59685506
RHEB	NS	11.24851062	11.33026423	11.11773553	11.51153844	11.24953029	10.95790737	10.93691909	10.97394678	10.99153375	11.30762959	11.16635181	11.20425777	11.24382208	11.11170046	11.19542087	10.97905487	11.15735035	11.05987986	11.16320145	11.12787243	11.08381566	10.9813276	11.16111474	11.27282386	11.23291895	11.10064951	11.25942431	11.15053533	11.10995009
NPEPPS	NS	8.063950904	8.225752043	7.938604819	8.067735931	8.096785836	8.072077679	7.995481366	7.813263074	7.821577379	8.344384253	8.250680885	8.490812965	8.3211609	8.24519051	8.135456019	8.573269602	8.582834915	8.395279782	8.340454889	8.15117085	8.115984044	8.061895231	8.352109219	8.222954324	8.371739442	7.936999448	8.365600692	8.452758758	8.076646789
NPEPPS	NS	10.00182713	10.04173266	9.870587863	10.16581488	10.12072233	10.0169996	9.914327405	9.995319126	9.97166935	10.06066897	10.00168848	10.49743571	10.17626546	10.04825825	10.06587974	10.33944302	10.29702823	10.01101974	10.15937015	9.946430873	10.18069574	9.852647522	9.926972498	10.03291122	10.40786658	9.702497861	10.19034712	10.42477021	9.934717293
BUB3	NS	7.79799414	8.419683683	8.276972795	8.229911997	8.509054239	8.145762503	8.609524697	8.383749563	8.254335167	8.528877733	8.137514045	8.62558092	8.294852972	8.142198845	8.195962136	8.573156104	8.511070907	8.438761262	8.353291829	8.542782307	8.481305669	8.188259896	8.36395972	8.517668275	8.423492798	8.232136636	8.191683868	8.852856536	8.353150088
BUB3	NS	9.057139272	9.201696975	9.145511188	9.252926958	9.320303195	9.164201409	9.33714526	9.337785801	9.096637865	9.242457408	9.071124363	9.416313237	9.377705376	9.183976444	9.343462931	9.279260903	9.846498447	9.159357586	9.340299951	9.56204631	9.162486719	9.183789337	9.367787374	9.285141911	9.412813654	9.000134384	9.311826947	9.706901884	9.199083671
BUB3	NS	9.197742021	9.021071759	9.236339783	9.32521426	9.418778123	9.168619884	9.421830311	9.120408806	9.178504339	9.231247817	9.34192241	9.617365779	9.422103852	8.972215989	9.289925894	9.34221218	9.289107509	9.327108846	8.920731823	8.980505332	9.215524057	9.104823194	9.543092208	9.488619175	9.499123162	8.847177494	9.187442242	9.439338331	9.340371292
RUVBL2	NS	9.306979189	9.282865027	9.258650133	9.328044505	9.301661662	9.047939902	9.024873364	9.072841264	9.211803953	9.331373706	9.072426634	9.361567854	9.440685974	9.546797677	9.170213846	9.217590453	9.476054104	9.192564938	9.376926273	9.324390464	9.217979179	9.178355998	9.060999553	9.341461061	9.379133236	8.786911232	9.345743708	9.442631649	9.120234228
MAPKAPK2	NS	10.24815121	10.69653525	10.56813276	10.69205026	10.46569725	10.51433373	10.31173692	10.14397878	10.32725152	10.71708722	10.35659986	10.31736364	10.30048118	10.38356353	10.39817633	10.3539259	10.36378989	10.33879763	10.3100173	10.29824643	10.24546392	10.33444982	10.31523982	10.31045921	10.41928003	10.29155641	10.57768463	10.32530873	10.19764004
MAPKAPK2	NS	8.323358971	8.663927325	8.720447109	8.630156614	8.599821887	8.927054627	8.54281986	8.432055319	8.291812904	8.934620883	8.417763595	8.15333598	8.266780602	8.528444651	8.3280434	8.564267192	8.363749391	8.736284957	8.446863061	8.197123064	8.240884889	8.836627953	8.60122132	8.56231238	8.49890142	8.560349359	8.625899146	8.211100136	8.244019646
SCRN1	NS	9.308327072	9.456304275	9.790880218	9.750261116	9.428095456	9.425235365	9.49611219	9.448884833	9.483835211	9.577876022	9.478747059	9.83351077	9.802080887	9.409228856	9.513189986	9.677314321	9.881833151	9.695190994	9.832822175	10.05043973	9.842630093	9.242227554	9.651717646	9.333821981	9.579347627	9.170369087	9.42906981	9.843446478	9.741189079
TALDO1	NS	9.992704485	10.28584923	10.37220887	10.66680124	10.40349096	10.2069374	10.13557352	9.933258569	10.2362643	10.58737792	9.276350319	10.54826251	10.48214705	10.65344607	9.990562493	10.56736338	10.56312528	10.21412215	10.43182699	10.19162813	10.16059664	10.04989544	10.31670214	10.34000497	10.24301881	9.751120939	10.22603039	10.82104221	10.33822361
JUN	NS	10.7558142	11.45320382	10.15281426	11.28878012	10.5730924	10.10939942	10.75411022	10.65281998	10.52846352	11.68386892	10.54815527	10.87183666	11.75548003	11.97799936	11.15003049	10.75899906	11.24780561	10.23918656	12.09293937	11.49327671	10.88965107	10.96612083	11.79146911	11.26377064	10.92169538	10.68360102	10.24098721	11.40059596	11.52589478
JUN	NS	8.079775903	9.462535675	6.914068892	8.106881035	7.486044797	6.841968717	7.911445894	7.455098736	7.403289926	8.933356573	7.679900533	7.626478499	8.975160944	10.53656364	8.270519656	8.73587247	9.515955414	8.094430754	11.05894903	10.13081507	8.833459565	8.546260535	10.07874806	9.199479719	7.961789848	8.564610889	7.336008424	9.754405409	8.487069439
JUN	NS	6.947867281	7.711085718	6.393527376	7.880371454	6.955087941	6.553965109	7.021408551	6.807180829	6.796219712	8.351073891	6.570298994	7.405056292	8.273625074	8.787951226	7.431165972	6.713511519	7.810731611	6.296399264	8.833440792	7.747105533	7.343305686	6.986891231	8.150048055	7.534053643	7.199885244	6.624392918	6.619135794	7.763840646	7.849869926
NQO1	NS	7.304261747	7.256629061	6.990955464	7.402069363	7.321310005	7.285585027	7.365121945	7.50676041	7.566850697	7.017439528	7.288883443	7.339571421	7.49175246	7.598699148	7.347884491	7.296245138	7.140803214	7.162207377	7.470415358	7.320592633	6.843944368	7.276259504	7.016208015	7.373603773	7.31325668	7.351800567	7.492948175	7.461577666	7.048143008
NQO1	NS	7.984617248	7.885848444	7.949125018	8.040156353	7.969551209	8.082662595	7.924200695	8.143751881	8.061612504	7.936432584	7.779735139	7.981766689	8.29045053	8.045202299	8.04575249	7.993748062	7.951871081	7.862248814	8.022339841	8.109381425	8.061700577	7.993366257	7.892536431	8.016750935	7.996694113	7.934118345	7.981198418	8.097183142	8.073286983
SHC1	NS	7.865469083	8.179796054	7.866419932	8.307117711	7.833530017	7.784043666	7.83081356	8.279379557	7.693875712	7.963565342	7.85908482	7.797471269	8.372700632	7.959013978	7.913398105	8.37355429	8.298122116	8.119545621	8.328762141	8.390342736	7.864411069	7.753054992	8.291393366	8.139867159	8.109509281	7.84815129	8.021712899	8.130618446	8.062499046
GSTO1	NS	11.67163333	11.6752575	11.55343768	11.79495329	11.47781806	11.35312581	11.28017082	10.83559001	11.34963344	11.50571264	11.25307481	11.34583894	11.07607256	11.32314612	11.10580206	11.23796045	11.37788747	11.11543627	11.34779081	11.10111386	10.859415	11.21911639	11.08342705	11.12839129	11.29397158	10.96182356	11.42421591	11.47538392	11.04404799
SQSTM1	NS	11.61571089	11.54778269	11.58994424	11.82392055	11.65311321	11.38964529	11.63364929	11.30470542	11.53884689	11.75451782	11.95829519	11.76677648	11.70361167	11.69905733	11.70057823	11.78475892	11.73219611	11.64261082	11.68568866	11.87374111	11.61811044	11.64350913	11.78985453	11.60483427	11.57675773	11.71110712	11.66549609	11.68555201	11.62732748
VBP1	NS	10.81514803	10.94689308	11.06330868	11.13670852	10.99759401	10.99695577	10.7145166	10.5213181	10.90053881	11.32209293	11.23162447	11.17796519	11.00891648	10.73524668	11.07594153	11.35260475	11.21603983	11.01905319	10.85511075	10.94104822	10.71523865	10.93935217	11.0378677	10.98268735	10.99587666	10.65433385	11.05990462	10.95631854	10.87720689
JUNB	NS	10.36684182	10.7860753	8.895352588	10.92808659	10.02014503	10.19752602	10.14800739	10.0953802	10.01875906	11.07671884	9.880042112	10.34272661	10.76574271	10.91344319	10.33146208	9.92817836	10.53845469	9.571849922	11.24294658	11.76307142	10.53296131	10.29746367	11.50351959	11.02926537	10.36399246	10.82933405	10.10049641	10.55891338	10.93162191
ITGA3	NS	7.770153844	7.974607187	7.810730463	8.158966206	7.758380844	7.930900921	8.029509989	7.883386931	7.738767961	7.741118759	7.798212133	7.781535113	7.802622713	8.080558618	7.796292215	7.490405326	7.687586831	7.845468476	7.683562551	7.738430468	7.565553938	7.910230317	7.613541641	8.030726858	7.55169055	7.841917662	7.820557689	7.926350615	7.865693211
RRM1	NS	8.107934772	8.454083291	8.395890623	8.147718222	8.302145258	7.949676693	8.180484046	8.293855427	8.199337962	8.085140053	8.564090238	8.739027274	8.428122009	8.469639443	8.447091974	8.940882399	9.018776974	8.726421911	8.406795551	8.61194766	8.53132327	8.465324868	8.442147911	8.516346459	8.230405918	8.551942095	8.268073997	8.796475845	8.343104978
RRM1	NS	8.503392086	8.431109133	8.434704057	8.731324451	8.702023136	8.567048014	8.674774946	8.449588996	8.731048534	8.751112915	8.604998337	9.244820808	8.660444389	8.435133843	8.401281605	8.653331311	9.202292226	8.476035668	8.709542492	8.919820474	8.482673599	8.314654841	8.696511278	8.436677742	8.717549413	8.191367137	8.417875751	8.969499032	8.665605252
SUPT5H	NS	9.463853175	9.462534863	9.541399665	9.751124172	9.648500559	9.45456301	9.46100174	9.457456031	9.683638615	9.77921649	9.501931198	9.655229553	9.693731506	9.656999995	9.521513751	9.339041675	9.658035503	9.641776307	9.945357447	9.757364628	9.291987831	9.352594281	9.581787304	9.381712184	9.494539184	9.513948341	9.552732835	9.449229674	9.372966818
PYGB	NS	11.31390318	11.52039025	11.80380019	11.64662092	11.66659818	11.43452428	11.63455045	11.4853459	11.56906922	11.6214087	11.50765506	11.41875285	11.45627395	11.7251721	11.54331914	11.20262534	11.54161379	11.45164336	11.5634725	11.57128109	11.08828909	11.55495686	11.37139123	11.46330642	11.6904405	11.07462548	11.52379026	11.3658202	11.47466837
QSOX1	NS	9.801513523	10.04856379	10.0046415	10.00338238	10.02977527	9.672233623	9.872035471	9.728101236	10.0342496	10.11745674	10.83753271	10.46414187	10.58069904	10.60571533	10.22863411	10.50291248	10.13244468	10.47024481	10.69169739	10.51993137	10.27903472	10.24184953	10.59309351	10.25641412	10.70249727	9.820138591	10.40153784	10.35350082	10.35663043
SUPT4H1	NS	9.063796965	9.127426295	8.924515116	9.221238521	9.241588514	8.941660977	9.122579456	9.117634171	9.114538097	9.117611641	9.279435907	9.340098851	9.137738948	9.500958083	8.870236179	9.274163212	9.32396915	9.170030938	9.28141675	9.368176539	9.367172408	8.98343101	9.351421342	9.400635886	9.178580911	9.220152516	9.140410375	9.44438257	9.137195159
SUPT4H1	NS	8.904790366	8.933508714	9.012299845	9.1368451	9.284138781	9.187568524	9.229740501	9.095112241	9.246186697	9.087230489	9.239160381	9.207930225	8.997912934	9.271710661	8.906546158	9.099106201	8.935598429	9.038791398	8.951222299	8.970383332	9.069131552	8.979734176	9.118273382	9.137807654	9.049772514	9.021152732	9.090828334	9.088554854	8.907444532
RCN2	NS	8.71222279	8.765726949	8.842581507	9.075975067	9.050158456	8.743537768	8.852903422	8.376860353	8.727968859	9.085793017	8.903054916	8.977264913	9.190882614	8.815722886	8.886160353	9.136678015	9.070967789	8.980107211	8.958554915	8.856958435	8.946696353	8.910899031	9.055345068	8.986901353	8.928405593	8.574751516	8.893944504	8.888559057	8.918491452
RCN2	NS	8.51157555	8.316527647	8.71353166	8.62551709	8.822460721	8.678476565	8.568649696	8.300651408	8.36911582	9.110867223	8.725005514	8.652884365	8.747495252	8.458124855	8.568582685	8.723990549	8.660630176	8.710339118	8.561134186	8.626263951	8.390143735	8.508799838	8.418388775	8.56599063	8.709748849	8.0048006	8.459202686	8.456843373	8.839287684
CTSC	NS	9.092077712	8.485106115	8.158673921	9.236710524	8.624219378	8.278292897	8.53813185	8.430613524	8.788819938	8.514694352	8.006642678	8.973274455	9.558984565	8.618625412	8.647967631	8.802531369	8.754486313	8.600926354	8.944950798	8.9564904	9.040497765	8.119698447	8.735963625	8.620042534	8.814480209	7.998609325	8.556891414	8.956696028	9.029810637
KHDRBS1	NS	10.13136561	10.22572211	10.08295949	9.788775631	9.641306921	9.485437461	9.547428158	9.605675666	9.558154877	9.746015526	10.07771617	10.18010325	10.04841571	10.07731681	10.21447535	10.23622558	10.41708564	10.3013082	10.20225746	10.17714083	10.1500312	10.04731125	10.61500717	9.961278225	9.915575123	10.07069416	9.787723852	9.761181871	10.1773587
PPIF	NS	10.44531582	11.03096133	10.7127315	11.19397354	10.69315442	10.81985682	10.60288171	10.51492599	10.90922413	10.79994883	10.97432786	10.76677469	10.71785976	11.04585141	10.94723942	10.75820795	10.61490777	11.05981289	10.6718313	10.52121385	10.36484683	10.82717617	10.64241629	11.13966392	10.76511421	10.80834978	11.18960052	10.72269339	10.80287119
PPIF	NS	9.743364314	10.61476985	9.94407445	10.64273717	9.999218802	10.15237326	9.770687447	10.15701905	10.14097682	10.19812076	10.43930403	9.995185863	10.11293376	10.32595023	10.35146885	10.3125341	10.02605638	10.46093993	10.09874359	10.14119454	9.674774416	10.48000671	10.10715425	10.35646399	10.32163558	10.14274216	10.67052258	9.959409476	10.14558663
AHSA1	NS	9.676538193	9.825442233	9.940276164	10.069581	9.985042046	9.698727609	9.756348838	9.537091223	9.838152986	10.17099509	10.00454508	10.01807966	9.743168252	9.93006954	9.670917309	10.13931473	9.941687411	9.990048279	10.02684815	9.585194612	9.874290665	9.570565218	9.909284977	9.814861232	10.02846857	9.775062304	9.927093907	10.10104723	9.697258574
RPL41	NS	14.21531438	14.13928183	14.28209536	14.21226858	14.32591403	14.12996395	14.30523957	14.14272378	14.30248148	14.31791314	14.24546279	14.35930447	14.27541182	14.30111336	14.14413875	14.30041307	14.27547768	14.16875011	14.23505622	14.33469865	14.27022841	14.09913472	14.31823055	14.2994928	14.1790268	14.14491074	14.21319173	14.2937974	14.39055098
PUM2	NS	9.202000016	9.526226583	9.447118578	9.71380203	9.633131006	9.506721533	9.538825595	9.553836128	9.312388118	9.535742589	9.794311484	9.831494865	9.927615145	9.227145144	9.616932372	9.944049925	10.13299477	9.963411047	9.834844556	9.631847289	9.851545652	9.691027075	9.905150543	9.708119188	9.860132786	9.383626244	9.664250145	9.681085094	9.570459731
PRCP	NS	10.93473539	10.99125921	10.7813211	10.71847675	11.13751617	10.63570916	11.20556744	11.07351959	11.17926711	10.98094696	11.31071195	11.53471507	11.41318381	11.4553314	10.90779458	11.29374142	11.22077667	11.11294506	11.49682136	11.37079873	11.29838272	10.93844584	11.30077136	11.13609384	11.56773693	10.57046736	11.29546975	11.51087812	11.25004301
MYH11	NS	6.566623434	6.948134504	7.070754606	7.023490405	6.89663801	6.476451298	6.65714304	6.568058221	6.477014403	6.831704459	7.057174236	6.902471139	6.997302806	6.755368645	7.601937093	6.858827661	6.777399638	7.930816107	6.687620524	7.299817826	6.642813879	7.426213904	6.753382168	7.193050825	7.089103623	7.168462821	7.81014179	6.519218105	7.171748642
MYH11	NS	8.021861336	8.529777958	9.639280363	8.834283322	9.489174476	8.133816721	8.076791297	8.118566128	8.182968385	9.38179787	8.95822717	9.792287664	9.519825982	8.729276768	9.597484396	8.735176425	8.832477255	9.868254042	8.578521717	9.085270965	8.712115245	9.291975378	8.927525716	9.932406763	9.342363746	8.883673117	9.696017118	8.367449618	9.525120416
MYH11	NS	11.26861789	11.89331495	12.6208195	12.14696055	12.66288386	11.70051521	11.68724558	11.58375887	11.77580244	12.35293094	11.99002439	12.76393654	12.4576565	12.00382296	12.73551676	11.75049981	11.76456031	12.86169943	11.70745366	12.24725317	12.16274075	12.5179789	11.80868885	12.81179584	12.36065071	12.3684962	13.00205189	12.09785758	12.76714021
USP7	NS	8.358245875	8.381919473	8.58129501	8.599009699	8.806017252	8.458635088	8.285992424	8.151681332	8.324663585	8.600577392	8.725072126	8.838604526	8.587656134	8.580766224	8.719420242	8.722426248	8.663499232	8.833422612	8.466478118	8.437300398	8.539847883	8.403507432	8.925817218	8.690010572	8.51119828	8.397125561	8.697486641	8.619580317	8.872598923
USP7	NS	9.640840576	9.931876158	9.876473047	9.820557665	9.806053249	9.627210448	9.59987052	9.561482897	9.425383671	9.755433999	9.990634637	10.1227795	9.838233976	9.813115544	10.04695631	9.910932117	10.14150557	10.01419634	9.980445029	9.991913621	9.833213715	9.719843062	10.12059765	9.836686609	9.914592905	9.699516402	9.803842002	9.787655526	9.875923892
PPP1R11	NS	10.82603017	10.85672632	10.73983626	10.86681349	10.63978889	10.78429375	10.91378221	10.85865455	10.95566293	10.52502044	10.89043377	10.98699685	10.67533403	11.06704719	10.8510835	10.66523332	10.81612293	10.82341907	10.72851262	10.86129021	10.77456531	10.59960049	10.95641825	10.83364099	10.56354906	10.68785661	10.96934799	10.82484963	10.77597822
GRSF1	NS	8.008427191	8.188244463	8.407709987	8.711969417	8.458232101	8.551312375	8.306459917	7.80678751	8.134962667	8.656221688	8.504770985	8.5814165	8.362053431	8.099757302	8.464372323	8.277240811	8.407407313	8.440697865	8.087767016	8.074791838	8.054786755	8.288533602	8.32291865	8.535451116	8.54578998	7.86745307	8.12588184	8.469946643	8.449870104
NFKBIA	NS	10.50331395	10.6945084	10.74762026	10.3280548	10.2477739	10.10751887	9.868681311	10.06797848	10.10081168	10.2617312	10.60526409	10.94013431	10.72379421	11.07948437	10.47603536	10.86219419	11.05856269	10.78047355	10.95519184	12.61125128	11.29537619	10.00796141	11.22443322	10.51238125	9.990870203	10.84517803	10.00753875	10.8734593	11.53097021
G3BP1	NS	8.514347587	8.380234914	8.602010134	8.820556317	8.789326445	8.561726222	8.675024924	8.511766618	8.403210113	8.891575036	8.84937511	8.997008285	8.901058642	8.532333433	8.90495532	8.854097928	9.142128207	8.844555702	8.644222423	9.213634278	8.659477979	8.527095476	9.024308244	8.849876625	9.031316856	8.374558354	8.720440876	8.395068111	8.928126438
TSN	NS	7.968307343	8.343154855	8.297283846	8.366086722	8.474818119	8.239764046	8.130718176	8.35753387	8.274596902	8.353079989	8.113019043	8.223985186	8.33684209	8.404708845	8.254189586	8.339713777	8.747836485	8.439236956	8.412954466	8.344449532	8.348203591	8.125416905	8.521779305	8.415310834	8.62101345	8.074344971	8.32499736	8.659985782	8.028032425
LAMB1	NS	8.636024137	8.551074232	8.672391008	8.126127811	8.299386514	7.97830797	8.781461705	8.356156343	8.082199485	8.389595011	7.36391968	7.981211384	8.728656328	6.458621224	8.010831897	7.688294915	8.479116997	7.990833445	8.150028123	8.507449688	7.802582218	7.562321444	7.782010274	8.269532662	8.131646189	7.035212028	8.177528191	8.676942832	8.649533902
TGFBI	NS	11.02336586	10.74004992	10.43886632	10.55177874	10.91847157	9.930770609	10.96292506	11.21611152	10.75419289	10.65512599	10.17823849	10.31593173	10.39066746	10.19517497	10.6810262	9.900598282	10.07164659	10.07190502	10.47783181	10.62663128	10.67480314	9.526463783	10.24792703	10.44299198	10.32563545	10.22799236	10.52235635	10.23034565	10.64060439
PFDN1	NS	9.494276113	9.482381588	9.387638352	9.659268553	9.604314582	9.33229222	9.326928527	9.189746439	9.531057925	9.526142298	9.676258848	9.638149554	9.461147383	9.519155117	9.591562087	9.567235746	9.751468433	9.317332641	9.199526403	9.412289433	9.275359797	9.521058706	9.456385273	9.382046299	9.626633533	9.460730269	9.722123684	9.454660246	9.487524808
IGFBP4	NS	11.56544894	11.06862093	11.01150926	11.4920081	11.1993419	10.84050295	10.94299677	11.2845465	11.45898607	11.06765174	10.78214965	11.17004329	11.15190412	10.86939443	10.61599039	11.7057465	11.3227853	10.51635791	11.29297918	11.63512773	11.31939579	10.2906819	11.39712665	11.19620368	11.03307595	10.94192187	11.21546132	11.29886436	11.54481096
IDH3B	NS	8.541765581	8.463456239	8.507338006	8.544272264	8.46097647	8.51331368	8.470877681	8.552053221	8.72286696	8.379319956	8.179333301	8.593953272	8.449106191	8.580272849	8.609549825	8.454583605	8.507552451	8.365486538	8.360973348	8.477201602	8.531367738	8.30497449	8.517139863	8.636406127	8.447725944	8.575413565	8.632627092	8.493170946	8.429386939
ELF3	NS	5.550397594	5.698963272	5.818802022	5.745715369	5.681659299	5.868711557	5.690357552	6.113995403	5.963498645	5.863327275	5.691653094	5.806467287	5.904874696	5.861827894	5.599981334	5.899152885	5.802759502	5.762441306	5.91015286	5.857028549	5.768708624	5.827033884	5.736821849	5.787131495	5.612887507	5.815661233	5.818352297	5.562064799	5.656166744
AAMP	NS	9.122932045	9.295958741	9.212025978	9.390183064	9.121163558	9.110483933	9.175490597	9.158047419	9.310485214	9.428107504	9.319950884	9.430002444	9.424985261	9.386897064	9.140086886	9.376249272	9.423309657	9.349565183	9.418111262	9.319293719	9.202913995	9.147346248	9.3641409	9.390194147	9.053868248	9.095829603	9.211101801	9.118602177	9.188606753
TOMM70	NS	8.073742617	8.749117542	8.483923893	8.605343107	8.510651729	8.156948102	8.304506515	8.404564103	8.429573239	8.755007706	8.96283507	8.705108246	8.900972822	8.321176199	8.884141958	8.988878596	8.934215472	9.033495185	8.673277737	8.71705022	8.436972748	8.815952666	8.905100483	8.562499297	8.871923385	8.625092338	8.848218121	8.794730731	8.62396139
TSN	NS	7.029725403	6.881769248	7.137668901	7.280824139	7.092898159	7.046298924	6.904012892	6.908042421	6.95733943	7.177740018	7.087913104	7.291523326	7.232057444	6.969183693	7.033099603	6.997859255	7.003235535	7.064415147	7.011140875	7.131777386	6.937716291	6.838127026	7.254558249	7.031562872	7.125511625	6.789882562	7.043721655	7.400507379	7.092588563
G3BP1	NS	9.016056605	9.138591027	8.956329786	9.137597315	9.129743128	8.983657718	8.971492241	8.940656625	9.030184067	9.109861693	9.158084023	9.083019452	9.097286936	9.153946644	9.318312631	9.300248788	9.176061682	9.246189594	9.131418428	9.262649498	9.127505045	9.29247872	9.372840658	9.313037222	9.320218775	9.271014775	9.357733704	9.148041241	9.114660397
TSN	NS	9.731161822	9.839992952	10.19667688	10.21442679	10.11769412	10.0032998	10.03281526	9.64417436	9.966574145	10.20997439	10.16177362	10.40031931	10.18033576	10.03722402	10.05177231	10.16680661	10.29073004	10.07780762	9.85612466	10.07100753	9.946432148	9.823538263	10.26442896	10.12796085	10.2019354	9.514222147	10.09018653	10.44794576	10.06059071
SRM	NS	9.521612424	9.309402366	9.379672907	9.682548564	9.395623419	9.312676122	9.219668318	9.008351306	9.388711951	9.406515802	9.296616968	9.22540036	9.251496587	9.620730107	9.302636713	9.29505928	9.129881575	9.350753073	9.253016459	9.295523133	9.246584924	9.196358598	9.281871581	9.498141381	9.324761065	9.387065226	9.477947045	9.310171511	9.288093459
NCBP2	NS	8.355707589	8.165250132	8.556945025	8.642967738	8.740724105	8.396423284	8.527621044	8.26380733	8.280983891	8.82490444	8.377632335	8.619758778	8.547134577	7.985416972	8.308315324	8.527015095	8.574417085	8.547127918	8.320867094	8.656204336	8.363701886	8.23306654	8.787251539	8.542655929	8.339592341	8.105077869	8.579064559	8.667535191	8.694530928
CBX1	NS	8.619567797	8.497673874	8.670969937	8.89424331	9.004776363	8.684012353	8.800043911	8.457395527	8.811852506	9.002390762	8.812356577	9.205970414	8.968850719	8.384195541	8.744069026	8.961551416	9.1668739	8.672283772	9.021240741	8.993584896	8.893976556	8.36787462	8.992910519	8.653198756	9.043178354	8.448287725	8.632360134	9.029942254	8.801052871
TOMM70	NS	10.27779258	10.59359731	10.6417794	10.6971758	10.59596256	10.35476911	10.41152901	10.07962741	10.49790443	10.68673137	10.70268141	10.78843149	10.60785577	10.4123038	10.7216502	10.65296656	10.55673384	10.85013103	10.39044278	10.46352707	10.46093335	10.63117993	10.6034566	10.50346069	10.71527287	10.47635257	10.75606891	10.63906184	10.55630742
GRSF1	NS	10.40364805	10.53584208	10.60727027	10.77269582	10.55522817	10.37035818	10.2419857	10.07172551	10.15136613	10.54746902	10.62023949	10.53871731	10.53781996	10.50153929	10.54290714	10.54567595	10.53886831	10.79977299	10.29788633	10.20281648	10.17897018	10.42238166	10.49999465	10.67151284	10.57338008	10.31854333	10.55867879	10.52807061	10.27012371
NCBP2	NS	7.069571517	7.009657541	6.622686791	7.287595949	6.897963303	6.721712126	6.775472037	6.929333078	6.760411321	7.00058881	7.099777867	6.928415001	6.914920171	6.714728453	7.089306466	6.948365809	6.993658234	7.103176522	6.911649604	6.903768567	6.840075505	6.992077992	7.190362627	7.056330509	7.403052286	7.045975169	7.134991814	6.949382669	7.208663887
UBE2N	NS	9.938046067	10.29430835	10.16714879	10.22495547	10.26739343	10.22026248	10.08749831	10.04907889	10.24173146	10.43790954	10.30801086	10.10805656	10.27369148	10.35010436	10.13313503	10.32985571	10.31089175	10.29541649	10.13996351	10.17831043	10.27006938	10.1964285	10.23742952	10.36626706	10.40977944	10.33076842	10.43287808	10.37755284	10.11744924
UBE2N	NS	10.32536213	10.63790931	10.68882149	10.71610645	10.62034733	10.57833674	10.56430906	10.40522663	10.40820083	10.80289805	10.89308666	10.67705817	10.43474325	10.88263887	10.69524143	10.85666467	10.68941516	10.78301996	10.49404362	10.58816514	10.68681903	10.62232766	10.8526929	10.90054893	10.82817549	10.71123669	10.5723855	10.6554918	10.58404854
APOD	NS	11.43073965	10.42507329	10.43268607	11.4618383	10.71833258	10.71214186	11.22172868	10.71122718	10.36808097	10.66227891	10.10212916	10.74699762	11.23223691	10.40248133	10.17201274	10.51934759	10.56493506	10.07358911	10.70617576	10.78602039	10.60962731	9.876702184	10.59018956	10.61337372	10.34732895	10.04619995	10.34144032	11.0891953	10.36885066
ARF5	NS	9.850481465	9.744209743	9.676432322	9.920099501	9.786912102	9.703464498	9.837886646	9.853922525	9.794563399	10.06643637	9.653104475	9.635245588	9.676101802	9.757020371	9.676789421	9.715471052	9.897470515	9.604636209	9.815158229	9.810984529	9.71150492	9.500390108	9.782491026	9.669607024	9.661127437	9.485692536	9.670909275	10.09111165	9.7046488
RPA1	NS	9.794579466	9.827675711	10.18683329	10.38004756	10.18507222	10.00882664	10.29586329	10.01592072	9.815445449	10.29296099	10.36373447	10.46045325	10.24104806	9.939955459	9.724019704	10.19501494	10.11627683	10.03647349	10.19731727	10.18960172	9.664862032	9.863751894	9.9493387	10.05966114	10.28226604	9.413812901	9.758339951	10.1344955	9.910282441
RPA1	NS	8.248054707	8.611344409	8.80674872	8.874820051	8.749498883	8.513564963	8.726594557	8.478549212	8.40497976	8.869015647	8.871572262	9.026844433	8.910153196	8.817276921	8.574916762	8.856693354	9.064203311	8.792279948	8.895756898	8.725102368	8.663932365	8.36503289	8.681658603	8.646688071	8.691162825	8.286630365	8.483201677	9.125063153	8.3719579
ZFP36	NS	11.24325313	11.90814982	10.00764257	11.14631816	10.63292462	10.82264891	10.93593421	10.49482964	10.47611282	11.94079345	10.46105426	10.73409852	11.03977163	11.92117993	11.120658	10.5751057	10.67822344	10.115237	11.96550694	12.25285475	11.03395134	11.16713093	11.79528421	11.52045181	11.00435187	11.30852761	10.5280326	11.00329967	11.48208474
PSMA3	NS	9.852298042	9.952947637	10.11160211	10.30820275	10.179317	9.925856912	9.97715453	9.55350106	9.936186523	10.33255032	10.40066739	10.25521125	10.29513515	10.04101573	10.12201799	10.394764	10.37253736	10.23499617	10.27512721	10.26110587	10.1409602	9.951444491	10.19589753	10.13488608	10.31954549	9.925312698	10.07138498	10.33858915	10.23483442
CTNNB1	NS	10.81762629	10.65912289	10.66355451	11.21474316	11.54279605	11.23424494	11.19409491	10.91999786	10.87509407	11.40190931	10.63324291	10.79740163	10.95659095	10.4859261	10.61547332	10.34641887	10.72575796	10.53586434	10.52665832	10.79629395	10.68365095	10.23687494	10.65616451	10.81915822	11.24753434	10.65881395	10.8198722	11.01544282	11.19445136
UBL3	NS	7.766794351	7.886177258	7.937445836	7.864322519	7.969255522	7.929247746	8.042113862	7.74250239	7.425347947	8.028445459	8.172907432	8.286808216	8.080475184	7.58981846	7.922597622	8.153366816	8.159600448	8.532088932	7.855804944	7.949808266	8.279255537	8.017823869	8.135353513	8.068548495	8.262465957	7.883537609	7.903149622	8.267974981	8.094322998
UBL3	NS	9.882774644	9.95249506	10.1309858	10.32549971	10.30531604	10.26670035	10.41544289	10.06727343	10.24005022	10.23687578	10.53197105	10.49457202	10.14442963	9.799346145	10.32311798	10.26116382	10.30420537	10.35404924	10.18581605	10.36998299	10.26512418	10.15298782	10.27110044	10.33195686	10.4444463	10.14866048	10.30107254	10.51789716	10.27392486
DUSP3	NS	11.29291268	11.37283667	11.30850608	11.34791804	11.06186482	10.84264964	10.68445632	10.65533721	10.85953046	11.15701175	10.98625834	10.77073257	10.94417733	11.1906639	11.12354635	10.83278722	11.39570056	11.23794267	11.10741367	10.74698092	10.9807363	11.14370719	10.86064012	10.73513281	10.65506158	11.06750291	11.01231955	10.69545377	10.7973223
DUSP3	NS	9.757288758	10.31378031	9.705686449	10.18524182	9.965545428	9.537929986	9.192170426	9.58846781	9.497970589	9.956476322	9.618818662	9.207217836	9.76677197	10.02971606	9.81752955	9.843124349	10.22404727	10.0430897	10.14881393	9.746839101	9.81400543	9.896027907	9.623012751	9.54307639	9.614616458	10.04527697	10.0665966	9.486173416	9.23008155
DUSP3	NS	9.061153919	9.720215844	8.966108462	9.497875101	9.253764388	8.870918181	8.671305544	9.311935544	8.98552847	9.292091674	9.203312652	8.585619777	9.218401899	9.313848378	9.273541664	9.394774142	9.683664573	9.380196927	9.588037691	9.432369133	9.268325495	9.555197027	9.094778257	9.255613289	9.289108077	9.538458134	9.743498899	8.923063378	8.614586797
FHL1	NS	11.22555733	11.53498681	10.65023836	11.93823222	11.05406781	10.8805229	9.896559494	10.19011775	10.7452224	11.18121478	10.72582594	11.18489955	11.07994886	11.11605731	11.20513439	11.07721538	11.99988431	11.26125243	11.59588603	11.472671	11.17960418	11.36459851	11.01922696	11.41431165	10.95095901	10.65192129	11.96546849	11.15259174	10.60092766
FHL1	NS	12.97095776	12.98040847	12.73529482	13.02756596	12.74706848	12.78423833	12.45386717	12.29826758	12.72771073	12.94284589	12.70525747	12.87331143	12.86304048	12.79948598	12.82114126	12.59615624	13.07198958	12.72582454	13.07202649	12.85916426	12.74244197	12.87699475	12.65409609	12.72295094	12.42635171	12.4838286	12.92969076	12.61390362	12.7684765
ZNHIT1	NS	9.136117547	8.862491926	9.015442794	9.395865495	9.100583672	8.944838811	8.812210068	8.567289309	8.999363679	9.183200884	9.248714387	9.037771948	9.149485668	8.925379351	8.688524422	8.859301135	9.067784851	8.748047882	8.933912855	8.666321364	8.711847929	8.735672211	8.894010122	8.861159801	9.134385819	8.605013951	8.927561227	8.997122184	9.258567067
SAR1A	NS	9.167717858	9.093853992	8.874657762	9.435348799	9.143565664	9.017178891	9.37547874	8.724477421	8.901659839	8.938755571	9.290359168	9.048965402	9.57543039	9.09057432	9.163299769	8.955741508	9.208874203	8.946524276	8.906660529	9.199346767	8.539156651	8.669508061	8.794146057	9.173810483	9.122346231	8.758272156	8.447605167	8.685808149	9.372345098
SAR1A	NS	9.37357217	9.500002636	8.734414589	9.57877961	9.039717219	9.021996459	9.448995247	9.061130306	9.017632021	8.840555103	9.162276386	8.820956201	9.472260664	9.759712073	9.316582857	9.364172918	9.374998909	9.359361803	9.293508277	9.393743186	8.707658262	8.754635158	8.668381811	9.672512249	9.391559967	9.243829517	8.903738332	8.894116822	9.198549412
TRIP12	NS	10.2403238	10.35029856	10.56611787	10.56684717	10.57787416	10.30313886	10.44354638	9.831837858	10.22686591	10.70073567	10.63679104	10.61976757	10.50991159	10.46998802	10.43146713	10.54199511	10.70568541	10.70111998	10.5530597	10.30574147	10.30297069	10.31794196	10.47109953	10.25083952	10.6383428	10.23532165	10.43046867	10.76503005	10.46107933
KDM5B	NS	6.035159365	5.866768954	5.86822508	5.708418718	5.798732419	6.009409437	6.000429992	6.195752432	5.882657572	5.796182169	5.974518895	5.896363692	5.769977633	5.947186156	5.923764296	5.766694416	5.918120071	5.931266986	5.856560582	5.476474556	5.777762483	6.140394351	5.713926339	5.948021843	6.144112317	6.054212976	5.904843678	5.774438358	5.877225509
KDM5B	NS	8.221995392	8.124364276	7.942027997	8.099083218	8.205329152	7.945927641	8.271148658	8.057174108	7.883741395	8.165885124	7.960801125	8.287816196	7.989962398	8.198059198	8.198235433	8.065372023	7.985178914	8.034778127	7.764805545	8.241370691	8.005915607	8.085528999	8.094114853	8.053051191	8.086299323	7.746234431	7.89421396	8.464901566	8.105950577
KDM5B	NS	8.898962389	8.587763907	8.598448923	8.667785384	8.766619178	8.638272046	8.895739234	8.632210396	8.656392068	8.313211273	8.488774104	8.731157426	8.634283179	8.774988754	8.575283596	8.635026388	8.396314763	8.631776725	8.607377619	8.736278519	8.670348789	8.460588875	8.617882129	8.651687001	8.910487756	8.349389488	8.349075948	8.791706048	8.744711016
LAMP1	NS	8.894433444	8.927274454	8.751580937	9.299121894	9.122303087	8.801813092	9.069827954	9.191743001	9.189773107	9.182808489	9.156379881	9.221460112	8.999216938	8.978280341	9.207358288	9.134385587	9.110448134	9.189017993	9.059505149	9.16547917	8.739540565	8.887117006	9.152223405	9.043069379	9.288301115	8.383992241	9.295906974	8.6182749	8.965234819
LAMP1	NS	9.542585111	9.572992899	9.654279566	10.06417829	10.10627786	9.695460493	9.771561507	9.62401559	9.829626933	10.16749594	9.643024807	9.898488767	9.983374766	9.894881956	9.691271402	9.849782672	9.815945796	9.65495083	9.94306708	10.02423271	9.970294694	9.209966047	9.762858725	9.940494179	10.06864932	9.183895811	9.936461268	10.18154953	9.881421933
LAMP1	NS	11.76029123	11.84295971	12.02608727	12.12314025	12.12003757	11.67355748	11.7405213	11.77201055	11.97195057	12.22366704	12.03254637	12.19126245	12.14141526	12.09645063	11.90213725	12.12174468	12.01136963	11.93260511	12.15948758	12.27347047	12.08973625	11.4119728	12.19608348	11.99342568	12.0266967	11.63590734	11.80474199	12.20703257	12.29491925
GYG1	NS	11.04167208	11.11380431	11.32406012	11.50388356	11.4187234	11.05861472	11.02721941	10.85812779	10.8616856	11.30762597	11.03390404	10.85466251	10.91901441	11.34953937	11.0045263	11.1284369	10.97184071	11.059925	10.03505592	10.70017551	10.70790649	11.33469017	10.95875664	11.22842189	11.07807451	11.34537787	11.37169509	11.08012622	11.05851788
MCM3	NS	8.773040118	8.825758299	9.160993143	9.096101175	8.902735102	8.939416824	8.966204227	8.758932703	8.873328593	9.128590791	8.855607929	9.10264188	8.792137651	8.887058603	8.801457278	9.023580823	9.331613239	8.828245318	8.631529143	8.669397713	8.798713711	8.536664062	9.033311367	8.870423014	8.962189349	8.423934308	8.899375545	9.217467241	8.848375609
VAMP2	NS	9.63704149	9.445877315	10.06969938	9.868117256	10.24643376	9.849255733	10.06506114	9.47820195	9.940925216	10.2708285	9.712484111	9.917038409	9.752866453	10.00290038	9.376530862	9.855908938	9.556270003	9.786933128	9.764721428	9.631064403	9.850664035	9.367188043	9.889867012	10.05871932	9.716980591	9.720942327	9.744890024	9.777267463	9.857477838
VAMP2	NS	9.537527492	9.459484795	9.698480024	9.887892666	9.637028891	9.778556869	9.565559209	9.387020819	9.733444997	9.710198831	9.682433985	9.722344988	9.633017774	9.771267741	9.37160544	9.642693997	9.269551383	9.767917704	9.439195202	9.363392181	9.674785089	9.451483096	9.508259322	9.706969214	9.67211738	9.696584401	9.695606983	9.308537341	9.472844059
RAE1	NS	8.342890237	8.135670979	8.136401077	7.890944962	8.111877459	8.080452058	7.995024357	7.755832861	8.124426888	8.137597318	8.223999261	8.221784379	8.024637349	8.13190301	7.954949854	8.165665254	8.200934867	7.969338729	8.165300735	8.269086327	7.92959481	8.040711634	8.173649138	7.97931358	8.158684813	7.919097379	7.986135843	8.202960289	8.155010964
CLIC4	NS	9.810855445	10.42139784	9.78523852	9.547392853	10.07150668	9.652305711	9.798557862	10.10607571	9.620824215	9.904463658	10.2306139	9.949448138	10.34409435	9.955954238	10.36678033	10.82991014	11.034042	10.63507582	10.37904857	10.7866727	10.56738674	10.18708143	10.33664384	10.42277831	10.49014918	10.25030752	10.46188639	10.42911247	9.573159286
CLIC4	NS	10.8914734	10.78010907	10.77868174	10.87511892	10.87582776	10.69206729	10.74017088	10.66067377	10.56827839	10.76634266	10.86067806	10.95139125	10.84730014	10.27247086	10.66246121	11.00692145	11.23947849	10.52155401	10.68695091	10.82545	10.73134181	10.71827525	10.84830781	10.93577005	10.76132317	10.67127989	10.46620309	10.57858756	10.81191446
CLSTN1	NS	9.340442898	9.335628509	9.541599295	9.648331935	9.645074144	9.452877192	9.354950727	9.293789681	9.473452795	9.84080909	9.689384339	9.870767097	9.713953086	9.709369998	9.481377033	9.677864134	9.537594854	9.535674263	9.595444527	9.655593871	9.724492948	9.324487104	9.749709397	9.599397502	9.802770112	9.267278745	9.58153698	9.761833598	9.613774631
SORD	NS	7.765422011	7.753911969	7.790468159	7.79472073	7.647435781	8.045724233	7.784824546	7.85377725	7.805284449	7.724935564	7.923628134	7.740812124	7.848915391	7.990868187	7.996673344	8.062329683	7.726255857	7.971932343	7.933840381	7.617370686	7.789309083	7.978843365	7.738668311	7.787054979	7.809415993	7.858049706	8.020631211	7.728669927	7.727379175
SORD	NS	8.177268753	8.892324074	8.396903685	8.671782697	8.52168973	8.829960981	8.607777278	8.410388838	8.639246526	8.588282054	9.044094447	8.74655927	8.784411429	9.219996818	8.759969167	9.12599625	8.529228586	9.238105889	8.613858996	8.610857972	8.440517989	8.973167382	8.634572424	8.471381639	8.85281628	8.637725411	8.970121654	9.110366863	8.740778907
FSCN1	NS	7.610722217	7.418699623	7.282371241	7.777606457	7.338143735	7.040413004	7.4340566	7.753323398	7.499009998	7.26542823	7.028943873	7.24077491	7.201159303	7.24234632	7.353389266	7.346862692	7.426755426	7.217991582	7.340424674	7.566029129	7.153878887	6.875795631	7.233045496	7.181667892	7.160691363	7.184899975	7.271194314	7.249862195	7.361820595
ID2	NS	9.744266187	9.855311486	9.733611681	10.04523672	10.02047138	9.393810865	9.339736706	9.303584698	9.726332576	10.21765682	10.36882914	10.53718045	10.54384642	10.19103719	9.999920247	10.69213408	10.72590589	10.14459164	10.52066664	11.51796593	10.74973707	10.10028669	10.65805922	10.4109213	10.41692068	9.591832319	10.10368939	10.51666186	10.7015817
ID2	NS	9.455754309	9.347505368	9.342163249	9.604443583	9.466240691	9.35290559	9.358439824	9.606300519	9.36064964	9.494267976	9.613926871	9.792288771	9.646509931	9.494253345	9.958096001	10.04760265	9.596252036	9.448630409	9.618004614	10.2820631	9.95856333	9.629055932	9.782201038	9.876461483	9.597499665	9.482263124	9.530341539	9.66355661	9.999129842
GOLGA4	NS	10.31305455	10.61643023	10.56362657	10.72217073	10.85399691	10.29670838	10.21567333	9.881829833	10.18834942	10.74731572	10.54030772	10.1600572	10.32371334	9.171093722	10.36282791	10.25567007	10.40722085	10.43536216	10.32790003	9.943771805	9.920787467	10.44446934	10.17038903	10.51219457	10.14746276	10.0244101	10.48934392	10.30412924	10.3536313
UQCRQ	NS	12.83519885	12.60166751	12.67182752	12.88986072	12.99426695	12.70359001	12.5679576	12.45161751	12.79856817	13.00112613	12.56908419	12.46048713	12.40386905	12.63436977	12.43823326	12.48151463	12.38985528	12.41236318	12.40050136	12.12456582	12.0407853	12.45518054	12.19727332	12.59662499	12.68857233	12.40854591	12.83740805	12.43713811	12.49230366
SAMM50	NS	9.133061045	9.248977512	9.417586482	9.674315203	9.497979902	9.040121471	9.183352599	8.804442376	9.186915939	9.610744939	9.38696147	9.512190119	9.283965231	9.146271708	9.208753575	9.280230538	9.16975193	9.171754236	9.177582763	8.963490861	8.698045045	8.943627995	9.067753773	9.210633453	9.292076042	8.691865614	9.337013932	9.442506533	8.886680891
SAMM50	NS	10.32688163	10.43301516	10.57788388	10.5406864	10.38797363	10.36771743	10.34516525	10.16814722	10.24092669	10.4346446	10.28516134	10.28312411	10.16829648	10.33037608	10.29343653	10.18927958	10.12647061	10.30375563	10.11286695	9.752989755	9.863602486	10.26242676	10.12057414	10.1112981	10.38959412	10.329517	10.4111226	10.24453772	10.02381653
DCTD	NS	8.377632335	8.292257154	8.577156781	8.760747874	8.618870125	8.327545982	8.4264883	8.15614913	8.355026675	8.457193493	8.198349224	8.644381284	8.643005151	8.452551738	8.378244347	8.552651181	8.642878677	8.444759815	8.404216798	8.434549463	8.317527057	8.161558001	8.20581721	8.670726547	8.568644111	8.19988116	8.541498898	8.585448205	8.447632673
DCTD	NS	8.819366985	8.645198859	8.718827388	9.024881318	8.921359042	8.744459216	8.900189561	8.793758857	8.615442747	8.742083973	8.681886726	8.849293649	8.708885499	8.753984185	8.594339598	8.569580963	8.947116218	8.546844095	8.650069482	8.804515412	8.713426571	8.786934195	8.700760552	8.947361883	8.661299971	8.597839329	8.679577956	8.9048984	8.904002632
ETF1	NS	9.287748674	9.435526415	9.302812882	9.630693353	9.594543189	9.165892093	8.996310198	8.847798808	9.181802137	9.531287226	9.315767815	9.167292184	9.155734358	8.956531684	9.14809154	9.514850068	9.594198286	9.375331652	9.518042113	9.772711006	9.122791348	9.055755193	9.188432667	9.347962538	9.182602779	9.196343273	9.276704027	9.79399556	9.300293425
ETF1	NS	10.51671561	10.63649014	10.48349635	10.65395865	10.79360026	10.33930489	10.11565541	9.890165207	10.11494711	10.74517842	10.60723697	10.38751542	10.52432003	10.24686882	10.4310376	10.36743046	10.48892024	10.55141601	10.43819282	10.71606434	10.44915406	10.24705784	10.506943	10.75440184	10.40211149	10.43400396	10.4479386	10.44288426	10.54745302
SNW1	NS	9.264521406	9.138638785	9.296193971	9.526515568	9.468798515	9.390095304	9.382003852	9.117524851	9.271877313	9.343654927	9.485075205	9.851001373	9.491343725	9.167132882	9.255184398	9.408038955	9.64865537	9.321645724	9.360099508	9.175955347	9.385407678	9.027207131	9.590955827	9.500652825	9.342702458	8.95285483	9.184736853	9.433237137	9.565370449
NME1	NS	9.055887875	8.883821447	8.644791859	9.336448404	9.305761898	8.883440432	8.989942854	8.87404901	8.856569536	9.151166787	8.953206221	8.98992813	8.769311569	8.973870288	8.597572521	8.591707081	8.692901253	8.836533262	8.81207654	9.094445607	8.406055744	8.702866554	8.831279518	9.170524166	8.687815093	8.278271179	8.901742735	8.94851039	9.247517514
PODXL	NS	9.628530742	9.593851727	9.991088321	10.0532295	9.90414652	9.732703506	9.733054669	9.632116181	9.893731973	9.888245047	10.24724023	10.21876383	9.852135717	9.637420041	9.827103873	9.647075921	10.23100091	10.05259539	9.973080595	10.17157709	9.922454497	9.419782818	10.22727792	9.883678298	9.908985975	9.26771601	9.966414243	10.12273234	9.924555488
FAT1	NS	9.779319756	9.568826493	10.01061581	9.8537504	10.3747735	9.523603434	9.608740915	9.4799232	9.435539477	9.875110894	9.875821201	10.08425387	9.981167547	10.02161861	9.8862003	9.569555208	10.42994063	9.534114405	9.807653488	9.818079814	9.553334193	9.551910307	10.00364353	9.775140796	9.782782843	9.189018833	9.543332737	10.0137197	9.925505324
TMX4	NS	9.836709853	10.62980215	9.86868737	9.851317634	9.893163792	10.13088328	9.914755507	9.59292258	9.613599975	10.37830093	10.41930337	10.63437611	10.31323856	10.29274309	10.42106827	10.55401444	10.26600692	10.56756931	10.30238196	10.28594788	10.00686439	10.3895461	10.25260757	9.927867324	10.16269926	10.26460718	10.47725762	10.32461538	9.855563741
TMX4	NS	10.01514717	10.47276112	10.59615752	10.78181123	10.7425979	11.03164398	10.78333333	10.28840382	10.53036256	11.24111383	11.17356354	11.16946677	10.9265536	10.4569672	11.0093131	11.11805939	11.06921953	10.96181745	10.78943091	10.75842495	10.55971087	10.8310745	10.90108864	10.63651906	10.98450431	10.34084077	10.69651718	11.1495188	10.84426779
SEC23B	NS	7.289488006	7.03049976	6.880923767	7.016638071	7.015919365	7.198342554	7.265967144	7.277660816	7.1365998	6.774367524	7.065212131	6.890638419	6.971516446	6.976756509	7.192942996	7.019048092	6.80248427	6.956827503	6.679366594	7.02699965	7.075814612	6.891369979	6.747381378	7.24921388	6.98544989	7.333033278	7.024125596	6.752788843	7.227760436
SEC23B	NS	7.83850087	8.089684733	7.591519332	7.83760131	7.886543758	7.84820264	7.829495429	8.126668041	7.953807627	7.790645529	7.682895323	7.890607062	8.23219746	7.795902979	8.216008569	7.780936734	8.07192534	7.714827414	8.005974854	8.41652597	7.88609273	7.587662752	8.032674596	8.039022062	7.860844025	7.833750631	8.113496219	8.015364023	7.849460303
DDX39A	NS	8.354722887	8.361989172	8.132100198	8.355389582	8.506707718	8.118113486	8.177942985	8.329954736	8.094016936	8.461102386	7.81648448	8.11328198	8.15502586	8.169407545	8.132962746	7.947776239	8.369218083	7.792460125	8.027665676	8.575295291	8.109622238	7.798190828	8.189733922	8.139771494	7.992512331	8.10038177	7.989869328	8.54541725	8.648482235
SFPQ	NS	9.154918459	9.269245054	9.165773331	9.407665372	9.383649734	9.239279796	9.043921898	9.00350051	9.17164591	9.358701054	9.436890407	9.531725649	9.606026255	9.414454916	9.360505726	9.382433954	9.4840561	9.221500787	9.451181982	9.593608996	9.158508018	9.137380814	9.676925313	9.373128635	9.298883485	9.147214053	9.214525708	9.331013978	9.309090417
SFPQ	NS	9.6776315	9.941424035	9.925821487	9.991270203	9.96126535	9.673814971	9.575828413	9.638107406	9.528268588	9.962013591	10.08330776	10.03885256	10.21034971	9.978788151	10.08900773	10.08094564	10.36951492	9.907092141	10.00655591	10.28649256	9.776039443	9.724590871	10.39899489	9.984059886	9.866907552	9.480838977	9.672757368	9.829466894	10.20880075
IRAK1	NS	9.682029255	9.577430563	9.201838514	9.834260967	9.715892499	9.333222539	9.17622239	9.449226216	9.268260779	9.622764812	9.198458692	9.103823957	9.411115452	9.178003584	9.245283907	9.037905231	9.185298314	9.040880333	9.309989714	9.778104143	9.204296434	8.940301922	9.314059894	9.471738752	9.253754325	9.011099329	9.362576811	9.542902188	9.61643936
TXNL1	NS	10.82720756	10.8194334	10.98442728	11.11794768	11.09787263	10.83208961	10.82984776	10.53294361	10.75996455	11.09535259	11.27927532	11.19453128	11.09557675	11.0252004	11.11220568	11.13299539	11.00042917	11.20704098	10.70563453	10.65929163	10.76658564	10.97041238	10.94165841	11.05418547	11.15254097	10.86773002	11.00900646	11.11868016	11.00460655
SMC1A	NS	8.296804342	8.330260499	8.265915657	8.531831684	8.493673261	8.414650644	8.214859618	8.121910385	8.127923607	8.620729596	8.388249889	8.791298024	8.398952008	8.34507478	8.281244706	8.556076832	8.884389808	8.70151712	8.371007783	8.423185428	8.658341653	8.081625223	8.588094992	8.419697527	8.756170559	7.689514388	8.284046483	8.795819936	8.580555614
ANXA2	NS	12.07160808	12.03177344	11.83949004	12.03400435	12.24520957	11.67199395	11.55828361	11.98270706	12.16292911	11.90785915	11.76331837	12.0694357	12.06804007	11.77490849	12.00290432	11.85279015	12.28680068	11.51054634	12.17378716	12.5171468	12.21694201	11.39021909	11.91198715	12.18560124	11.79998801	11.53043765	12.18387126	12.25771775	12.21470891
NISCH	NS	10.06554643	10.37445587	10.54696026	10.43519448	10.54503453	10.25643223	10.48962298	10.31949187	10.49315115	10.64391291	10.34997178	10.5607689	10.44786898	10.42307089	10.29554308	10.32600181	10.44294027	10.23890723	10.60995457	10.24536644	10.50493434	10.06111769	10.46116806	10.39700448	10.55180171	10.34527901	10.38872998	10.86907617	10.46657208
EIF3H	NS	11.73217671	11.57534554	11.69824939	11.7651803	11.54967971	11.49296978	11.5032046	11.13728202	11.57730371	11.70923955	11.63151244	11.93712	11.65485825	11.4867608	11.54387915	11.68772556	11.83525017	11.61460785	11.5784273	11.57758554	11.48856337	11.37725796	11.63892997	11.45946662	11.72192119	11.2594591	11.53382403	11.98446649	11.48625576
ZC3H15	NS	9.80163783	9.74805313	9.426005822	9.010553822	9.112014551	8.666774032	8.651647933	8.654680578	8.656958158	8.973646163	9.831924687	9.318310267	9.613866438	8.91884638	9.444970962	10.01715521	10.16780631	9.895525001	9.938061847	9.960301304	9.639901113	9.266997337	10.04472263	9.075890047	9.033134743	9.576279163	9.103581567	9.485948653	9.505633405
PPP4R1	NS	9.393082599	9.536748308	9.412222461	9.822635091	10.01148059	9.573509805	9.278786214	9.233985947	9.61007117	9.974874678	9.678393352	9.415677878	9.462126803	9.299598407	9.542043288	9.284750404	9.587961127	9.510286442	9.470444833	9.603307429	9.409879288	9.157607598	9.518771501	9.686906377	9.570261864	9.039025151	9.590285433	9.596391834	9.876989771
ZC3H15	NS	9.488916779	9.456959481	9.567836174	9.613020535	9.726479012	9.524618594	9.438665505	9.058077016	9.253778476	9.601291583	9.705136307	9.899247069	9.615692452	8.651141089	9.633201839	9.588210911	9.964314521	9.495231645	9.397099141	9.459666675	9.474824957	9.431739336	9.638614023	9.582082029	9.522113985	9.153063383	9.617174182	9.274757668	9.616804909
KRT18	NS	8.574375762	8.759620152	8.855859448	9.383234028	9.006505193	9.312094184	8.346566018	9.172943492	8.40718762	8.450937262	9.018750406	8.686126317	8.510757412	8.456801107	8.850968453	8.331946084	8.624147601	8.25056323	8.63292564	11.42266728	8.965310816	8.503760357	8.479217656	8.318113757	8.248417081	8.361593987	9.153270836	9.566718432	10.33454841
COX7A2	NS	12.17679547	12.50656954	12.34247042	12.22423239	12.39962647	12.21734472	12.04167794	11.73868211	12.22058601	12.64765351	12.17191499	12.10429787	11.82101355	12.12910108	11.83387222	12.10943848	12.20257467	12.22853424	12.11946195	11.85204305	11.82183949	11.79658085	11.8612745	11.9135796	11.95287151	12.04461074	12.34533189	12.05708513	12.26159894
INPPL1	NS	9.095101814	9.245608694	9.265926772	9.253797298	9.433096286	9.278693508	9.175046154	9.010439934	9.213449218	9.472719342	9.339641108	9.449522459	9.327589622	9.360894396	9.182142091	9.327303404	9.145230878	9.357318041	9.297648202	9.180590092	9.045331667	9.004075989	9.180645227	9.25601667	9.380786761	9.052961421	9.159181949	9.236968292	9.167628039
OAT	NS	10.27148526	10.26917689	10.20543282	10.64546668	10.63301677	10.36985733	10.25479036	10.28609067	10.24662945	10.53525042	10.26650089	10.70357639	10.67131585	10.34911507	10.34422517	10.18969562	10.5772958	10.12227781	10.28070057	10.95280342	10.63647966	10.10762675	10.47550644	10.70754636	10.56803368	10.18850162	10.499529	10.52448324	10.76063972
PHB2	NS	11.5418837	11.50550098	11.58091582	11.72870805	11.51792148	11.37954461	11.52051595	11.4445344	11.50852192	11.47715337	11.39014595	11.52033156	11.55990195	11.66399981	11.50863498	11.38919662	11.44367218	11.52063398	11.38567545	11.46677914	11.31773059	11.31145492	11.43263579	11.51173959	11.60235226	11.49837365	11.56584517	11.73256017	11.37855754
PPP1R12A	NS	6.827254469	7.072782821	6.957510143	6.249842776	6.192082987	6.324180694	6.264426509	6.174571847	6.171584037	6.41440546	7.382340309	7.061263184	7.038891639	6.644435169	6.992076778	7.375173044	7.360102106	7.481057774	7.258826107	7.361463323	6.842281805	7.077878418	7.929560203	6.320233695	6.435176821	6.920621511	6.257643494	6.069573901	6.984661103
PPP1R12A	NS	8.631420841	8.573530243	8.885538391	8.791651344	8.794123434	8.757270382	8.564428551	8.195028683	8.67753114	8.876949939	9.204040359	9.20316367	8.900514493	8.037180349	8.862498362	8.972786083	9.063602719	8.89518464	8.582591638	8.569372567	8.697888396	8.571729082	9.013173113	8.701041888	8.681233313	8.082284537	8.901688333	9.009852606	8.698871626
PPP1R12A	NS	7.362374679	7.799103677	7.717678604	7.668700439	7.8587314	7.715041142	7.849658767	7.410812392	7.763268438	7.880295019	7.997838472	7.916653419	7.950810474	6.98277917	7.957092985	7.877932784	7.801520348	7.928749432	7.740777802	7.745637134	7.917371116	7.832143808	7.989682328	7.940151397	8.152985335	7.625936132	8.312691985	8.363020725	7.685686532
CNN2	NS	8.640509423	8.403513657	8.41983504	8.715326842	8.448714646	8.605719417	8.632550165	8.654580083	8.480274828	8.633037844	8.469639081	8.448487765	8.802282435	8.782153504	8.624660237	8.328947558	8.101790084	8.455012638	8.754966158	8.549425233	8.372284224	8.658942684	8.406941229	8.688979497	8.628412049	8.601598546	8.610658705	8.308564081	8.454172514
PWP1	NS	8.672336343	8.332494493	8.462865488	7.980377124	7.888847603	7.684923015	7.829907934	7.65473832	7.578949595	7.913606461	8.276031143	8.695473558	8.867439379	8.690041038	8.404036692	8.6799565	8.993811937	8.460797296	8.313025342	8.825074372	8.666833624	8.05977594	8.948081664	8.050039348	7.962736723	8.417490653	7.846757935	8.44007827	8.673632774
PWP1	NS	7.768477808	7.645454695	7.902727135	7.677190089	7.870012485	7.950587997	7.916584789	7.977058221	7.882012664	7.656210023	7.797708179	7.822554761	7.677000553	7.859196212	7.85906528	7.915485663	7.859980891	7.863568834	7.804259868	7.685867161	7.83419676	7.823662358	7.773815193	7.889144789	7.859032675	7.77723066	7.868342096	8.128161431	7.796432271
PWP1	NS	8.595983894	8.701640203	8.744634503	8.867668781	8.795958921	8.593095524	8.811610804	8.463213514	8.675981	8.985614936	8.58483297	9.040770898	8.942670299	8.795898959	8.614925684	8.790158015	8.986316828	8.715042961	8.913378591	8.991915432	8.923275626	8.166156535	8.96537555	8.92062851	8.848392179	8.266932158	8.565495483	8.954004217	8.787236271
ICMT	NS	9.860893219	10.16709183	10.08676426	10.38447324	10.23824565	10.13848908	9.931009469	9.984403715	10.11239624	10.56547522	10.0431732	9.871881926	9.823768149	10.14923469	9.860976536	9.963860497	10.24455564	10.0965791	10.06784839	10.01767097	9.841552084	9.776304015	9.792632912	9.930275069	9.989283318	9.784705863	10.19835299	10.10486467	9.787074166
ICMT	NS	5.44903751	5.471061742	5.579284625	5.430397608	5.381729164	5.45701559	5.554150938	5.614734018	5.487318783	5.563406207	5.667877708	5.474835574	5.499882162	5.718380113	5.50114355	5.624126752	5.414731	5.490482813	5.544244047	5.462220673	5.559052544	5.565255183	5.578485664	5.431370662	5.570949779	5.524456079	5.7624625	5.604369645	5.552757341
ICMT	NS	7.827785264	7.99880983	8.022726969	8.267697757	8.379433468	8.089950355	8.012124998	7.843024456	8.080057289	8.44409015	8.168391093	8.08975074	7.941396437	8.341721764	7.962562871	8.120338256	8.232254096	8.123051365	7.981945913	8.150149375	8.144468191	8.1369094	8.124372071	7.978225266	8.160722299	8.0840611	8.341321844	8.056567908	8.049773535
ALDH9A1	NS	10.18799494	10.00193298	10.3450969	10.33062262	10.35787296	10.25737489	10.29357171	9.982648677	10.14627166	10.14354558	10.35303821	10.27206869	10.52995214	10.52120535	10.31482324	10.44455249	10.22120845	10.34127585	10.02145467	10.33115949	10.31472409	9.935870232	10.03279186	10.30207759	10.3451996	10.38391111	10.31250189	10.59004544	10.18370241
AP1G2	NS	7.261831074	7.333113205	7.29309314	7.530856921	7.445343812	7.67200917	7.502169414	7.861771375	7.454518073	7.343064016	7.194084581	7.419298972	7.495079899	7.38538252	7.462756478	7.513423124	7.234345869	7.160826335	7.276016338	7.604753287	7.258841748	7.236528777	7.447482382	7.358394387	7.134158944	7.404056304	7.413804855	7.543165009	7.806200097
RUVBL1	NS	8.366451396	8.439541119	8.498025238	8.722450277	8.441546088	8.439217602	8.62032564	8.257555895	8.333597741	8.618442079	8.884757215	8.671070585	8.51170964	8.773842844	8.617947435	8.834421127	8.426846545	8.657828971	8.609399023	8.419842188	8.475897022	8.679179946	8.551735648	8.605080958	8.563349189	8.521243789	8.632254385	8.622869271	8.629489475
CALD1	NS	8.152398312	7.877002555	7.882636126	7.463346985	7.698247094	7.31861924	7.334872986	7.151153558	7.361365139	7.148822135	7.953155384	7.633743038	8.152809199	7.700913822	8.052885095	8.186795022	8.485381504	8.271573678	8.273698921	8.22695739	7.927407859	8.079660103	8.009489697	7.935926399	7.671993992	7.938705546	7.812648198	7.849920402	8.110426568
CALD1	NS	9.34625718	9.590241545	9.170447308	9.409056157	9.289844046	8.937695934	8.683344531	8.966392488	8.601221291	9.230890817	9.096744519	9.47889195	9.50921236	8.839283315	10.05868297	10.00864022	10.85230279	9.900355216	9.895727689	9.910842933	9.84260735	9.715364613	9.859988339	9.445472567	9.450100525	9.437982767	9.298621235	9.588501084	9.841923709
CALD1	NS	8.510361459	8.606793435	8.551308742	9.147469032	9.142886325	8.794276746	8.360654014	8.487543638	8.231625475	8.908769228	8.451841984	8.846608601	9.364843346	7.489117323	8.993345236	9.172098853	9.975418153	9.073348593	9.077595707	9.488270563	9.342418937	9.091165654	9.039642532	9.283110307	9.109897468	8.686890907	8.997154094	9.057478054	9.268758453
GPAA1	NS	9.784204791	10.17799466	10.34563805	10.28331185	10.15498487	10.05930698	10.0141385	9.607847191	9.951598108	10.48376953	10.29899591	10.03047671	9.956952714	10.31134542	9.953277281	10.37689773	9.858013551	10.69297011	10.12036124	10.01156574	10.21118376	9.964224533	10.53254739	10.34061741	10.25445159	9.903642008	10.23971891	9.708433407	10.18488143
PRDX3	NS	11.61172307	11.66618849	11.70088681	11.91399996	11.86669257	11.63287241	11.57893719	11.56686952	11.58149031	11.92152121	11.91944164	11.88436295	11.81899626	11.8303535	11.86956942	11.90079434	11.81846565	12.01530819	11.59143852	11.65304001	11.53903356	11.74507285	11.7837966	11.87376508	11.91960828	11.64846786	11.93799783	11.70607923	11.78019168
MBTPS1	NS	9.289211891	9.25874813	9.116801671	9.453787091	9.539819389	9.256201673	9.451245639	9.14252604	9.536328402	9.611280956	9.618869685	9.524346247	9.347711897	9.371326538	9.259369459	9.190752489	9.55637369	9.160403433	9.63398404	9.43220199	9.371546896	9.045568679	9.350775297	9.212673615	9.50179369	9.221044523	9.438931614	10.11508239	9.347617708
NBL1	NS	9.492182812	9.406358817	9.442069941	9.740904939	9.86440504	9.357103766	9.744639533	9.959466364	9.730840746	9.743307785	9.632598261	9.448010182	9.594102433	9.561996357	9.593995306	9.65782365	9.449128195	9.180331603	9.846577911	9.967357717	10.14777606	9.029697157	9.876346542	9.614757909	9.404240618	9.401574777	9.50271207	9.450965467	9.743775686
SND1	NS	10.11584237	10.02636609	9.86519725	10.21185696	10.11996445	9.809011309	9.842342085	9.762451728	9.703981278	10.03314138	9.773857773	10.07693812	9.985821617	10.09337601	9.961789404	9.661221053	9.852777388	9.904209379	9.831508974	10.01420197	9.652934835	9.724428597	10.0478062	10.03969119	9.953992935	9.884448132	10.32540475	10.01528395	10.04549169
DARS	NS	10.82763182	10.59038672	10.62711721	10.99109263	10.95323096	10.80756852	10.90415835	10.90550732	10.74651475	11.22255913	10.41126356	10.36206214	10.36247799	10.05922877	10.29728472	10.30477692	10.06189303	10.47045018	10.20622732	10.04225607	10.29291916	10.52953287	10.48065721	11.0099775	10.53755148	10.66027327	10.93469542	10.86345037	10.33817962
DARS	NS	8.684329998	8.498580956	8.38360904	8.474847229	8.567180774	8.39612372	8.591394842	8.284065695	8.196017031	8.72527809	8.619784289	8.598331232	8.418486391	7.698721272	8.460003722	8.597209104	8.351258601	8.460331387	8.265587854	7.879810599	8.347383261	8.322833312	8.522165344	8.605277798	8.359005437	8.26304494	8.373926018	8.499834447	8.681508562
INSIG1	NS	7.356339475	7.655063862	7.410554306	7.399422294	7.588978267	7.455652818	7.490178843	7.46917933	7.10890589	7.394672439	7.198215053	7.473621873	7.602740714	7.771136044	7.371363373	7.657364719	7.769262021	7.857075858	7.617578692	8.575938754	7.492525348	7.641859777	7.698714558	7.704004802	7.90386149	7.415939444	7.323227845	8.155403649	7.685663983
INSIG1	NS	7.978683138	8.090174726	7.945876816	8.249479233	8.423617005	8.243839863	8.118731554	7.648797822	7.709363622	8.14652808	7.945034615	8.456975569	8.252371539	8.515766942	8.151204593	8.216998334	8.757695776	8.119181403	8.046856773	8.481886596	8.080232252	8.037093601	8.294303408	8.325147863	8.353790581	7.94789634	8.094042908	8.488038791	8.497817302
INSIG1	NS	8.378093367	8.646131953	8.807903151	8.66542031	8.970852039	8.793848994	8.74024438	8.468527246	8.438866737	8.684381626	8.290159017	8.992909052	8.785276745	9.003023609	8.70791161	9.011871152	9.367787392	8.937626691	8.793138158	9.571137571	8.778025695	8.823019374	8.950855673	9.239613962	9.101989968	8.370501234	8.590574646	9.362038652	9.031669338
RRAGA	NS	11.07837396	10.96091379	11.1618769	11.30974644	11.2020173	11.12561302	10.98650251	10.82702262	10.90099558	11.30295622	11.35531037	11.29154718	11.24649	11.52118169	11.0107046	11.15763544	11.17054997	11.22228851	11.08401063	11.07529404	11.14022588	10.93945511	11.17767413	11.41691491	11.23008199	10.91392019	11.21872889	11.47001316	11.20083501
ACP1	NS	8.212001927	8.295251909	8.303941475	8.359876916	8.17050581	8.372781084	8.254571676	8.291057683	7.998963382	8.532615238	8.375182334	7.78183988	7.978074621	7.65564443	8.433085247	8.068774115	8.304568194	8.367439121	8.39893038	8.198869767	7.743365613	8.208890167	8.214427892	8.359404637	8.346999406	7.716444285	8.511614975	8.208264879	7.792397583
ACP1	NS	9.881004473	10.02352683	10.12582395	10.28890016	10.3276269	10.19038455	10.04446529	9.712910966	10.07638859	10.28922345	10.1238983	10.20374744	10.19964786	9.763931639	9.980787211	10.23367055	10.09619626	10.16064098	9.882935858	10.10672151	10.08531689	9.962329289	10.24504459	10.25710889	9.975829108	9.965218448	10.2047306	10.34839109	10.0797927
IER3	NS	10.48536271	10.47356865	10.00992963	11.29254716	10.5217795	10.35869562	10.04890815	9.707292238	9.717332958	10.75979485	10.1337659	10.09786884	11.38332819	11.10757597	9.747799717	9.668317552	10.61957924	9.419956733	11.89121121	12.69963459	10.8590389	9.974099545	11.06673984	10.87703498	10.17062402	9.983438002	9.964773018	10.46371961	11.57021732
EIF2B1	NS	9.500654056	9.328568603	9.380000296	9.551095803	9.780751051	9.544720276	9.602597378	9.334334796	9.492475231	9.454644528	9.574798779	9.628268932	9.573537219	9.531117376	9.441634176	9.565973899	9.604816424	9.573917365	9.204134069	9.572504161	9.397637229	9.339381453	9.527140244	9.696754664	9.715779309	9.446422118	9.580302973	9.766117527	9.634234367
CYB5B	NS	7.612809036	7.435949046	7.626731593	7.650495715	7.434887553	7.335378507	7.593583233	7.669526647	7.381953622	7.660756474	7.653892403	7.783401457	7.872697954	7.742265593	7.733281441	7.609944329	7.718030826	7.594844528	7.572005234	7.655573207	7.42190333	7.651844259	7.66442138	7.612597506	7.910134621	7.620373241	7.599357851	7.586556379	7.760265107
CYB5B	NS	5.851905538	5.801450193	5.902168825	6.259485882	5.910826573	5.914327794	6.016810934	5.830486655	5.910827493	6.111937889	6.078279257	6.165329879	6.108348646	6.034207843	6.039085204	6.073378969	6.242106878	6.022320328	6.092228119	5.93386395	5.762220559	6.027327211	6.010389826	5.909572315	6.214296383	5.646265331	5.967455502	6.144157324	5.91423952
FXR1	NS	9.812496218	9.806885065	9.557205163	9.626322251	9.589949505	9.294993485	9.471963303	9.375450081	9.3743571	9.681502876	9.929331171	9.861150968	9.957679843	9.477449915	9.789811071	10.39259597	10.45082792	10.22015546	10.14680182	10.41869017	9.779452198	9.774469894	9.830993022	9.847004432	9.744379221	10.06828376	9.740444058	10.19139907	9.499517504
FXR1	NS	9.523040951	9.555029131	9.796227734	9.938527466	9.827233978	9.755751233	9.749259608	9.187025235	9.787262156	9.971453269	10.07388968	10.32166823	9.969546675	9.30945103	9.780480488	9.961541628	10.00123106	9.942349945	9.771043782	9.474969634	9.501711816	9.614406028	9.941175477	9.690849415	9.900127006	9.138559524	9.729505207	9.830246856	9.629240574
FXR1	NS	10.27458472	10.37271853	10.40625497	10.35446116	10.54959419	10.05041126	10.26510439	9.640740486	10.03840485	10.44299523	10.45468206	10.71179043	10.38071547	9.668105295	10.27880606	10.94268637	10.80355731	10.57196471	10.92712417	10.49443449	10.34324922	10.16874172	10.2357784	10.25961149	10.32080694	10.09036821	10.07608836	11.02057761	10.24619436
CPSF1	NS	7.87439437	7.620586559	7.82849568	7.487925502	7.44939574	7.734259503	7.708073424	7.955506172	7.609892621	7.440497233	7.581845448	7.426451699	7.462098948	7.69117887	7.846674732	7.513908455	7.414251096	7.706908412	7.489531961	7.504240732	7.50784587	8.010774741	7.538634648	7.594646773	7.812978455	7.926284401	7.754395055	7.267686386	7.697419874
CLPTM1	NS	9.190839044	9.13700707	9.095360347	9.053860383	9.080089355	8.895452565	8.954700997	8.846538372	9.07193848	9.029545427	9.137787219	9.051362241	9.14563521	9.229823444	8.939137079	9.221162051	9.088373174	9.246907723	9.157108967	9.054391145	9.017522538	9.136272778	9.067527005	9.246577536	8.93051272	9.160944453	9.2731447	8.967235837	9.087967523
BST2	NS	8.765906282	8.39236071	8.657990711	8.868210254	8.647989298	8.322940541	8.560221407	8.481684173	9.28349975	8.641940514	8.75277853	8.972596236	8.881466885	8.44683434	8.514323134	8.370087239	7.971764026	8.762066649	8.650293674	8.164345535	8.590535772	8.164039831	8.781969807	8.415892099	8.846940028	7.862514954	8.716954568	7.813497983	8.884438865
IFNGR2	NS	10.03154286	9.895724124	9.725601947	9.971977401	9.865296687	9.813595416	9.773280439	9.700905043	9.932776933	9.864527531	9.766003509	9.771184823	9.822574403	10.00369993	9.811601022	9.862472631	9.881869861	9.774631634	9.983235839	9.955037162	10.12599353	9.404419224	9.720121796	9.805726643	9.912121599	9.755639757	9.922552928	9.898128347	9.827443736
KDM3B	NS	10.02504869	10.02861564	10.47490927	10.54551529	10.52843823	10.31112101	10.31783891	9.812822217	10.1819039	10.37106106	10.4132264	10.48320556	10.40449996	10.31686468	10.38996401	10.22863926	10.1582404	10.28484653	10.05477533	9.847241792	10.15724711	10.06604473	10.28351181	10.22610598	10.46058966	9.888474153	10.33520599	10.67487214	10.33653734
TSTA3	NS	8.341272472	8.196622997	8.547052143	8.2646331	8.191647351	8.178423422	8.273467225	8.066779536	8.229784771	8.386220682	8.211710308	8.39304039	8.375981419	8.411404405	8.031328592	8.331580772	8.097500544	8.213231192	8.205913587	7.912337381	8.210253674	8.172448288	8.084382935	8.334070922	8.016609814	8.419883098	8.253493156	8.069788222	8.106138593
TNC	NS	10.58333821	8.769161699	8.732613109	8.045618189	9.425211529	8.319579138	9.000555419	10.08512937	8.678224907	9.030524911	8.176557589	8.134816937	8.228097983	7.766669583	7.693770517	7.274528067	8.24602558	7.271861136	7.921167969	8.149934278	8.225199024	7.929401265	8.01562574	8.671357355	8.599462072	7.8809567	8.241455709	7.789322645	8.729011013
SCARB2	NS	9.300377964	8.962736286	9.347763908	9.556194192	9.432841003	9.094529449	9.379016656	9.418586153	9.40555469	9.35721336	9.024611392	9.710974839	9.935259524	8.749654479	9.535914522	9.16370246	9.003143824	9.239498242	8.954609504	9.046707337	8.97052146	9.523176484	9.864545978	9.083994453	9.910786884	8.324481592	9.514512831	8.305552146	9.567588245
SCARB2	NS	8.317503974	8.347298463	8.259381982	8.358211246	8.411717317	8.077510319	8.28179395	8.521995532	8.206180277	8.396284851	8.561985447	8.353824799	8.8412965	7.89385192	8.572975117	8.556807173	8.370180633	8.580594637	8.213058909	8.178148913	8.269285536	8.587676254	8.791712606	8.455148909	8.783413539	7.453386348	8.576443907	7.899811086	8.545906291
JAK1	NS	10.89165684	11.01895349	10.703869	11.04253489	10.98170489	10.57189099	10.85584912	10.56085854	10.70083291	10.84168161	10.88885577	10.88384162	11.03540212	10.48846416	10.94770252	10.96065624	10.9658448	10.8733445	10.99247294	10.98068256	10.87033394	10.58448501	10.97359955	10.78138072	10.91817386	10.55792381	10.86202834	11.02854616	10.96399634
UBE2L6	NS	9.498691994	9.420849957	9.317046422	9.348804314	9.469918368	9.246951615	9.268476562	9.246014133	9.658604365	9.201591736	9.349934407	9.690490174	9.703285333	9.38110224	9.394702084	9.310787958	9.38267555	9.173733502	9.749450523	9.679249743	9.624126709	9.192037198	9.370995983	9.375518106	9.546567086	9.245014416	9.32562364	9.808354618	9.963922938
KRT19	NS	5.119857106	6.155581654	5.409008572	7.345976981	6.99661355	6.743353512	5.153942505	6.488300921	5.59429618	5.875950902	5.290250638	6.054808874	6.56104	5.399196719	5.215716407	5.403865269	6.552421228	5.309348953	5.215894333	10.61752487	6.750727525	5.195999338	5.800546309	5.445632168	5.881137623	5.473665029	6.350804401	7.850596438	9.044341543
PACSIN2	NS	10.59193418	10.91214525	11.11235729	10.87998366	10.77835122	10.7996336	10.8524018	10.44833501	10.88859257	10.81044051	10.91831929	10.89326391	10.9879112	10.97736188	10.95354378	10.68600711	10.67706	10.76893524	10.71448884	10.84105236	10.43391525	10.71913056	10.96463184	10.78495385	10.89869983	10.64018947	11.01405252	10.96082331	10.81881466
COPS5	NS	10.1670566	10.39071408	10.42567059	10.77401335	10.49869248	10.38889908	10.41700908	10.04568625	10.38296635	10.72266082	10.77340954	10.82481915	10.5642584	10.59963884	10.34565244	10.94068682	10.66535091	10.60843873	10.59097106	10.53471581	10.37796743	10.54702586	10.56507845	10.44131567	10.67854322	10.05879101	10.69035872	10.63270032	10.40136296
CNIH1	NS	9.983393414	10.37159136	10.65291801	10.30529316	10.67649368	10.34393323	10.36586783	10.10707647	10.38905853	10.77016435	10.43720686	10.61528344	10.62287735	10.6155903	10.06293846	10.49256086	10.8493426	10.67484468	10.39038653	10.49649758	10.57743244	10.30034579	10.36267136	10.35888778	10.42582406	10.4506661	10.50127924	10.54835789	10.37477743
HSPG2	NS	9.747186179	9.317891134	9.771367342	9.419893626	9.417658014	9.055562849	9.47165321	9.555264157	9.453295576	9.371423307	9.460205182	9.357978729	9.561601573	9.07282297	9.471474938	8.903990139	8.659216671	9.628401811	9.160931786	8.765751727	8.545283124	9.633950941	9.898981118	9.017193598	9.569088627	8.365557502	9.703657796	7.78475006	9.64334937
HSPG2	NS	10.83444048	10.59885363	10.81666007	10.64341021	10.51392701	10.43222324	10.74098536	10.60106881	10.50928156	10.68837347	10.52051294	10.69261421	10.64528505	10.6406066	10.58286672	10.50134238	10.47133938	10.61320909	10.64822964	10.35419673	10.2903254	10.45317044	10.51432474	10.38412688	10.60534325	10.33648649	10.54056597	10.31554971	10.75795741
ITGA6	NS	8.15843985	7.94925433	8.153277836	8.629528887	8.057410328	8.30222105	8.375989864	8.100463937	7.927836002	8.144764869	8.083586004	7.981694118	8.14817371	7.57173371	8.122441405	7.954821431	8.071746861	8.15729484	7.808400767	8.116767969	7.688419467	7.587678484	7.995158236	7.673648768	7.903812351	7.7354698	7.803051827	8.02780191	8.10734145
ARL1	NS	5.815697801	6.172700559	5.822688871	6.128971772	6.149195047	5.992821881	5.863211698	5.769874869	5.806197531	6.329246359	6.037473671	6.152574122	6.315223911	5.604510653	5.893956562	6.089561367	6.341024691	6.214595975	6.034547339	6.490825738	6.155497801	6.095775969	6.08793956	5.938853461	6.204605941	5.891596631	6.145709993	5.995894226	6.013890165
ARL1	NS	9.29191697	9.3347319	9.35074086	9.416162863	9.408530043	9.268789002	9.184954558	8.651772909	9.275249483	9.492393656	9.418844426	9.606481395	9.509964854	9.090082706	9.373650556	9.378245207	9.408685489	9.416454431	9.094798719	9.366600304	9.142985196	9.268155381	9.539920146	9.514338953	9.434831871	8.864850287	9.325553318	9.55528283	9.377152859
ARL1	NS	9.783843717	9.899229824	9.577271478	9.99558338	9.932017285	9.913037844	9.729704956	9.637920827	9.694946157	9.779230878	9.550781688	9.852889066	9.997823963	9.352048378	9.83171862	9.67978778	9.979941243	9.767752176	9.687476252	9.916277279	9.626941113	9.741436548	9.778324573	9.801246339	9.940853401	9.645743772	9.956545067	9.811006866	9.552367404
ACSL3	NS	9.99252692	9.760651041	9.882256478	9.755765481	9.648816552	9.899938585	9.587486679	9.307684174	9.778020359	10.03931161	10.03365926	10.22601141	9.902791188	9.120826071	9.628737273	9.898448949	9.872739979	9.77740901	9.597708463	9.956372389	9.904165922	9.633785717	10.14598038	9.696748098	9.997175053	9.010470936	9.655556114	10.11485267	9.977342325
ACSL3	NS	8.683961334	8.528002682	8.793757931	8.094831882	8.033083579	8.165951185	8.085888972	7.072219358	8.20956843	8.298028877	8.784339179	8.983655269	8.818862322	8.121239483	8.542411745	8.825154774	8.958082072	8.965074466	8.421534526	8.83541831	8.953080402	8.349979708	8.929333538	8.130469024	8.491093519	8.220931633	7.993400442	8.860021017	8.630501032
ACSL3	NS	7.988346519	7.992340436	8.20619028	8.22871949	8.282116694	8.020373803	8.176020402	8.035033662	8.055659527	8.248739765	8.309394145	8.365283053	8.405617872	7.758759555	8.407610012	8.444992353	8.359026665	8.475491761	8.053475285	8.523840908	8.347364185	8.090577847	8.411727776	8.265780291	8.33560472	7.512091058	8.086926118	8.581309078	8.376333697
SMC4	NS	8.117979179	8.242227011	8.15013267	7.636826139	8.181007278	8.077303562	7.992109646	8.103634047	7.806651922	7.978902732	7.895581826	8.086609507	7.896891863	7.219664724	8.107871618	8.170665508	8.399721208	7.959039556	7.84480347	7.997239439	7.958262472	7.703720783	7.933082614	8.045124524	8.14200772	7.840022597	8.221395406	8.055361321	7.751809824
SMC4	NS	8.396920553	8.465183133	8.499046018	8.607221006	8.75920986	8.37253678	8.369295674	8.09352049	8.331611934	8.443793261	8.043742854	8.496986502	8.317103941	7.506324952	8.388714201	8.369809914	8.39181457	8.124321969	8.156529645	8.248503376	7.938128051	7.862240177	8.540769014	8.173290435	8.563089624	7.615699357	8.267855043	8.534326131	8.504402236
RPS17	NS	13.1979699	12.814366	12.78537217	13.14584473	13.0353371	12.83601497	12.9249092	12.82037988	13.16566963	13.01531119	12.730045	13.10848042	13.02485042	12.77146658	12.75051602	12.75990251	13.14038744	12.5378212	12.65448169	13.01108786	12.94846357	12.59372289	12.9662091	12.80543995	13.08195411	12.5996501	13.04606243	12.87388864	12.89975672
TIMP1	NS	12.45640957	12.01900451	11.48582121	12.01532174	12.43332553	11.65946591	11.48007161	12.03269163	11.90895324	12.14725385	11.28463038	11.94865866	11.76023285	11.51133902	11.30071782	11.37411989	12.13078782	11.28020481	11.81327854	13.27899645	12.40736896	11.1041395	11.80262372	11.85309108	11.84107497	10.84693835	12.24541409	12.30907867	12.52284089
GJA1	NS	11.636804	11.86918553	11.70625165	12.10111897	11.64830086	11.805232	11.57768838	11.42162426	11.10892341	11.63317383	11.84323322	11.9305733	11.62942091	11.82275863	11.72903971	12.01096606	11.75264614	12.15187484	12.06923636	11.32086391	11.55680269	12.16633437	11.81338359	11.6633618	11.7800611	11.54543267	11.52969484	11.8122546	12.09588591
MARCKS	NS	7.469669505	7.784667514	7.251318764	7.06670851	7.063983569	6.976412494	7.288143854	7.932572823	7.125729781	6.897156784	7.209718475	7.115354968	7.949633724	7.494034217	8.156231242	8.072647086	7.723133683	7.879077711	8.125376676	7.661349362	7.717284554	7.466832343	7.364168291	7.554248385	7.517108845	7.140973743	7.715956714	7.044687883	7.561423901
MARCKS	NS	9.426498671	9.450796758	9.258658964	9.387640721	9.631747671	9.217819689	9.531700239	9.40191085	8.998499501	9.458990772	9.066565794	9.939112584	9.867600046	9.200288476	9.676635764	10.08085703	9.968887692	9.470990468	9.912207398	9.706944062	10.08830592	8.807667161	9.904151296	9.326305314	9.801772375	8.360892528	9.443112443	9.576777834	9.907020413
MARCKS	NS	9.579043678	9.481223074	9.08106197	9.073592991	9.079371437	8.798796581	9.181048921	9.314016919	8.853969364	8.900352569	8.993997199	9.326481158	9.407876795	9.324505387	9.497062207	9.719127138	9.227866046	9.219432461	9.350958291	9.408755644	9.621069976	8.647173753	9.425316418	8.993611445	9.438552078	8.692106713	9.166931033	9.487373902	9.533854842
USP14	NS	8.909387171	8.608796069	9.142597475	8.397235404	8.472419157	8.107675085	8.353277298	8.516354359	8.508603486	8.336782806	8.733707016	9.154894271	9.289396117	8.797638829	8.988730882	8.971726701	9.019337428	9.030912399	8.815853575	8.199411192	8.799438552	8.678883196	9.209358964	8.281752446	8.82753211	8.333730683	8.678640024	8.302137666	9.147914996
USP14	NS	10.12256988	10.28168728	10.24190514	10.07507683	10.01598738	9.870413286	10.14187878	9.975187161	9.931757597	10.04038051	10.3826061	10.29287549	10.27921048	10.00041608	10.14192067	10.18373515	10.35343039	10.42215947	10.10962177	10.11102175	9.978755239	10.25256172	10.20206531	10.0905734	10.10027064	9.671818378	10.10687394	9.859288329	10.23797495
GYS1	NS	10.36353399	10.79728588	10.51553053	10.60207349	10.66166624	10.25843168	10.30751394	10.15876453	10.38756821	10.75470547	9.789015105	9.841524521	9.938090725	10.32675749	10.16539581	10.22824597	10.68007006	10.30139543	10.27219294	9.140190389	9.688623487	10.48210424	9.8454403	10.40076957	10.08205369	10.11385846	10.67665381	10.14156717	10.0974651
AKAP1	NS	10.04056187	10.66163394	10.76761265	10.29485621	10.12997722	10.06621024	9.932063523	9.800707978	10.03376356	10.25846347	10.63115131	10.88282608	10.64254977	10.96438869	10.64701454	11.16302731	11.14265295	11.28392439	11.00531946	10.58247296	10.66414454	10.6704553	10.78317045	10.10164558	10.46882394	10.71774191	10.30306945	10.54953321	10.63129559
AKAP1	NS	10.03622213	10.59581338	10.78107324	10.88771149	10.78843925	10.66660526	10.60553	10.18667203	10.33038511	11.05925454	11.09561702	11.1134929	11.04461885	10.90269982	10.75634495	11.21235171	10.92371933	11.16827605	10.82333188	10.58603136	10.61162961	10.80251243	10.98608537	10.67228606	10.92559179	10.57220049	10.70384051	11.08206194	10.79479535
PSMA1	NS	11.44528246	11.32912371	11.47844708	11.83396314	11.73283732	11.37701558	11.26097405	11.22508858	11.58035592	11.71264511	11.61240313	11.59791463	11.61607806	11.41917219	11.55409116	11.45369577	11.75458063	11.39875836	11.30793794	11.41717425	11.35793153	11.24755809	11.49505769	11.57697497	11.75522474	11.06887165	11.65126644	11.66660438	11.36941246
HMCES	NS	8.321398072	8.266714282	8.569391422	8.930839251	8.478604042	8.618393792	8.330181821	8.239131099	8.477510193	8.394512872	8.246043566	8.376388	8.457654294	8.381519428	8.442266147	8.167754231	8.120388605	8.249495405	8.367626009	8.159369688	8.279509347	8.330386379	8.48876019	8.627620638	8.279943212	8.303364159	8.312657486	8.093964259	8.229253162
HMCES	NS	8.547375934	8.781353284	8.76614489	9.245821121	8.814348597	8.815473298	8.79356581	8.661106135	8.861741068	9.011751683	8.56390203	8.757275767	8.782805008	8.76323053	8.755368623	8.367366262	8.723215749	8.757489123	8.930643513	8.7513344	8.584071998	8.606146767	8.696473974	9.042604224	8.684198442	8.607402831	8.662825968	8.877684677	8.731964909
SRRT	NS	6.882458792	6.678004377	6.765150831	6.621481032	6.80874557	6.570745982	6.414119795	6.413187512	6.399210592	6.506544511	7.079664869	6.571809775	6.642245527	6.975537857	7.028968318	6.688063164	7.01179286	7.140811995	6.863521581	6.921140996	6.622401138	6.845706485	7.095433096	6.84478761	6.541685669	6.780930414	6.768336527	6.315581495	6.812685692
SRRT	NS	9.93731632	9.776386228	9.813954204	10.17726938	10.0681499	9.894119445	9.788624019	9.953740708	9.963684829	10.07218221	9.761778858	10.18249408	9.914323344	9.898544621	9.909110586	9.8307661	9.824279268	9.692610872	9.743543615	10.04129704	9.889838425	9.716720906	9.984012289	9.888456092	9.965660009	9.774208798	9.843996068	10.025876	10.09576036
DLG5	NS	7.604224616	7.520245253	7.576659591	8.146213545	8.228004869	7.660204294	7.781085821	7.486153043	7.578216399	7.729330098	7.728732047	8.255837877	7.871104006	7.678881145	7.636141307	7.881219636	8.134141793	7.580061494	7.853194758	8.154977824	7.951074301	7.324840028	7.927045382	7.705167415	7.911291576	7.365622973	7.647799697	8.130992313	7.979419885
PMPCB	NS	10.04236749	10.13322047	10.28418985	10.09095581	10.19141414	10.19875294	10.35063281	10.02875735	10.19699496	10.16597581	10.2037734	10.24869774	10.28370957	10.08426222	10.12066028	10.19339691	10.40008575	10.30012197	9.864723842	10.0579993	10.13261642	10.14223048	10.11081278	10.2673938	10.19030308	9.960804682	10.22614239	10.11943214	10.08789348
TOX4	NS	8.792395841	9.059269635	8.850483144	8.657501496	8.669855076	8.825671941	8.738972145	8.984115237	8.759438895	8.669586108	8.966206151	8.678688851	8.885713667	9.058679907	8.940006281	8.773305459	8.754678657	8.805061904	8.941213805	8.855199345	8.689977773	9.220767707	8.769905622	8.555958335	8.477065426	8.864561562	8.886078815	8.326298432	8.722434828
TOX4	NS	10.02035459	9.840471587	10.07919576	10.15512981	9.910220103	9.96419035	9.799224847	9.674873366	9.941566175	9.869538467	9.746193917	9.928396426	10.05128171	9.997263507	9.919197527	9.958818442	10.24514469	9.989702009	10.01293001	9.825784502	9.832271189	9.993468132	10.02553131	9.926133132	9.88811098	9.967693895	9.947108859	9.834072795	9.920350906
TOX4	NS	7.841372998	7.842241816	8.472408167	8.288878408	8.266465444	8.017147563	8.047268325	7.739508835	8.090101204	8.23075442	8.257258311	8.391505239	8.129191145	8.378448036	7.966443098	8.229342947	8.617816642	8.309407585	8.259771739	8.136589867	8.036076255	8.109973122	8.115623737	8.145061031	8.061633439	7.847604487	7.958971345	8.620568006	8.107529161
API5	NS	8.527030339	8.586809049	8.483235323	8.439641966	8.477719294	8.326587982	8.575877131	8.757153532	8.409941055	8.142486724	8.38427415	8.328040754	8.354840473	8.442386677	8.659954609	8.589389859	8.672122054	8.661146161	8.405319356	8.667066607	8.708516761	8.565484627	8.477655343	8.637278034	8.629292074	8.833708578	8.65951834	8.533016785	8.319936095
API5	NS	8.477873653	8.278805808	8.463545748	8.533179608	8.651036624	8.637962535	8.489758899	8.140235075	8.169542024	8.718878817	8.624560156	8.741460227	8.697203151	7.957523956	8.38858125	8.543577838	8.744193222	8.517495138	8.401720094	8.63068434	8.503416504	8.300490863	8.641723176	8.800935703	8.474036723	8.112036971	8.294913349	8.383712808	8.734997539
TPD52	NS	7.313244447	7.660627804	7.573639137	7.412332367	7.440098702	7.483751188	7.535853077	7.663289841	7.335856336	7.283937141	7.514162104	7.513481546	7.454591383	6.933908535	7.271521456	7.803341213	7.497650805	7.754212332	7.421853907	7.530775412	7.443236415	7.32950972	7.583874564	7.432974557	7.294404722	7.289682659	7.565884902	7.802889854	7.502698762
TPD52	NS	6.525807562	6.823798006	6.707480191	6.718781594	7.049880634	6.945752656	6.858530194	6.638834996	6.57454092	6.662323578	6.774597897	6.615983851	6.806323293	6.03532167	6.649672178	6.740902373	6.657345291	6.821142012	6.663364237	7.106678342	6.429019532	6.648041876	6.66298076	6.702672009	6.682101678	6.445512695	6.858795646	7.006305421	6.809014672
TPD52	NS	6.480276461	6.695331218	6.688465866	6.682968792	6.662900704	6.655862545	6.658218966	6.401994289	6.696642003	6.498906298	6.635169603	6.897805462	6.606567938	6.128098554	6.548879395	6.588292585	7.003931992	6.713623685	6.497654388	6.850623559	6.30855046	6.135595239	6.700501501	6.454931667	6.707900184	6.205242877	6.654044613	6.77773069	6.93439482
[truncated: 15,868 more rows]
