# Supplementary material for: Involvement of plasminogen activator inhibitor-1 and its related molecules in atrial fibrosis in patients with atrial fibrillation
Source: PeerJ. 2021 Jun 2;9:e11488. doi: 10.7717/peerj.11488 (PMC8179226; doi:10.7717/peerj.11488)
Supplement: Supplemental Information 4 — Raw data exported from the GSEA software applied for data analyses and preparation for Fig. 5. [file peerj-09-11488-s004.zip › GSEA_RAW_DATA/GSE2240_GPL96_DCN.cls.txt]

29 2 1
# High Low
low	low	low	low	high	low	low	low	high	low	low	high	low	high	high	high	low	low	high	high	high	low	high	high	high	low	high	high	low
