# Supplementary material for: Involvement of plasminogen activator inhibitor-1 and its related molecules in atrial fibrosis in patients with atrial fibrillation
Source: PeerJ. 2021 Jun 2;9:e11488. doi: 10.7717/peerj.11488 (PMC8179226; doi:10.7717/peerj.11488)
Supplement: Supplemental Information 4 — Raw data exported from the GSEA software applied for data analyses and preparation for Fig. 5. [file peerj-09-11488-s004.zip › GSEA_RAW_DATA/gsea_report_for_high_DCN.xls]

NAME	GS<br> follow link to MSigDB	GS DETAILS	SIZE	ES	NES	NOM p-val	FDR q-val	FWER p-val	RANK AT MAX	LEADING EDGE
GO_EXCITATORY_SYNAPSE_ASSEMBLY	GO_EXCITATORY_SYNAPSE_ASSEMBLY	Details ...	15	0.67919886	2.4631488	0	0	0	962	tags=27%, list=10%, signal=29%
GO_POSITIVE_REGULATION_OF_SMOOTHENED_SIGNALING_PATHWAY	GO_POSITIVE_REGULATION_OF_SMOOTHENED_SIGNALING_PATHWAY	Details ...	20	0.7364074	2.0608582	0	0	0	387	tags=25%, list=4%, signal=26%
GO_POSTSYNAPSE_ASSEMBLY	GO_POSTSYNAPSE_ASSEMBLY	Details ...	20	0.593763	2.0423203	0	0	0	962	tags=25%, list=10%, signal=28%
GO_ENDOPLASMIC_RETICULUM_QUALITY_CONTROL_COMPARTMENT	GO_ENDOPLASMIC_RETICULUM_QUALITY_CONTROL_COMPARTMENT	Details ...	15	0.5425843	2.0174823	0	0	0	2180	tags=53%, list=22%, signal=68%
GO_PLATELET_DENSE_GRANULE	GO_PLATELET_DENSE_GRANULE	Details ...	18	0.62816906	1.9482766	0	0.021856485	0.1	502	tags=33%, list=5%, signal=35%
GO_DOPAMINERGIC_NEURON_DIFFERENTIATION	GO_DOPAMINERGIC_NEURON_DIFFERENTIATION	Details ...	24	0.64106655	1.946434	0	0.018213738	0.1	629	tags=29%, list=6%, signal=31%
GO_REGULATION_OF_MESENCHYMAL_CELL_PROLIFERATION	GO_REGULATION_OF_MESENCHYMAL_CELL_PROLIFERATION	Details ...	32	0.5414528	1.9012399	0	0.046835326	0.1	832	tags=25%, list=8%, signal=27%
GO_POSITIVE_REGULATION_OF_INTERLEUKIN_10_PRODUCTION	GO_POSITIVE_REGULATION_OF_INTERLEUKIN_10_PRODUCTION	Details ...	22	0.49491823	1.8879278	0	0.061354008	0.2	2696	tags=45%, list=27%, signal=62%
GO_NEGATIVE_REGULATION_OF_NEURAL_PRECURSOR_CELL_PROLIFERATION	GO_NEGATIVE_REGULATION_OF_NEURAL_PRECURSOR_CELL_PROLIFERATION	Details ...	16	0.6958784	1.8872243	0	0.054536894	0.2	489	tags=31%, list=5%, signal=33%
GO_OLIGODENDROCYTE_DEVELOPMENT	GO_OLIGODENDROCYTE_DEVELOPMENT	Details ...	33	0.646096	1.866928	0	0.049083207	0.2	1202	tags=30%, list=12%, signal=34%
GO_NEGATIVE_REGULATION_OF_TRANSMEMBRANE_RECEPTOR_PROTEIN_SERINE_THREONINE_KINASE_SIGNALING_PATHWAY	GO_NEGATIVE_REGULATION_OF_TRANSMEMBRANE_RECEPTOR_PROTEIN_SERINE_THREONINE_KINASE_SIGNALING_PATHWAY	Details ...	71	0.5141585	1.8634629	0	0.0446211	0.2	1131	tags=28%, list=11%, signal=32%
GO_MEMBRANE_BIOGENESIS	GO_MEMBRANE_BIOGENESIS	Details ...	32	0.5413436	1.8519372	0	0.06949011	0.3	1690	tags=38%, list=17%, signal=45%
GO_RNA_POLYMERASE_II_PREINITIATION_COMPLEX_ASSEMBLY	GO_RNA_POLYMERASE_II_PREINITIATION_COMPLEX_ASSEMBLY	Details ...	24	0.517885	1.8269156	0	0.064144716	0.3	2333	tags=63%, list=23%, signal=81%
GO_ENDOCARDIAL_CUSHION_FORMATION	GO_ENDOCARDIAL_CUSHION_FORMATION	Details ...	15	0.65457886	1.823065	0	0.059562955	0.3	625	tags=33%, list=6%, signal=36%
GO_DIGESTIVE_TRACT_MORPHOGENESIS	GO_DIGESTIVE_TRACT_MORPHOGENESIS	Details ...	35	0.5379896	1.8228269	0	0.055592094	0.3	489	tags=17%, list=5%, signal=18%
GO_MORPHOGENESIS_OF_AN_EPITHELIAL_FOLD	GO_MORPHOGENESIS_OF_AN_EPITHELIAL_FOLD	Details ...	20	0.60988635	1.8214355	0	0.052117582	0.3	171	tags=15%, list=2%, signal=15%
GO_NEGATIVE_REGULATION_OF_CELLULAR_RESPONSE_TO_GROWTH_FACTOR_STIMULUS	GO_NEGATIVE_REGULATION_OF_CELLULAR_RESPONSE_TO_GROWTH_FACTOR_STIMULUS	Details ...	90	0.4808983	1.8149636	0	0.057856813	0.4	1131	tags=26%, list=11%, signal=29%
GO_REGULATION_OF_RECEPTOR_RECYCLING	GO_REGULATION_OF_RECEPTOR_RECYCLING	Details ...	18	0.52453125	1.8033253	0	0.070064306	0.5	1473	tags=39%, list=15%, signal=46%
GO_CYTOPLASMIC_SEQUESTERING_OF_PROTEIN	GO_CYTOPLASMIC_SEQUESTERING_OF_PROTEIN	Details ...	18	0.6356542	1.7952787	0	0.066376716	0.5	1963	tags=50%, list=20%, signal=62%
GO_CLATHRIN_VESICLE_COAT	GO_CLATHRIN_VESICLE_COAT	Details ...	18	0.42673185	1.7781693	0	0.10443495	0.9	3360	tags=56%, list=34%, signal=84%
GO_PROSTANOID_METABOLIC_PROCESS	GO_PROSTANOID_METABOLIC_PROCESS		30	0.6588516	1.7613935	0	0.120148905	0.9	818	tags=37%, list=8%, signal=40%
GO_MESENCHYMAL_CELL_PROLIFERATION	GO_MESENCHYMAL_CELL_PROLIFERATION		39	0.5910515	1.7570114	0	0.14922823	1	1020	tags=28%, list=10%, signal=31%
GO_MATURATION_OF_LSU_RRNA	GO_MATURATION_OF_LSU_RRNA		15	0.52060115	1.7454123	0	0.14749146	1	2126	tags=53%, list=21%, signal=68%
GO_NEGATIVE_REGULATION_OF_SYNAPSE_ORGANIZATION	GO_NEGATIVE_REGULATION_OF_SYNAPSE_ORGANIZATION		20	0.4989773	1.7420815	0	0.141346	1	962	tags=25%, list=10%, signal=28%
GO_REGULATION_OF_ACTIVIN_RECEPTOR_SIGNALING_PATHWAY	GO_REGULATION_OF_ACTIVIN_RECEPTOR_SIGNALING_PATHWAY		16	0.6096019	1.7362486	0	0.1443421	1	2310	tags=50%, list=23%, signal=65%
GO_RRNA_MODIFICATION	GO_RRNA_MODIFICATION		15	0.61874264	1.7321908	0	0.14454757	1	2463	tags=53%, list=25%, signal=71%
GO_SECONDARY_PALATE_DEVELOPMENT	GO_SECONDARY_PALATE_DEVELOPMENT		20	0.5738109	1.7317626	0	0.13919395	1	629	tags=25%, list=6%, signal=27%
GO_SMALL_NUCLEOLAR_RIBONUCLEOPROTEIN_COMPLEX	GO_SMALL_NUCLEOLAR_RIBONUCLEOPROTEIN_COMPLEX		15	0.58853704	1.7294426	0	0.13783883	1	2678	tags=67%, list=27%, signal=91%
GO_NCRNA_TRANSCRIPTION	GO_NCRNA_TRANSCRIPTION		74	0.37121668	1.7288296	0	0.13657716	1	2451	tags=39%, list=25%, signal=52%
GO_SPECIFICATION_OF_SYMMETRY	GO_SPECIFICATION_OF_SYMMETRY		68	0.43498078	1.7209449	0	0.15328509	1	1948	tags=35%, list=20%, signal=44%
GO_SULFUR_COMPOUND_CATABOLIC_PROCESS	GO_SULFUR_COMPOUND_CATABOLIC_PROCESS		40	0.51619315	1.7168823	0	0.15675436	1	1713	tags=35%, list=17%, signal=42%
GO_NEGATIVE_REGULATION_OF_INTRINSIC_APOPTOTIC_SIGNALING_PATHWAY_IN_RESPONSE_TO_DNA_DAMAGE	GO_NEGATIVE_REGULATION_OF_INTRINSIC_APOPTOTIC_SIGNALING_PATHWAY_IN_RESPONSE_TO_DNA_DAMAGE		17	0.8383186	1.7136039	0	0.1636946	1	262	tags=35%, list=3%, signal=36%
GO_NON_MOTILE_CILIUM_ASSEMBLY	GO_NON_MOTILE_CILIUM_ASSEMBLY		23	0.46159756	1.7131147	0	0.15873417	1	2162	tags=39%, list=22%, signal=50%
GO_NUCLEOTIDE_EXCISION_REPAIR	GO_NUCLEOTIDE_EXCISION_REPAIR		88	0.37850177	1.7075994	0	0.16222998	1	2866	tags=47%, list=29%, signal=65%
GO_NEGATIVE_REGULATION_OF_SIGNAL_TRANSDUCTION_IN_ABSENCE_OF_LIGAND	GO_NEGATIVE_REGULATION_OF_SIGNAL_TRANSDUCTION_IN_ABSENCE_OF_LIGAND		27	0.4986476	1.7054135	0	0.16515723	1	818	tags=19%, list=8%, signal=20%
GO_NEGATIVE_REGULATION_OF_LYMPHOCYTE_DIFFERENTIATION	GO_NEGATIVE_REGULATION_OF_LYMPHOCYTE_DIFFERENTIATION		37	0.5638784	1.7043895	0	0.16338202	1	954	tags=30%, list=10%, signal=33%
GO_TRANSMEMBRANE_RECEPTOR_PROTEIN_KINASE_ACTIVITY	GO_TRANSMEMBRANE_RECEPTOR_PROTEIN_KINASE_ACTIVITY		70	0.51883984	1.7032369	0	0.15896629	1	887	tags=26%, list=9%, signal=28%
GO_TERMINATION_OF_RNA_POLYMERASE_I_TRANSCRIPTION	GO_TERMINATION_OF_RNA_POLYMERASE_I_TRANSCRIPTION		24	0.5313163	1.7022753	0.16666667	0.15478297	1	2760	tags=54%, list=28%, signal=75%
GO_AXON_ENSHEATHMENT_IN_CENTRAL_NERVOUS_SYSTEM	GO_AXON_ENSHEATHMENT_IN_CENTRAL_NERVOUS_SYSTEM		16	0.7085411	1.7014763	0	0.15361628	1	1202	tags=38%, list=12%, signal=43%
GO_GLIAL_CELL_DEVELOPMENT	GO_GLIAL_CELL_DEVELOPMENT		87	0.54079396	1.6838695	0	0.16930796	1	1202	tags=30%, list=12%, signal=34%
GO_RESPONSE_TO_MISFOLDED_PROTEIN	GO_RESPONSE_TO_MISFOLDED_PROTEIN		18	0.5354677	1.6726904	0	0.18981043	1	1046	tags=17%, list=10%, signal=19%
GO_RESPONSE_TO_BMP	GO_RESPONSE_TO_BMP		107	0.4657728	1.6672854	0	0.18770185	1	1021	tags=23%, list=10%, signal=26%
GO_OLFACTORY_LOBE_DEVELOPMENT	GO_OLFACTORY_LOBE_DEVELOPMENT		21	0.5972678	1.6627632	0	0.18601109	1	507	tags=29%, list=5%, signal=30%
GO_TRANSCRIPTION_PREINITIATION_COMPLEX_ASSEMBLY	GO_TRANSCRIPTION_PREINITIATION_COMPLEX_ASSEMBLY		34	0.42834944	1.6596172	0	0.18408471	1	2333	tags=47%, list=23%, signal=61%
GO_CARBOHYDRATE_DERIVATIVE_CATABOLIC_PROCESS	GO_CARBOHYDRATE_DERIVATIVE_CATABOLIC_PROCESS		122	0.44541737	1.6591291	0	0.18332025	1	1839	tags=36%, list=18%, signal=44%
GO_REGULATION_OF_INTRINSIC_APOPTOTIC_SIGNALING_PATHWAY_IN_RESPONSE_TO_DNA_DAMAGE	GO_REGULATION_OF_INTRINSIC_APOPTOTIC_SIGNALING_PATHWAY_IN_RESPONSE_TO_DNA_DAMAGE		23	0.7277767	1.6525226	0	0.1896658	1	262	tags=26%, list=3%, signal=27%
GO_PROTEIN_DEGLYCOSYLATION	GO_PROTEIN_DEGLYCOSYLATION		22	0.62937886	1.650481	0	0.19462891	1	2180	tags=59%, list=22%, signal=75%
GO_ALCOHOL_CATABOLIC_PROCESS	GO_ALCOHOL_CATABOLIC_PROCESS		42	0.3948442	1.6501684	0	0.19057414	1	962	tags=21%, list=10%, signal=24%
GO_NUCLEOTIDE_EXCISION_REPAIR_PREINCISION_COMPLEX_ASSEMBLY	GO_NUCLEOTIDE_EXCISION_REPAIR_PREINCISION_COMPLEX_ASSEMBLY		26	0.5642406	1.6464924	0	0.19880699	1	2799	tags=62%, list=28%, signal=85%
GO_NEGATIVE_REGULATION_OF_EPITHELIAL_TO_MESENCHYMAL_TRANSITION	GO_NEGATIVE_REGULATION_OF_EPITHELIAL_TO_MESENCHYMAL_TRANSITION		16	0.49058646	1.6427634	0	0.19782454	1	1834	tags=38%, list=18%, signal=46%
GO_REGULATION_OF_MORPHOGENESIS_OF_AN_EPITHELIUM	GO_REGULATION_OF_MORPHOGENESIS_OF_AN_EPITHELIUM		140	0.41090798	1.6425961	0	0.19394563	1	2197	tags=37%, list=22%, signal=47%
GO_NEGATIVE_REGULATION_OF_RESPONSE_TO_DNA_DAMAGE_STIMULUS	GO_NEGATIVE_REGULATION_OF_RESPONSE_TO_DNA_DAMAGE_STIMULUS		45	0.48316583	1.6403635	0	0.19833036	1	442	tags=16%, list=4%, signal=16%
GO_PROSTATE_GLAND_DEVELOPMENT	GO_PROSTATE_GLAND_DEVELOPMENT		42	0.47235397	1.6395671	0	0.20001222	1	2097	tags=38%, list=21%, signal=48%
GO_NUCLEOTIDE_EXCISION_REPAIR_DNA_INCISION_3_TO_LESION	GO_NUCLEOTIDE_EXCISION_REPAIR_DNA_INCISION_3_TO_LESION		19	0.5889789	1.6367934	0	0.2006373	1	2266	tags=63%, list=23%, signal=82%
GO_FATTY_ACID_DERIVATIVE_BIOSYNTHETIC_PROCESS	GO_FATTY_ACID_DERIVATIVE_BIOSYNTHETIC_PROCESS		64	0.5581581	1.635255	0	0.20092113	1	1292	tags=38%, list=13%, signal=43%
GO_REGULATION_OF_ANIMAL_ORGAN_MORPHOGENESIS	GO_REGULATION_OF_ANIMAL_ORGAN_MORPHOGENESIS		194	0.46182233	1.6338739	0	0.20109028	1	1965	tags=37%, list=20%, signal=45%
GO_CELL_VOLUME_HOMEOSTASIS	GO_CELL_VOLUME_HOMEOSTASIS		19	0.43398938	1.6304302	0	0.21117716	1	1087	tags=32%, list=11%, signal=35%
GO_ENDOCARDIAL_CUSHION_MORPHOGENESIS	GO_ENDOCARDIAL_CUSHION_MORPHOGENESIS		24	0.57129073	1.6290674	0	0.20942034	1	1020	tags=33%, list=10%, signal=37%
GO_POSITIVE_REGULATION_OF_STRESS_FIBER_ASSEMBLY	GO_POSITIVE_REGULATION_OF_STRESS_FIBER_ASSEMBLY		44	0.3922993	1.6268401	0	0.21365948	1	2318	tags=39%, list=23%, signal=50%
GO_RRNA_METABOLIC_PROCESS	GO_RRNA_METABOLIC_PROCESS		135	0.31122598	1.6259708	0	0.214725	1	2954	tags=39%, list=30%, signal=55%
GO_FERROUS_IRON_BINDING	GO_FERROUS_IRON_BINDING		16	0.59131444	1.6206406	0	0.22543636	1	1828	tags=38%, list=18%, signal=46%
GO_RECEPTOR_CATABOLIC_PROCESS	GO_RECEPTOR_CATABOLIC_PROCESS		28	0.4277282	1.6201009	0	0.22343335	1	1473	tags=25%, list=15%, signal=29%
GO_ANTIGEN_PROCESSING_AND_PRESENTATION_OF_PEPTIDE_OR_POLYSACCHARIDE_ANTIGEN_VIA_MHC_CLASS_II	GO_ANTIGEN_PROCESSING_AND_PRESENTATION_OF_PEPTIDE_OR_POLYSACCHARIDE_ANTIGEN_VIA_MHC_CLASS_II		80	0.47484386	1.6189078	0.125	0.22183353	1	445	tags=19%, list=4%, signal=19%
GO_ANCHORED_COMPONENT_OF_PLASMA_MEMBRANE	GO_ANCHORED_COMPONENT_OF_PLASMA_MEMBRANE		29	0.5933116	1.6185812	0	0.21994942	1	344	tags=21%, list=3%, signal=21%
GO_ENDOCARDIAL_CUSHION_DEVELOPMENT	GO_ENDOCARDIAL_CUSHION_DEVELOPMENT		33	0.48627657	1.6165099	0	0.2165656	1	1020	tags=24%, list=10%, signal=27%
GO_PHAGOCYTIC_CUP	GO_PHAGOCYTIC_CUP		16	0.50740826	1.6161981	0	0.21481839	1	1484	tags=38%, list=15%, signal=44%
GO_PROTEIN_DESTABILIZATION	GO_PROTEIN_DESTABILIZATION		33	0.52375066	1.6102109	0	0.2292469	1	1451	tags=33%, list=15%, signal=39%
GO_ADULT_LOCOMOTORY_BEHAVIOR	GO_ADULT_LOCOMOTORY_BEHAVIOR		58	0.37794688	1.609778	0	0.22587563	1	1884	tags=29%, list=19%, signal=36%
GO_VACUOLAR_LUMEN	GO_VACUOLAR_LUMEN		132	0.51438254	1.6092551	0	0.22477141	1	1872	tags=43%, list=19%, signal=52%
GO_PORE_COMPLEX	GO_PORE_COMPLEX		18	0.63428736	1.6077636	0	0.22697245	1	434	tags=22%, list=4%, signal=23%
GO_SNRNA_METABOLIC_PROCESS	GO_SNRNA_METABOLIC_PROCESS		18	0.33837023	1.6049798	0.2	0.22816692	1	1742	tags=28%, list=17%, signal=34%
GO_REGULATION_OF_TRANSMEMBRANE_RECEPTOR_PROTEIN_SERINE_THREONINE_KINASE_SIGNALING_PATHWAY	GO_REGULATION_OF_TRANSMEMBRANE_RECEPTOR_PROTEIN_SERINE_THREONINE_KINASE_SIGNALING_PATHWAY		161	0.44204205	1.6044443	0	0.2267269	1	1304	tags=25%, list=13%, signal=28%
GO_POSITIVE_REGULATION_OF_MESENCHYMAL_CELL_PROLIFERATION	GO_POSITIVE_REGULATION_OF_MESENCHYMAL_CELL_PROLIFERATION		24	0.5538585	1.6044407	0	0.22362106	1	832	tags=25%, list=8%, signal=27%
GO_CELLULAR_ALDEHYDE_METABOLIC_PROCESS	GO_CELLULAR_ALDEHYDE_METABOLIC_PROCESS		48	0.45342016	1.604224	0	0.22059916	1	1024	tags=23%, list=10%, signal=25%
GO_SNRNA_TRANSCRIPTION	GO_SNRNA_TRANSCRIPTION		53	0.40585354	1.5930383	0.16666667	0.25226197	1	2451	tags=45%, list=25%, signal=60%
GO_AMINOGLYCAN_CATABOLIC_PROCESS	GO_AMINOGLYCAN_CATABOLIC_PROCESS		47	0.54773045	1.5912058	0	0.25559825	1	1532	tags=43%, list=15%, signal=50%
GO_REGULATION_OF_TRANSCRIPTION_INITIATION_FROM_RNA_POLYMERASE_II_PROMOTER	GO_REGULATION_OF_TRANSCRIPTION_INITIATION_FROM_RNA_POLYMERASE_II_PROMOTER		25	0.52484816	1.5911229	0	0.25227877	1	2333	tags=64%, list=23%, signal=83%
GO_POSITIVE_REGULATION_OF_TRANSCRIPTION_INITIATION_FROM_RNA_POLYMERASE_II_PROMOTER	GO_POSITIVE_REGULATION_OF_TRANSCRIPTION_INITIATION_FROM_RNA_POLYMERASE_II_PROMOTER		18	0.5344768	1.5908399	0	0.24904443	1	2333	tags=61%, list=23%, signal=80%
GO_NUCLEOSOME_BINDING	GO_NUCLEOSOME_BINDING		44	0.35098132	1.5889653	0.2	0.25296327	1	2975	tags=43%, list=30%, signal=61%
GO_CELLULAR_RESPONSE_TO_ANTIBIOTIC	GO_CELLULAR_RESPONSE_TO_ANTIBIOTIC		111	0.41449898	1.5882988	0.14285715	0.25116727	1	980	tags=22%, list=10%, signal=24%
GO_PROTEIN_DNA_COMPLEX_SUBUNIT_ORGANIZATION	GO_PROTEIN_DNA_COMPLEX_SUBUNIT_ORGANIZATION		162	0.36541128	1.5876102	0	0.25116438	1	2333	tags=38%, list=23%, signal=48%
GO_INNERVATION	GO_INNERVATION		20	0.5269053	1.5805447	0	0.2581672	1	54	tags=10%, list=1%, signal=10%
GO_CARDIAC_SEPTUM_MORPHOGENESIS	GO_CARDIAC_SEPTUM_MORPHOGENESIS		55	0.48677942	1.5803711	0	0.25505677	1	1901	tags=40%, list=19%, signal=49%
GO_REGULATION_OF_BMP_SIGNALING_PATHWAY	GO_REGULATION_OF_BMP_SIGNALING_PATHWAY		61	0.5439292	1.5788468	0	0.2545737	1	1021	tags=26%, list=10%, signal=29%
GO_NEGATIVE_REGULATION_OF_T_CELL_DIFFERENTIATION	GO_NEGATIVE_REGULATION_OF_T_CELL_DIFFERENTIATION		30	0.50050706	1.5766692	0	0.2546254	1	954	tags=27%, list=10%, signal=29%
GO_PROSTATE_GLAND_MORPHOGENESIS	GO_PROSTATE_GLAND_MORPHOGENESIS		24	0.518785	1.5763195	0	0.25340515	1	1094	tags=29%, list=11%, signal=33%
GO_UNSATURATED_FATTY_ACID_BIOSYNTHETIC_PROCESS	GO_UNSATURATED_FATTY_ACID_BIOSYNTHETIC_PROCESS		38	0.5646599	1.5730739	0	0.263219	1	1173	tags=37%, list=12%, signal=42%
GO_ASTROCYTE_DIFFERENTIATION	GO_ASTROCYTE_DIFFERENTIATION		61	0.5149023	1.5715005	0	0.26349455	1	1573	tags=38%, list=16%, signal=44%
GO_WNT_PROTEIN_BINDING	GO_WNT_PROTEIN_BINDING		22	0.55487114	1.5700138	0	0.26053396	1	649	tags=32%, list=6%, signal=34%
GO_NATURAL_KILLER_CELL_DIFFERENTIATION	GO_NATURAL_KILLER_CELL_DIFFERENTIATION		18	0.6311643	1.5688604	0	0.25885338	1	996	tags=39%, list=10%, signal=43%
GO_ICOSANOID_BIOSYNTHETIC_PROCESS	GO_ICOSANOID_BIOSYNTHETIC_PROCESS		37	0.66987973	1.5688357	0	0.25600883	1	1173	tags=43%, list=12%, signal=49%
GO_POSITIVE_REGULATION_OF_INTERFERON_GAMMA_PRODUCTION	GO_POSITIVE_REGULATION_OF_INTERFERON_GAMMA_PRODUCTION		43	0.5286579	1.5666187	0	0.26361418	1	980	tags=26%, list=10%, signal=28%
GO_UBIQUITIN_DEPENDENT_ERAD_PATHWAY	GO_UBIQUITIN_DEPENDENT_ERAD_PATHWAY		44	0.5480522	1.5657476	0	0.26077962	1	2489	tags=48%, list=25%, signal=63%
GO_TRANSMEMBRANE_RECEPTOR_PROTEIN_SERINE_THREONINE_KINASE_SIGNALING_PATHWAY	GO_TRANSMEMBRANE_RECEPTOR_PROTEIN_SERINE_THREONINE_KINASE_SIGNALING_PATHWAY		235	0.401092	1.5654224	0	0.2590825	1	1701	tags=29%, list=17%, signal=34%
GO_PROTEIN_DEMANNOSYLATION	GO_PROTEIN_DEMANNOSYLATION		15	0.59530795	1.5641637	0	0.2603071	1	2180	tags=60%, list=22%, signal=77%
GO_RESPONSE_TO_OXYGEN_RADICAL	GO_RESPONSE_TO_OXYGEN_RADICAL		25	0.5972414	1.5641361	0	0.25759557	1	1476	tags=32%, list=15%, signal=37%
GO_GLANDULAR_EPITHELIAL_CELL_DEVELOPMENT	GO_GLANDULAR_EPITHELIAL_CELL_DEVELOPMENT		21	0.40040645	1.55332	0	0.29246476	1	1475	tags=29%, list=15%, signal=33%
GO_TRANSCRIPTION_ELONGATION_FROM_RNA_POLYMERASE_II_PROMOTER	GO_TRANSCRIPTION_ELONGATION_FROM_RNA_POLYMERASE_II_PROMOTER		61	0.3683015	1.551702	0.2	0.2933112	1	2839	tags=46%, list=28%, signal=64%
GO_REGULATION_OF_HUMORAL_IMMUNE_RESPONSE	GO_REGULATION_OF_HUMORAL_IMMUNE_RESPONSE		61	0.56399506	1.5511003	0	0.29375133	1	299	tags=23%, list=3%, signal=24%
GO_TRANSEPITHELIAL_TRANSPORT	GO_TRANSEPITHELIAL_TRANSPORT		16	0.56830585	1.5484363	0	0.29604644	1	897	tags=31%, list=9%, signal=34%
GO_MEMBRANE_RAFT_ORGANIZATION	GO_MEMBRANE_RAFT_ORGANIZATION		20	0.71010923	1.545061	0	0.31307757	1	1473	tags=50%, list=15%, signal=59%
GO_DNA_TEMPLATED_TRANSCRIPTION_ELONGATION	GO_DNA_TEMPLATED_TRANSCRIPTION_ELONGATION		80	0.40009046	1.5446651	0	0.3112286	1	2839	tags=45%, list=28%, signal=62%
GO_PEPTIDASE_ACTIVATOR_ACTIVITY	GO_PEPTIDASE_ACTIVATOR_ACTIVITY		29	0.4658431	1.5446498	0	0.30820695	1	2043	tags=38%, list=20%, signal=48%
GO_GLYCOSIDE_METABOLIC_PROCESS	GO_GLYCOSIDE_METABOLIC_PROCESS		15	0.58793485	1.5442295	0	0.3052434	1	1862	tags=53%, list=19%, signal=65%
GO_POSITIVE_REGULATION_OF_INTERLEUKIN_4_PRODUCTION	GO_POSITIVE_REGULATION_OF_INTERLEUKIN_4_PRODUCTION		19	0.5817856	1.5437868	0.125	0.30337712	1	1475	tags=37%, list=15%, signal=43%
GO_VIRION_ASSEMBLY	GO_VIRION_ASSEMBLY		23	0.47825927	1.5429782	0.14285715	0.3025924	1	3976	tags=74%, list=40%, signal=123%
GO_EXON_EXON_JUNCTION_COMPLEX	GO_EXON_EXON_JUNCTION_COMPLEX		15	0.50357664	1.5424756	0.11111111	0.29976442	1	1940	tags=47%, list=19%, signal=58%
GO_CLATHRIN_ADAPTOR_COMPLEX	GO_CLATHRIN_ADAPTOR_COMPLEX		17	0.40535578	1.5422975	0	0.29698884	1	3827	tags=65%, list=38%, signal=105%
GO_INTRINSIC_COMPONENT_OF_ENDOPLASMIC_RETICULUM_MEMBRANE	GO_INTRINSIC_COMPONENT_OF_ENDOPLASMIC_RETICULUM_MEMBRANE		98	0.49641097	1.5420145	0	0.29669246	1	2291	tags=43%, list=23%, signal=55%
GO_NEGATIVE_REGULATION_OF_BMP_SIGNALING_PATHWAY	GO_NEGATIVE_REGULATION_OF_BMP_SIGNALING_PATHWAY		28	0.5860887	1.5396347	0	0.29884198	1	980	tags=32%, list=10%, signal=36%
GO_ENDOPLASMIC_RETICULUM_CALCIUM_ION_HOMEOSTASIS	GO_ENDOPLASMIC_RETICULUM_CALCIUM_ION_HOMEOSTASIS		20	0.63299704	1.5395916	0	0.29614973	1	1534	tags=50%, list=15%, signal=59%
GO_MESENCHYME_MORPHOGENESIS	GO_MESENCHYME_MORPHOGENESIS		38	0.5673077	1.5392157	0	0.29350552	1	1482	tags=37%, list=15%, signal=43%
GO_IMMUNOGLOBULIN_PRODUCTION_INVOLVED_IN_IMMUNOGLOBULIN_MEDIATED_IMMUNE_RESPONSE	GO_IMMUNOGLOBULIN_PRODUCTION_INVOLVED_IN_IMMUNOGLOBULIN_MEDIATED_IMMUNE_RESPONSE		39	0.49256587	1.538464	0	0.29270014	1	863	tags=21%, list=9%, signal=22%
GO_LYSOSOMAL_LUMEN	GO_LYSOSOMAL_LUMEN		77	0.5521202	1.5370623	0	0.2971393	1	1723	tags=47%, list=17%, signal=56%
GO_FATTY_ACID_DERIVATIVE_METABOLIC_PROCESS	GO_FATTY_ACID_DERIVATIVE_METABOLIC_PROCESS		116	0.3645575	1.5369459	0	0.29547024	1	1292	tags=23%, list=13%, signal=26%
GO_NEGATIVE_REGULATION_OF_WNT_SIGNALING_PATHWAY	GO_NEGATIVE_REGULATION_OF_WNT_SIGNALING_PATHWAY		142	0.40414804	1.5365987	0	0.29421344	1	2197	tags=35%, list=22%, signal=44%
GO_RESPONSE_TO_AMYLOID_BETA	GO_RESPONSE_TO_AMYLOID_BETA		42	0.5444438	1.5360678	0	0.29256415	1	1055	tags=31%, list=11%, signal=34%
GO_LATE_ENDOSOME	GO_LATE_ENDOSOME		164	0.36355153	1.5355883	0.125	0.29146603	1	1896	tags=29%, list=19%, signal=36%
GO_POSITIVE_REGULATION_OF_NEURON_DEATH	GO_POSITIVE_REGULATION_OF_NEURON_DEATH		88	0.47871655	1.534655	0	0.28995076	1	1598	tags=34%, list=16%, signal=40%
GO_CHONDROCYTE_DIFFERENTIATION_INVOLVED_IN_ENDOCHONDRAL_BONE_MORPHOGENESIS	GO_CHONDROCYTE_DIFFERENTIATION_INVOLVED_IN_ENDOCHONDRAL_BONE_MORPHOGENESIS		18	0.5918906	1.532993	0	0.29056922	1	1540	tags=33%, list=15%, signal=39%
GO_PINOCYTOSIS	GO_PINOCYTOSIS		15	0.62013876	1.5326864	0	0.28918144	1	1671	tags=47%, list=17%, signal=56%
GO_REGULATION_OF_CELLULAR_RESPONSE_TO_TRANSFORMING_GROWTH_FACTOR_BETA_STIMULUS	GO_REGULATION_OF_CELLULAR_RESPONSE_TO_TRANSFORMING_GROWTH_FACTOR_BETA_STIMULUS		81	0.3779125	1.5312796	0	0.28866133	1	1749	tags=30%, list=18%, signal=36%
GO_ATRIOVENTRICULAR_VALVE_DEVELOPMENT	GO_ATRIOVENTRICULAR_VALVE_DEVELOPMENT		18	0.5471882	1.530592	0	0.2885435	1	2822	tags=67%, list=28%, signal=93%
GO_PROTEIN_ADP_RIBOSYLATION	GO_PROTEIN_ADP_RIBOSYLATION		18	0.43526834	1.5302092	0	0.28791437	1	2226	tags=44%, list=22%, signal=57%
GO_INTRINSIC_APOPTOTIC_SIGNALING_PATHWAY_IN_RESPONSE_TO_DNA_DAMAGE	GO_INTRINSIC_APOPTOTIC_SIGNALING_PATHWAY_IN_RESPONSE_TO_DNA_DAMAGE		76	0.502575	1.5300997	0	0.28561106	1	1460	tags=30%, list=15%, signal=35%
GO_AMINE_BIOSYNTHETIC_PROCESS	GO_AMINE_BIOSYNTHETIC_PROCESS		18	0.5263831	1.52933	0	0.2883154	1	1232	tags=28%, list=12%, signal=32%
GO_ASTROCYTE_ACTIVATION	GO_ASTROCYTE_ACTIVATION		18	0.67126316	1.5290147	0	0.2860452	1	1557	tags=56%, list=16%, signal=66%
GO_SCHWANN_CELL_DIFFERENTIATION	GO_SCHWANN_CELL_DIFFERENTIATION		30	0.5070738	1.5289358	0	0.28381047	1	730	tags=23%, list=7%, signal=25%
GO_SIGNAL_TRANSDUCTION_IN_ABSENCE_OF_LIGAND	GO_SIGNAL_TRANSDUCTION_IN_ABSENCE_OF_LIGAND		59	0.4081118	1.5284505	0	0.28256112	1	963	tags=17%, list=10%, signal=19%
GO_REGULATION_OF_MYOBLAST_DIFFERENTIATION	GO_REGULATION_OF_MYOBLAST_DIFFERENTIATION		35	0.45344204	1.5258229	0	0.28823456	1	1502	tags=26%, list=15%, signal=30%
GO_POSITIVE_REGULATION_OF_FATTY_ACID_BIOSYNTHETIC_PROCESS	GO_POSITIVE_REGULATION_OF_FATTY_ACID_BIOSYNTHETIC_PROCESS		16	0.62395	1.5248364	0	0.2860343	1	230	tags=31%, list=2%, signal=32%
GO_PROTEIN_HETEROTETRAMERIZATION	GO_PROTEIN_HETEROTETRAMERIZATION		25	0.40476936	1.5245389	0	0.2867004	1	1473	tags=32%, list=15%, signal=37%
GO_NEGATIVE_REGULATION_OF_CANONICAL_WNT_SIGNALING_PATHWAY	GO_NEGATIVE_REGULATION_OF_CANONICAL_WNT_SIGNALING_PATHWAY		124	0.40953702	1.5239904	0	0.28630263	1	1176	tags=21%, list=12%, signal=23%
GO_PERIPHERAL_NERVOUS_SYSTEM_DEVELOPMENT	GO_PERIPHERAL_NERVOUS_SYSTEM_DEVELOPMENT		60	0.46704692	1.5223227	0	0.2911079	1	730	tags=20%, list=7%, signal=21%
GO_REGULATION_OF_MORPHOGENESIS_OF_A_BRANCHING_STRUCTURE	GO_REGULATION_OF_MORPHOGENESIS_OF_A_BRANCHING_STRUCTURE		47	0.44049865	1.5205297	0	0.29385728	1	980	tags=23%, list=10%, signal=26%
GO_EPITHELIAL_TO_MESENCHYMAL_TRANSITION	GO_EPITHELIAL_TO_MESENCHYMAL_TRANSITION		94	0.46542808	1.5203488	0	0.29389778	1	1020	tags=23%, list=10%, signal=26%
GO_RETINOIC_ACID_METABOLIC_PROCESS	GO_RETINOIC_ACID_METABOLIC_PROCESS		18	0.60187066	1.5192813	0	0.29561	1	303	tags=28%, list=3%, signal=29%
GO_ARACHIDONIC_ACID_METABOLIC_PROCESS	GO_ARACHIDONIC_ACID_METABOLIC_PROCESS		44	0.45918053	1.519057	0	0.29455256	1	668	tags=20%, list=7%, signal=22%
GO_PHENOL_CONTAINING_COMPOUND_BIOSYNTHETIC_PROCESS	GO_PHENOL_CONTAINING_COMPOUND_BIOSYNTHETIC_PROCESS		37	0.47475198	1.518601	0	0.2940859	1	171	tags=14%, list=2%, signal=14%
GO_REGULATION_OF_EXTRINSIC_APOPTOTIC_SIGNALING_PATHWAY_IN_ABSENCE_OF_LIGAND	GO_REGULATION_OF_EXTRINSIC_APOPTOTIC_SIGNALING_PATHWAY_IN_ABSENCE_OF_LIGAND		37	0.52448076	1.5183398	0	0.29198527	1	832	tags=22%, list=8%, signal=23%
GO_OUTFLOW_TRACT_SEPTUM_MORPHOGENESIS	GO_OUTFLOW_TRACT_SEPTUM_MORPHOGENESIS		24	0.45565483	1.5178128	0	0.28991446	1	1475	tags=29%, list=15%, signal=34%
GO_RNA_POLYMERASE_ACTIVITY	GO_RNA_POLYMERASE_ACTIVITY		27	0.31786674	1.517046	0	0.28946248	1	2905	tags=41%, list=29%, signal=57%
GO_GLOBAL_GENOME_NUCLEOTIDE_EXCISION_REPAIR	GO_GLOBAL_GENOME_NUCLEOTIDE_EXCISION_REPAIR		22	0.48742223	1.5166839	0.16666667	0.28976816	1	2266	tags=50%, list=23%, signal=65%
GO_POSITIVE_REGULATION_OF_BMP_SIGNALING_PATHWAY	GO_POSITIVE_REGULATION_OF_BMP_SIGNALING_PATHWAY		25	0.56797594	1.514095	0	0.29321778	1	1469	tags=32%, list=15%, signal=37%
GO_NUCLEOSOMAL_DNA_BINDING	GO_NUCLEOSOMAL_DNA_BINDING		22	0.38804024	1.5105333	0.16666667	0.3061912	1	1596	tags=27%, list=16%, signal=32%
GO_NEGATIVE_REGULATION_OF_CELLULAR_RESPONSE_TO_TRANSFORMING_GROWTH_FACTOR_BETA_STIMULUS	GO_NEGATIVE_REGULATION_OF_CELLULAR_RESPONSE_TO_TRANSFORMING_GROWTH_FACTOR_BETA_STIMULUS		50	0.3887314	1.5105176	0	0.304094	1	1131	tags=22%, list=11%, signal=25%
GO_PROSTANOID_BIOSYNTHETIC_PROCESS	GO_PROSTANOID_BIOSYNTHETIC_PROCESS		20	0.74390006	1.5076797	0	0.30849773	1	818	tags=50%, list=8%, signal=54%
GO_SYNAPTIC_TRANSMISSION_DOPAMINERGIC	GO_SYNAPTIC_TRANSMISSION_DOPAMINERGIC		21	0.46289802	1.5073661	0.16666667	0.3079153	1	83	tags=10%, list=1%, signal=10%
GO_RESPONSE_TO_STEROL	GO_RESPONSE_TO_STEROL		26	0.4670287	1.506706	0	0.30652827	1	1160	tags=23%, list=12%, signal=26%
GO_POST_EMBRYONIC_DEVELOPMENT	GO_POST_EMBRYONIC_DEVELOPMENT		65	0.4062646	1.5064871	0	0.30531463	1	980	tags=22%, list=10%, signal=24%
GO_NEGATIVE_REGULATION_OF_CD4_POSITIVE_ALPHA_BETA_T_CELL_ACTIVATION	GO_NEGATIVE_REGULATION_OF_CD4_POSITIVE_ALPHA_BETA_T_CELL_ACTIVATION		17	0.47826222	1.5039563	0	0.31491104	1	954	tags=29%, list=10%, signal=32%
GO_RNA_POLYMERASE_COMPLEX	GO_RNA_POLYMERASE_COMPLEX		77	0.290227	1.503407	0	0.31495556	1	2905	tags=43%, list=29%, signal=60%
GO_CELLULAR_RESPONSE_TO_OXYGEN_RADICAL	GO_CELLULAR_RESPONSE_TO_OXYGEN_RADICAL		22	0.6370313	1.5020713	0	0.3188501	1	1476	tags=36%, list=15%, signal=43%
GO_CELL_SURFACE_RECEPTOR_SIGNALING_PATHWAY_INVOLVED_IN_HEART_DEVELOPMENT	GO_CELL_SURFACE_RECEPTOR_SIGNALING_PATHWAY_INVOLVED_IN_HEART_DEVELOPMENT		15	0.57738733	1.5018557	0	0.32038477	1	1469	tags=40%, list=15%, signal=47%
GO_INTERFERON_GAMMA_PRODUCTION	GO_INTERFERON_GAMMA_PRODUCTION		75	0.4949136	1.5006145	0	0.31910902	1	980	tags=24%, list=10%, signal=26%
GO_NEGATIVE_REGULATION_OF_ALPHA_BETA_T_CELL_DIFFERENTIATION	GO_NEGATIVE_REGULATION_OF_ALPHA_BETA_T_CELL_DIFFERENTIATION		18	0.47068095	1.4996588	0	0.31923628	1	954	tags=28%, list=10%, signal=31%
GO_REGULATION_OF_CELLULAR_AMINO_ACID_METABOLIC_PROCESS	GO_REGULATION_OF_CELLULAR_AMINO_ACID_METABOLIC_PROCESS		53	0.45988488	1.4996077	0.16666667	0.31720293	1	2333	tags=43%, list=23%, signal=56%
GO_CENTRAL_NERVOUS_SYSTEM_NEURON_DIFFERENTIATION	GO_CENTRAL_NERVOUS_SYSTEM_NEURON_DIFFERENTIATION		125	0.41000065	1.4993339	0	0.31519532	1	1260	tags=21%, list=13%, signal=24%
GO_HYDROLASE_ACTIVITY_ACTING_ON_GLYCOSYL_BONDS	GO_HYDROLASE_ACTIVITY_ACTING_ON_GLYCOSYL_BONDS		67	0.44496307	1.4976387	0	0.3197859	1	1781	tags=37%, list=18%, signal=45%
GO_POSITIVE_REGULATION_OF_ACTIN_FILAMENT_BUNDLE_ASSEMBLY	GO_POSITIVE_REGULATION_OF_ACTIN_FILAMENT_BUNDLE_ASSEMBLY		52	0.37178263	1.4972359	0	0.31778723	1	2330	tags=38%, list=23%, signal=50%
GO_TYPE_B_PANCREATIC_CELL_DEVELOPMENT	GO_TYPE_B_PANCREATIC_CELL_DEVELOPMENT		17	0.44124022	1.49545	0	0.32179776	1	1421	tags=29%, list=14%, signal=34%
GO_NUCLEOTIDE_EXCISION_REPAIR_DNA_DUPLEX_UNWINDING	GO_NUCLEOTIDE_EXCISION_REPAIR_DNA_DUPLEX_UNWINDING		19	0.5643774	1.4942049	0	0.3235006	1	2266	tags=53%, list=23%, signal=68%
GO_GLIAL_CELL_DIFFERENTIATION	GO_GLIAL_CELL_DIFFERENTIATION		160	0.43376878	1.4941885	0	0.32213712	1	1218	tags=24%, list=12%, signal=27%
GO_AMINOGLYCAN_BIOSYNTHETIC_PROCESS	GO_AMINOGLYCAN_BIOSYNTHETIC_PROCESS		70	0.49039814	1.4941207	0	0.32017288	1	1202	tags=30%, list=12%, signal=34%
GO_POSITIVE_REGULATION_OF_ENDOCYTOSIS	GO_POSITIVE_REGULATION_OF_ENDOCYTOSIS		74	0.4697345	1.4929152	0	0.32040364	1	1805	tags=35%, list=18%, signal=43%
GO_VASCULOGENESIS	GO_VASCULOGENESIS		60	0.46168342	1.4922909	0	0.3200448	1	715	tags=23%, list=7%, signal=25%
GO_AMINE_METABOLIC_PROCESS	GO_AMINE_METABOLIC_PROCESS		108	0.40017423	1.4922782	0.14285715	0.31812835	1	1978	tags=32%, list=20%, signal=40%
GO_COCHLEA_MORPHOGENESIS	GO_COCHLEA_MORPHOGENESIS		17	0.53200996	1.4888004	0	0.33133465	1	831	tags=29%, list=8%, signal=32%
GO_POSITIVE_REGULATION_OF_CHROMATIN_ORGANIZATION	GO_POSITIVE_REGULATION_OF_CHROMATIN_ORGANIZATION		74	0.27964967	1.4873548	0	0.33279827	1	3819	tags=47%, list=38%, signal=76%
GO_MHC_PROTEIN_COMPLEX_BINDING	GO_MHC_PROTEIN_COMPLEX_BINDING		22	0.63011897	1.4863496	0.14285715	0.33391824	1	392	tags=27%, list=4%, signal=28%
GO_MESENCHYMAL_CELL_DIFFERENTIATION	GO_MESENCHYMAL_CELL_DIFFERENTIATION		147	0.42029154	1.4862813	0	0.3319655	1	1020	tags=20%, list=10%, signal=22%
GO_OLIGODENDROCYTE_DIFFERENTIATION	GO_OLIGODENDROCYTE_DIFFERENTIATION		70	0.47873595	1.486091	0	0.33098307	1	1333	tags=24%, list=13%, signal=28%
GO_VENTRICULAR_SEPTUM_DEVELOPMENT	GO_VENTRICULAR_SEPTUM_DEVELOPMENT		48	0.505685	1.484416	0	0.33186018	1	2158	tags=46%, list=22%, signal=58%
GO_ETHANOL_METABOLIC_PROCESS	GO_ETHANOL_METABOLIC_PROCESS		15	0.75785875	1.4842764	0	0.32995293	1	926	tags=47%, list=9%, signal=51%
GO_REGULATION_OF_ACUTE_INFLAMMATORY_RESPONSE	GO_REGULATION_OF_ACUTE_INFLAMMATORY_RESPONSE		36	0.59242594	1.4838735	0	0.32806748	1	818	tags=31%, list=8%, signal=33%
GO_REGULATION_OF_WNT_SIGNALING_PATHWAY	GO_REGULATION_OF_WNT_SIGNALING_PATHWAY		241	0.3938532	1.4831371	0	0.33077207	1	2197	tags=34%, list=22%, signal=43%
GO_THYMUS_DEVELOPMENT	GO_THYMUS_DEVELOPMENT		40	0.4126145	1.4823835	0.14285715	0.330993	1	1260	tags=25%, list=13%, signal=28%
GO_MATURE_B_CELL_DIFFERENTIATION	GO_MATURE_B_CELL_DIFFERENTIATION		17	0.5356717	1.4822445	0.14285715	0.32913348	1	1729	tags=53%, list=17%, signal=64%
GO_DETERMINATION_OF_HEART_LEFT_RIGHT_ASYMMETRY	GO_DETERMINATION_OF_HEART_LEFT_RIGHT_ASYMMETRY		35	0.48609126	1.4821923	0	0.32729474	1	1465	tags=34%, list=15%, signal=40%
GO_SUPEROXIDE_METABOLIC_PROCESS	GO_SUPEROXIDE_METABOLIC_PROCESS		51	0.5602676	1.481802	0	0.32603893	1	1086	tags=29%, list=11%, signal=33%
GO_REGULATION_OF_CALCIUM_ION_IMPORT	GO_REGULATION_OF_CALCIUM_ION_IMPORT		32	0.43410468	1.4811964	0	0.32908204	1	537	tags=25%, list=5%, signal=26%
GO_HISTONE_ACETYLTRANSFERASE_BINDING	GO_HISTONE_ACETYLTRANSFERASE_BINDING		22	0.5157424	1.4806668	0	0.3287699	1	2312	tags=41%, list=23%, signal=53%
GO_GASTRULATION_WITH_MOUTH_FORMING_SECOND	GO_GASTRULATION_WITH_MOUTH_FORMING_SECOND		21	0.48274407	1.4805797	0	0.32697335	1	1946	tags=33%, list=19%, signal=41%
GO_ALCOHOL_BINDING	GO_ALCOHOL_BINDING		59	0.37017447	1.4798844	0	0.32878688	1	316	tags=10%, list=3%, signal=10%
GO_TRANSFORMING_GROWTH_FACTOR_BETA_BINDING	GO_TRANSFORMING_GROWTH_FACTOR_BETA_BINDING		16	0.6414395	1.4777931	0	0.33420798	1	644	tags=38%, list=6%, signal=40%
GO_UNSATURATED_FATTY_ACID_METABOLIC_PROCESS	GO_UNSATURATED_FATTY_ACID_METABOLIC_PROCESS		82	0.3946172	1.4776933	0	0.33241117	1	1036	tags=21%, list=10%, signal=23%
GO_POSITIVE_REGULATION_OF_SYNAPSE_ASSEMBLY	GO_POSITIVE_REGULATION_OF_SYNAPSE_ASSEMBLY		38	0.47271246	1.4759569	0	0.33797902	1	759	tags=16%, list=8%, signal=17%
GO_CANONICAL_WNT_SIGNALING_PATHWAY	GO_CANONICAL_WNT_SIGNALING_PATHWAY		222	0.3687307	1.4759208	0	0.33618125	1	1758	tags=26%, list=18%, signal=31%
GO_MULTIVESICULAR_BODY_ORGANIZATION	GO_MULTIVESICULAR_BODY_ORGANIZATION		19	0.6164824	1.4739743	0.25	0.34057048	1	2449	tags=58%, list=25%, signal=77%
GO_MHC_CLASS_II_PROTEIN_COMPLEX_BINDING	GO_MHC_CLASS_II_PROTEIN_COMPLEX_BINDING		15	0.68854254	1.4726794	0.125	0.34164426	1	392	tags=33%, list=4%, signal=35%
GO_PROTEIN_TARGETING_TO_LYSOSOME	GO_PROTEIN_TARGETING_TO_LYSOSOME		16	0.534323	1.4716678	0	0.34349462	1	375	tags=13%, list=4%, signal=13%
GO_BRANCHING_INVOLVED_IN_SALIVARY_GLAND_MORPHOGENESIS	GO_BRANCHING_INVOLVED_IN_SALIVARY_GLAND_MORPHOGENESIS		18	0.5155399	1.4711391	0.14285715	0.3431514	1	120	tags=17%, list=1%, signal=17%
GO_REPRESSING_TRANSCRIPTION_FACTOR_BINDING	GO_REPRESSING_TRANSCRIPTION_FACTOR_BINDING		51	0.5037136	1.470729	0	0.34189802	1	2310	tags=43%, list=23%, signal=56%
GO_NEGATIVE_REGULATION_OF_LEUKOCYTE_DIFFERENTIATION	GO_NEGATIVE_REGULATION_OF_LEUKOCYTE_DIFFERENTIATION		73	0.50898975	1.4706405	0	0.34070855	1	489	tags=22%, list=5%, signal=23%
GO_TRANS_GOLGI_NETWORK_MEMBRANE	GO_TRANS_GOLGI_NETWORK_MEMBRANE		59	0.55735046	1.4705821	0	0.33948058	1	1369	tags=27%, list=14%, signal=31%
GO_HISTONE_MONOUBIQUITINATION	GO_HISTONE_MONOUBIQUITINATION		18	0.6357843	1.4702953	0	0.33828524	1	2550	tags=56%, list=26%, signal=74%
GO_REGULATION_OF_HEART_MORPHOGENESIS	GO_REGULATION_OF_HEART_MORPHOGENESIS		30	0.54436636	1.4697498	0	0.33801797	1	1965	tags=47%, list=20%, signal=58%
GO_POSITIVE_REGULATION_OF_TRANSFORMING_GROWTH_FACTOR_BETA_PRODUCTION	GO_POSITIVE_REGULATION_OF_TRANSFORMING_GROWTH_FACTOR_BETA_PRODUCTION		18	0.6867779	1.4697273	0	0.3363108	1	790	tags=39%, list=8%, signal=42%
GO_NEURON_APOPTOTIC_PROCESS	GO_NEURON_APOPTOTIC_PROCESS		194	0.37981746	1.468809	0	0.33799848	1	1557	tags=24%, list=16%, signal=28%
GO_PROTEIN_DNA_COMPLEX	GO_PROTEIN_DNA_COMPLEX		93	0.3534605	1.4673852	0	0.33871093	1	1834	tags=29%, list=18%, signal=35%
GO_VIRAL_GENE_EXPRESSION	GO_VIRAL_GENE_EXPRESSION		157	0.3900894	1.4673159	0	0.33757877	1	2924	tags=50%, list=29%, signal=69%
GO_TRANSFORMING_GROWTH_FACTOR_BETA_PRODUCTION	GO_TRANSFORMING_GROWTH_FACTOR_BETA_PRODUCTION		33	0.55520093	1.4655417	0	0.34301922	1	790	tags=24%, list=8%, signal=26%
GO_NUCLEAR_OUTER_MEMBRANE	GO_NUCLEAR_OUTER_MEMBRANE		20	0.46581846	1.4642619	0	0.345173	1	680	tags=25%, list=7%, signal=27%
GO_FOREBRAIN_GENERATION_OF_NEURONS	GO_FOREBRAIN_GENERATION_OF_NEURONS		42	0.52740026	1.4642476	0	0.34348097	1	1218	tags=24%, list=12%, signal=27%
GO_REGULATION_OF_SMOOTHENED_SIGNALING_PATHWAY	GO_REGULATION_OF_SMOOTHENED_SIGNALING_PATHWAY		49	0.44289893	1.463278	0	0.34446564	1	1524	tags=24%, list=15%, signal=29%
GO_PEPTIDE_BINDING	GO_PEPTIDE_BINDING		226	0.45111418	1.4631112	0	0.3435847	1	1257	tags=25%, list=13%, signal=28%
GO_B_CELL_MEDIATED_IMMUNITY	GO_B_CELL_MEDIATED_IMMUNITY		100	0.5624379	1.4626436	0	0.3435434	1	863	tags=25%, list=9%, signal=27%
GO_ISOPRENOID_BINDING	GO_ISOPRENOID_BINDING		18	0.46491417	1.4625696	0	0.34189174	1	668	tags=28%, list=7%, signal=30%
GO_CARDIAC_SEPTUM_DEVELOPMENT	GO_CARDIAC_SEPTUM_DEVELOPMENT		80	0.41641355	1.4621172	0	0.3402559	1	1905	tags=34%, list=19%, signal=41%
GO_NEGATIVE_REGULATION_OF_LYMPHOCYTE_ACTIVATION	GO_NEGATIVE_REGULATION_OF_LYMPHOCYTE_ACTIVATION		106	0.4641023	1.460231	0	0.3449575	1	1333	tags=25%, list=13%, signal=28%
GO_REGULATION_OF_TRANSCRIPTION_FROM_RNA_POLYMERASE_II_PROMOTER_IN_RESPONSE_TO_HYPOXIA	GO_REGULATION_OF_TRANSCRIPTION_FROM_RNA_POLYMERASE_II_PROMOTER_IN_RESPONSE_TO_HYPOXIA		61	0.46300635	1.4592837	0.4	0.34692988	1	2333	tags=43%, list=23%, signal=55%
GO_REGULATION_OF_VIRAL_TRANSCRIPTION	GO_REGULATION_OF_VIRAL_TRANSCRIPTION		57	0.44685835	1.4585701	0	0.34682715	1	2888	tags=51%, list=29%, signal=71%
GO_MESENCHYME_DEVELOPMENT	GO_MESENCHYME_DEVELOPMENT		184	0.3956281	1.4585335	0	0.34519887	1	1020	tags=20%, list=10%, signal=21%
GO_EMBRYONIC_ORGAN_MORPHOGENESIS	GO_EMBRYONIC_ORGAN_MORPHOGENESIS		194	0.3319904	1.4579396	0	0.3452137	1	1465	tags=22%, list=15%, signal=25%
GO_TRANSCRIPTION_INITIATION_FROM_RNA_POLYMERASE_I_PROMOTER	GO_TRANSCRIPTION_INITIATION_FROM_RNA_POLYMERASE_I_PROMOTER		28	0.38935634	1.4556973	0.14285715	0.357496	1	2912	tags=46%, list=29%, signal=65%
GO_NEGATIVE_REGULATION_OF_DNA_BINDING_TRANSCRIPTION_FACTOR_ACTIVITY	GO_NEGATIVE_REGULATION_OF_DNA_BINDING_TRANSCRIPTION_FACTOR_ACTIVITY		111	0.37201795	1.4541861	0	0.36010158	1	1343	tags=22%, list=13%, signal=25%
GO_CELLULAR_RESPONSE_TO_CALCIUM_ION	GO_CELLULAR_RESPONSE_TO_CALCIUM_ION		54	0.50863606	1.451527	0	0.37036282	1	1132	tags=33%, list=11%, signal=37%
GO_METANEPHROS_DEVELOPMENT	GO_METANEPHROS_DEVELOPMENT		72	0.42968193	1.4510387	0	0.37068674	1	760	tags=22%, list=8%, signal=24%
GO_NEGATIVE_REGULATION_OF_VIRAL_TRANSCRIPTION	GO_NEGATIVE_REGULATION_OF_VIRAL_TRANSCRIPTION		22	0.48147327	1.4510101	0.125	0.3689941	1	2482	tags=41%, list=25%, signal=54%
GO_POSITIVE_REGULATION_OF_FIBROBLAST_PROLIFERATION	GO_POSITIVE_REGULATION_OF_FIBROBLAST_PROLIFERATION		45	0.44373715	1.4504462	0.125	0.36967647	1	1029	tags=27%, list=10%, signal=30%
GO_POSITIVE_REGULATION_OF_EPITHELIAL_CELL_APOPTOTIC_PROCESS	GO_POSITIVE_REGULATION_OF_EPITHELIAL_CELL_APOPTOTIC_PROCESS		25	0.56189656	1.4494084	0	0.37042758	1	400	tags=20%, list=4%, signal=21%
GO_REGULATION_OF_DNA_TEMPLATED_TRANSCRIPTION_INITIATION	GO_REGULATION_OF_DNA_TEMPLATED_TRANSCRIPTION_INITIATION		32	0.52672523	1.4488385	0	0.3715159	1	2574	tags=66%, list=26%, signal=88%
GO_NEUROTROPHIN_SIGNALING_PATHWAY	GO_NEUROTROPHIN_SIGNALING_PATHWAY		32	0.44904375	1.4482222	0.14285715	0.37203884	1	653	tags=16%, list=7%, signal=17%
GO_AMINOGLYCAN_METABOLIC_PROCESS	GO_AMINOGLYCAN_METABOLIC_PROCESS		104	0.43134084	1.4477754	0	0.37221062	1	1740	tags=33%, list=17%, signal=39%
GO_REGULATION_OF_COLLAGEN_METABOLIC_PROCESS	GO_REGULATION_OF_COLLAGEN_METABOLIC_PROCESS		33	0.43755737	1.4476155	0	0.37055635	1	615	tags=18%, list=6%, signal=19%
GO_NEGATIVE_REGULATION_OF_INTERFERON_GAMMA_PRODUCTION	GO_NEGATIVE_REGULATION_OF_INTERFERON_GAMMA_PRODUCTION		20	0.5437103	1.4470463	0	0.37197503	1	340	tags=20%, list=3%, signal=21%
GO_REGULATION_OF_EXTRINSIC_APOPTOTIC_SIGNALING_PATHWAY	GO_REGULATION_OF_EXTRINSIC_APOPTOTIC_SIGNALING_PATHWAY		124	0.42537174	1.4464352	0	0.37126383	1	1065	tags=22%, list=11%, signal=24%
GO_VASODILATION	GO_VASODILATION		27	0.5004574	1.444591	0.2	0.37911308	1	683	tags=22%, list=7%, signal=24%
GO_AMIDE_BINDING	GO_AMIDE_BINDING		262	0.41898045	1.4438988	0	0.37895572	1	1257	tags=23%, list=13%, signal=26%
GO_REGULATION_OF_ESTABLISHMENT_OF_PLANAR_POLARITY	GO_REGULATION_OF_ESTABLISHMENT_OF_PLANAR_POLARITY		85	0.49401033	1.4438211	0	0.37730807	1	1904	tags=39%, list=19%, signal=48%
GO_RRNA_BINDING	GO_RRNA_BINDING		39	0.45208448	1.4437358	0	0.37567472	1	2205	tags=41%, list=22%, signal=52%
GO_DAMAGED_DNA_BINDING	GO_DAMAGED_DNA_BINDING		51	0.34570006	1.4434228	0	0.3754995	1	2303	tags=35%, list=23%, signal=46%
GO_NEGATIVE_REGULATION_OF_APOPTOTIC_SIGNALING_PATHWAY	GO_NEGATIVE_REGULATION_OF_APOPTOTIC_SIGNALING_PATHWAY		166	0.40597263	1.4425505	0	0.3763795	1	1620	tags=24%, list=16%, signal=28%
GO_CARDIAC_EPITHELIAL_TO_MESENCHYMAL_TRANSITION	GO_CARDIAC_EPITHELIAL_TO_MESENCHYMAL_TRANSITION		22	0.6389516	1.4424255	0	0.37477103	1	1020	tags=36%, list=10%, signal=40%
GO_ANTERIOR_POSTERIOR_AXIS_SPECIFICATION	GO_ANTERIOR_POSTERIOR_AXIS_SPECIFICATION		28	0.5264252	1.4413621	0.14285715	0.37719497	1	1019	tags=29%, list=10%, signal=32%
GO_CLATHRIN_COATED_ENDOCYTIC_VESICLE	GO_CLATHRIN_COATED_ENDOCYTIC_VESICLE		47	0.59772134	1.4411714	0	0.3761242	1	825	tags=32%, list=8%, signal=35%
GO_REGULATION_OF_CELL_FATE_COMMITMENT	GO_REGULATION_OF_CELL_FATE_COMMITMENT		16	0.6467247	1.4389327	0	0.38289604	1	2097	tags=56%, list=21%, signal=71%
GO_TRANSCRIPTION_ELONGATION_FROM_RNA_POLYMERASE_I_PROMOTER	GO_TRANSCRIPTION_ELONGATION_FROM_RNA_POLYMERASE_I_PROMOTER		24	0.5090205	1.4378757	0.2	0.38362893	1	2352	tags=50%, list=24%, signal=65%
GO_NEGATIVE_REGULATION_OF_ACTIN_FILAMENT_POLYMERIZATION	GO_NEGATIVE_REGULATION_OF_ACTIN_FILAMENT_POLYMERIZATION		37	0.48133573	1.4374453	0.14285715	0.3820238	1	1917	tags=32%, list=19%, signal=40%
GO_MORPHOGENESIS_OF_A_POLARIZED_EPITHELIUM	GO_MORPHOGENESIS_OF_A_POLARIZED_EPITHELIUM		106	0.45311347	1.4373292	0	0.38111112	1	1904	tags=34%, list=19%, signal=42%
GO_REGULATION_OF_SUPEROXIDE_METABOLIC_PROCESS	GO_REGULATION_OF_SUPEROXIDE_METABOLIC_PROCESS		31	0.65954894	1.4372369	0	0.37952974	1	1476	tags=45%, list=15%, signal=53%
GO_NEURAL_TUBE_DEVELOPMENT	GO_NEURAL_TUBE_DEVELOPMENT		116	0.3788253	1.4368756	0	0.37796143	1	1575	tags=27%, list=16%, signal=31%
GO_CENTRAL_NERVOUS_SYSTEM_NEURON_DEVELOPMENT	GO_CENTRAL_NERVOUS_SYSTEM_NEURON_DEVELOPMENT		65	0.42666546	1.4363202	0	0.37728012	1	1573	tags=26%, list=16%, signal=31%
GO_PCG_PROTEIN_COMPLEX	GO_PCG_PROTEIN_COMPLEX		35	0.38271558	1.4362005	0.16666667	0.37614885	1	3241	tags=51%, list=32%, signal=76%
GO_EAR_MORPHOGENESIS	GO_EAR_MORPHOGENESIS		76	0.37635362	1.4354907	0	0.37635592	1	923	tags=18%, list=9%, signal=20%
GO_BRUSH_BORDER_MEMBRANE	GO_BRUSH_BORDER_MEMBRANE		36	0.5027587	1.4348329	0	0.37569782	1	897	tags=22%, list=9%, signal=24%
GO_REGULATION_OF_B_CELL_DIFFERENTIATION	GO_REGULATION_OF_B_CELL_DIFFERENTIATION		19	0.6864972	1.4342924	0	0.37544662	1	1287	tags=47%, list=13%, signal=54%
GO_ENSHEATHMENT_OF_NEURONS	GO_ENSHEATHMENT_OF_NEURONS		110	0.43404517	1.4336487	0	0.37558645	1	1690	tags=27%, list=17%, signal=32%
GO_COLLAGEN_CONTAINING_EXTRACELLULAR_MATRIX	GO_COLLAGEN_CONTAINING_EXTRACELLULAR_MATRIX		302	0.39166778	1.433604	0	0.3745706	1	1069	tags=24%, list=11%, signal=26%
GO_CELLULAR_RESPONSE_TO_REACTIVE_OXYGEN_SPECIES	GO_CELLULAR_RESPONSE_TO_REACTIVE_OXYGEN_SPECIES		128	0.40292257	1.4328921	0.14285715	0.37477237	1	1029	tags=20%, list=10%, signal=22%
GO_NEURON_DEATH	GO_NEURON_DEATH		278	0.38029066	1.4327114	0.125	0.37327924	1	1557	tags=24%, list=16%, signal=28%
GO_CRANIAL_SKELETAL_SYSTEM_DEVELOPMENT	GO_CRANIAL_SKELETAL_SYSTEM_DEVELOPMENT		51	0.3414773	1.4321024	0	0.37330133	1	1360	tags=20%, list=14%, signal=23%
GO_NEGATIVE_REGULATION_OF_SIGNAL_TRANSDUCTION_BY_P53_CLASS_MEDIATOR	GO_NEGATIVE_REGULATION_OF_SIGNAL_TRANSDUCTION_BY_P53_CLASS_MEDIATOR		15	0.6146528	1.4319861	0	0.37182584	1	442	tags=27%, list=4%, signal=28%
GO_PROTEIN_SUMOYLATION	GO_PROTEIN_SUMOYLATION		63	0.37701252	1.4308987	0	0.37289578	1	2121	tags=30%, list=21%, signal=38%
GO_FOREBRAIN_NEURON_DIFFERENTIATION	GO_FOREBRAIN_NEURON_DIFFERENTIATION		35	0.53259623	1.430613	0	0.37143344	1	507	tags=17%, list=5%, signal=18%
GO_ANTIGEN_PROCESSING_AND_PRESENTATION	GO_ANTIGEN_PROCESSING_AND_PRESENTATION		184	0.39728105	1.4301393	0.14285715	0.37122315	1	1303	tags=24%, list=13%, signal=27%
GO_PRIMARY_ALCOHOL_METABOLIC_PROCESS	GO_PRIMARY_ALCOHOL_METABOLIC_PROCESS		60	0.39454126	1.42865	0	0.37271446	1	1020	tags=20%, list=10%, signal=22%
GO_RUFFLE_ORGANIZATION	GO_RUFFLE_ORGANIZATION		35	0.41768992	1.4282429	0	0.3716934	1	1782	tags=31%, list=18%, signal=38%
GO_EARLY_ENDOSOME_MEMBRANE	GO_EARLY_ENDOSOME_MEMBRANE		95	0.3847289	1.4280635	0	0.3706874	1	2360	tags=38%, list=24%, signal=49%
GO_AUTOPHAGOSOME	GO_AUTOPHAGOSOME		56	0.34598717	1.427231	0	0.3696511	1	2674	tags=39%, list=27%, signal=53%
GO_REGULATION_OF_SUPEROXIDE_ANION_GENERATION	GO_REGULATION_OF_SUPEROXIDE_ANION_GENERATION		20	0.59762937	1.427206	0.125	0.3682348	1	1086	tags=35%, list=11%, signal=39%
GO_AMYLOID_BETA_BINDING	GO_AMYLOID_BETA_BINDING		63	0.5378144	1.4248221	0.14285715	0.374417	1	759	tags=25%, list=8%, signal=27%
GO_NEGATIVE_REGULATION_OF_PEPTIDYL_SERINE_PHOSPHORYLATION	GO_NEGATIVE_REGULATION_OF_PEPTIDYL_SERINE_PHOSPHORYLATION		22	0.39237025	1.4244865	0	0.37418222	1	1891	tags=27%, list=19%, signal=34%
GO_REGULATION_OF_EXTRACELLULAR_MATRIX_ORGANIZATION	GO_REGULATION_OF_EXTRACELLULAR_MATRIX_ORGANIZATION		31	0.52545065	1.4244157	0	0.37276486	1	980	tags=42%, list=10%, signal=46%
GO_TRANSCRIPTION_COUPLED_NUCLEOTIDE_EXCISION_REPAIR	GO_TRANSCRIPTION_COUPLED_NUCLEOTIDE_EXCISION_REPAIR		65	0.4129475	1.4242159	0	0.37175515	1	2866	tags=49%, list=29%, signal=69%
GO_POSITIVE_REGULATION_OF_TRANSMEMBRANE_RECEPTOR_PROTEIN_SERINE_THREONINE_KINASE_SIGNALING_PATHWAY	GO_POSITIVE_REGULATION_OF_TRANSMEMBRANE_RECEPTOR_PROTEIN_SERINE_THREONINE_KINASE_SIGNALING_PATHWAY		81	0.3995824	1.4239407	0	0.37035757	1	1749	tags=28%, list=18%, signal=34%
GO_REGULATION_OF_IMMUNE_EFFECTOR_PROCESS	GO_REGULATION_OF_IMMUNE_EFFECTOR_PROCESS		294	0.40468723	1.4233432	0	0.3706614	1	1122	tags=22%, list=11%, signal=24%
GO_CELLULAR_RESPONSE_TO_UV	GO_CELLULAR_RESPONSE_TO_UV		57	0.42871162	1.4230638	0	0.37025163	1	1713	tags=30%, list=17%, signal=36%
GO_GLIOGENESIS	GO_GLIOGENESIS		217	0.41225392	1.4216727	0	0.37327048	1	1573	tags=27%, list=16%, signal=32%
GO_CELLULAR_RESPONSE_TO_INORGANIC_SUBSTANCE	GO_CELLULAR_RESPONSE_TO_INORGANIC_SUBSTANCE		164	0.42209935	1.4212706	0	0.37365347	1	1132	tags=24%, list=11%, signal=27%
GO_MACROPHAGE_MIGRATION	GO_MACROPHAGE_MIGRATION		35	0.52413356	1.42126	0	0.37267792	1	1175	tags=31%, list=12%, signal=35%
GO_REGULATION_OF_PHOSPHOLIPID_BIOSYNTHETIC_PROCESS	GO_REGULATION_OF_PHOSPHOLIPID_BIOSYNTHETIC_PROCESS		15	0.4145043	1.4208796	0	0.37315974	1	1066	tags=27%, list=11%, signal=30%
GO_RNA_POLYMERASE_BINDING	GO_RNA_POLYMERASE_BINDING		42	0.46794644	1.420584	0	0.37390444	1	2585	tags=43%, list=26%, signal=58%
GO_ACTIN_CYTOSKELETON_REORGANIZATION	GO_ACTIN_CYTOSKELETON_REORGANIZATION		75	0.46074936	1.4203442	0	0.37435016	1	1388	tags=25%, list=14%, signal=29%
GO_MAINTENANCE_OF_PROTEIN_LOCATION	GO_MAINTENANCE_OF_PROTEIN_LOCATION		81	0.4295266	1.4188188	0	0.37751308	1	2289	tags=40%, list=23%, signal=51%
GO_POSITIVE_REGULATION_OF_ORGAN_GROWTH	GO_POSITIVE_REGULATION_OF_ORGAN_GROWTH		40	0.52128196	1.4187646	0	0.37614527	1	1834	tags=38%, list=18%, signal=46%
GO_REGULATION_OF_ANIMAL_ORGAN_FORMATION	GO_REGULATION_OF_ANIMAL_ORGAN_FORMATION		27	0.50194776	1.4181794	0	0.37763005	1	2097	tags=41%, list=21%, signal=51%
GO_CELL_ADHESION_MEDIATOR_ACTIVITY	GO_CELL_ADHESION_MEDIATOR_ACTIVITY		41	0.45467928	1.41676	0.16666667	0.3854916	1	790	tags=22%, list=8%, signal=24%
GO_MUCOPOLYSACCHARIDE_METABOLIC_PROCESS	GO_MUCOPOLYSACCHARIDE_METABOLIC_PROCESS		77	0.41027185	1.4158257	0	0.38531825	1	1740	tags=31%, list=17%, signal=37%
GO_POSITIVE_REGULATION_OF_CANONICAL_WNT_SIGNALING_PATHWAY	GO_POSITIVE_REGULATION_OF_CANONICAL_WNT_SIGNALING_PATHWAY		100	0.38833985	1.4155643	0	0.38517976	1	2178	tags=35%, list=22%, signal=44%
GO_RNA_MODIFICATION	GO_RNA_MODIFICATION		59	0.3226068	1.4153116	0.14285715	0.38418338	1	2010	tags=24%, list=20%, signal=30%
GO_NON_CANONICAL_WNT_SIGNALING_PATHWAY	GO_NON_CANONICAL_WNT_SIGNALING_PATHWAY		114	0.4345515	1.4152032	0	0.38282102	1	1904	tags=35%, list=19%, signal=43%
GO_CATALYTIC_ACTIVITY_ACTING_ON_RNA	GO_CATALYTIC_ACTIVITY_ACTING_ON_RNA		188	0.26919475	1.4151137	0	0.38146827	1	2010	tags=24%, list=20%, signal=30%
GO_POSITIVE_REGULATION_OF_DNA_TEMPLATED_TRANSCRIPTION_INITIATION	GO_POSITIVE_REGULATION_OF_DNA_TEMPLATED_TRANSCRIPTION_INITIATION		25	0.5404631	1.4142317	0	0.3855408	1	2574	tags=64%, list=26%, signal=86%
GO_TRANSITION_METAL_ION_TRANSMEMBRANE_TRANSPORTER_ACTIVITY	GO_TRANSITION_METAL_ION_TRANSMEMBRANE_TRANSPORTER_ACTIVITY		19	0.50106496	1.4139668	0.2857143	0.38534272	1	2578	tags=42%, list=26%, signal=57%
GO_RNA_POLYMERASE_CORE_ENZYME_BINDING	GO_RNA_POLYMERASE_CORE_ENZYME_BINDING		29	0.49869633	1.4139092	0	0.38399538	1	2581	tags=45%, list=26%, signal=60%
GO_IMMUNOGLOBULIN_PRODUCTION	GO_IMMUNOGLOBULIN_PRODUCTION		80	0.4202169	1.4131893	0	0.38548028	1	1787	tags=30%, list=18%, signal=36%
GO_NCRNA_PROCESSING	GO_NCRNA_PROCESSING		192	0.25719175	1.4120649	0.16666667	0.38932982	1	2959	tags=35%, list=30%, signal=49%
GO_REGULATION_OF_T_CELL_APOPTOTIC_PROCESS	GO_REGULATION_OF_T_CELL_APOPTOTIC_PROCESS		22	0.4342489	1.411872	0.125	0.3883467	1	1054	tags=27%, list=11%, signal=30%
GO_NEURAL_CREST_CELL_MIGRATION	GO_NEURAL_CREST_CELL_MIGRATION		42	0.41556355	1.410151	0	0.39229718	1	625	tags=14%, list=6%, signal=15%
GO_NEGATIVE_REGULATION_OF_REPRODUCTIVE_PROCESS	GO_NEGATIVE_REGULATION_OF_REPRODUCTIVE_PROCESS		37	0.46138787	1.4098622	0	0.39131054	1	1680	tags=38%, list=17%, signal=45%
GO_PROTEIN_LOCALIZATION_TO_CHROMOSOME	GO_PROTEIN_LOCALIZATION_TO_CHROMOSOME		51	0.36275715	1.4088179	0	0.39295065	1	2781	tags=45%, list=28%, signal=62%
GO_MYELIN_SHEATH	GO_MYELIN_SHEATH		36	0.47695994	1.4083993	0	0.39411798	1	2075	tags=39%, list=21%, signal=49%
GO_ENDONUCLEASE_COMPLEX	GO_ENDONUCLEASE_COMPLEX		23	0.4265575	1.4078991	0.14285715	0.39388502	1	2678	tags=39%, list=27%, signal=53%
GO_SM_LIKE_PROTEIN_FAMILY_COMPLEX	GO_SM_LIKE_PROTEIN_FAMILY_COMPLEX		48	0.42560324	1.4066324	0.125	0.39505062	1	2747	tags=50%, list=28%, signal=69%
GO_GLIAL_CELL_ACTIVATION	GO_GLIAL_CELL_ACTIVATION		40	0.67538464	1.4064188	0	0.39460865	1	1557	tags=52%, list=16%, signal=62%
GO_EMBRYONIC_HEART_TUBE_DEVELOPMENT	GO_EMBRYONIC_HEART_TUBE_DEVELOPMENT		47	0.49022672	1.4063143	0	0.39364797	1	1879	tags=40%, list=19%, signal=50%
GO_REGULATION_OF_ENDOCYTOSIS	GO_REGULATION_OF_ENDOCYTOSIS		147	0.3555116	1.4055952	0.125	0.39442888	1	1805	tags=27%, list=18%, signal=32%
GO_REGULATION_OF_PEPTIDYL_SERINE_PHOSPHORYLATION	GO_REGULATION_OF_PEPTIDYL_SERINE_PHOSPHORYLATION		110	0.37062928	1.4053917	0	0.39310974	1	1460	tags=20%, list=15%, signal=23%
GO_REGULATION_OF_POSTTRANSCRIPTIONAL_GENE_SILENCING	GO_REGULATION_OF_POSTTRANSCRIPTIONAL_GENE_SILENCING		66	0.42516327	1.4051782	0	0.39213687	1	2839	tags=45%, list=28%, signal=63%
GO_RECEPTOR_RECYCLING	GO_RECEPTOR_RECYCLING		23	0.38782445	1.4050707	0	0.3911705	1	1473	tags=30%, list=15%, signal=36%
GO_POSITIVE_REGULATION_OF_PEPTIDYL_SERINE_PHOSPHORYLATION	GO_POSITIVE_REGULATION_OF_PEPTIDYL_SERINE_PHOSPHORYLATION		85	0.4010823	1.4043082	0	0.39311147	1	410	tags=12%, list=4%, signal=12%
GO_INSULIN_SECRETION_INVOLVED_IN_CELLULAR_RESPONSE_TO_GLUCOSE_STIMULUS	GO_INSULIN_SECRETION_INVOLVED_IN_CELLULAR_RESPONSE_TO_GLUCOSE_STIMULUS		46	0.31397513	1.4039079	0.14285715	0.393267	1	465	tags=11%, list=5%, signal=11%
GO_POSITIVE_REGULATION_OF_MYOTUBE_DIFFERENTIATION	GO_POSITIVE_REGULATION_OF_MYOTUBE_DIFFERENTIATION		23	0.47991663	1.4038666	0	0.39231938	1	361	tags=13%, list=4%, signal=14%
GO_NEGATIVE_REGULATION_OF_HEMOPOIESIS	GO_NEGATIVE_REGULATION_OF_HEMOPOIESIS		99	0.47506952	1.4033936	0	0.3924193	1	1287	tags=28%, list=13%, signal=32%
GO_POSITIVE_REGULATION_OF_WNT_SIGNALING_PATHWAY	GO_POSITIVE_REGULATION_OF_WNT_SIGNALING_PATHWAY		125	0.43792608	1.4027181	0	0.39329568	1	2333	tags=41%, list=23%, signal=53%
GO_VENTRICULAR_SEPTUM_MORPHOGENESIS	GO_VENTRICULAR_SEPTUM_MORPHOGENESIS		28	0.60995513	1.402364	0	0.39356714	1	1901	tags=57%, list=19%, signal=70%
GO_OXIDOREDUCTASE_ACTIVITY_ACTING_ON_PEROXIDE_AS_ACCEPTOR	GO_OXIDOREDUCTASE_ACTIVITY_ACTING_ON_PEROXIDE_AS_ACCEPTOR		38	0.502988	1.4017539	0.14285715	0.39671683	1	1767	tags=34%, list=18%, signal=41%
GO_PROTEIN_LOCALIZATION_TO_LYSOSOME	GO_PROTEIN_LOCALIZATION_TO_LYSOSOME		25	0.4275497	1.4008849	0	0.39697555	1	375	tags=8%, list=4%, signal=8%
GO_ENDORIBONUCLEASE_COMPLEX	GO_ENDORIBONUCLEASE_COMPLEX		20	0.4723251	1.4003022	0.14285715	0.39754212	1	2678	tags=45%, list=27%, signal=61%
GO_REGULATION_OF_HEMATOPOIETIC_PROGENITOR_CELL_DIFFERENTIATION	GO_REGULATION_OF_HEMATOPOIETIC_PROGENITOR_CELL_DIFFERENTIATION		72	0.41425118	1.3996049	0.16666667	0.3986034	1	2333	tags=38%, list=23%, signal=49%
GO_EPIDERMIS_MORPHOGENESIS	GO_EPIDERMIS_MORPHOGENESIS		15	0.59462106	1.3982906	0.14285715	0.4007608	1	113	tags=13%, list=1%, signal=13%
GO_POSITIVE_REGULATION_OF_EXTRINSIC_APOPTOTIC_SIGNALING_PATHWAY	GO_POSITIVE_REGULATION_OF_EXTRINSIC_APOPTOTIC_SIGNALING_PATHWAY		43	0.513518	1.3981891	0	0.39948043	1	1271	tags=33%, list=13%, signal=37%
GO_RNA_POLYMERASE_II_SPECIFIC_DNA_BINDING_TRANSCRIPTION_FACTOR_BINDING	GO_RNA_POLYMERASE_II_SPECIFIC_DNA_BINDING_TRANSCRIPTION_FACTOR_BINDING		215	0.32904062	1.3968291	0	0.40623617	1	2088	tags=31%, list=21%, signal=38%
GO_RNA_CAPPING	GO_RNA_CAPPING		28	0.4425083	1.3968179	0.2	0.40494654	1	2839	tags=50%, list=28%, signal=70%
GO_POSITIVE_REGULATION_OF_PROTEIN_LOCALIZATION_TO_MEMBRANE	GO_POSITIVE_REGULATION_OF_PROTEIN_LOCALIZATION_TO_MEMBRANE		96	0.33837757	1.3956991	0	0.40692386	1	1866	tags=30%, list=19%, signal=37%
GO_GLUTATHIONE_DERIVATIVE_METABOLIC_PROCESS	GO_GLUTATHIONE_DERIVATIVE_METABOLIC_PROCESS		17	0.6652676	1.3950652	0	0.40797326	1	794	tags=41%, list=8%, signal=45%
GO_REGULATION_OF_GENE_SILENCING	GO_REGULATION_OF_GENE_SILENCING		83	0.36676222	1.3943902	0	0.4107366	1	2839	tags=43%, list=28%, signal=60%
GO_BLOOD_VESSEL_REMODELING	GO_BLOOD_VESSEL_REMODELING		33	0.36238813	1.3939598	0	0.409449	1	1482	tags=24%, list=15%, signal=28%
GO_INFLAMMATORY_RESPONSE_TO_ANTIGENIC_STIMULUS	GO_INFLAMMATORY_RESPONSE_TO_ANTIGENIC_STIMULUS		39	0.4334969	1.3937565	0	0.40895367	1	2569	tags=41%, list=26%, signal=55%
GO_FAT_SOLUBLE_VITAMIN_METABOLIC_PROCESS	GO_FAT_SOLUBLE_VITAMIN_METABOLIC_PROCESS		34	0.47332034	1.3915524	0	0.41571522	1	1575	tags=35%, list=16%, signal=42%
GO_SKELETAL_SYSTEM_MORPHOGENESIS	GO_SKELETAL_SYSTEM_MORPHOGENESIS		169	0.2847558	1.3913145	0	0.41559008	1	1586	tags=21%, list=16%, signal=25%
GO_REGULATION_OF_SYNAPSE_STRUCTURE_OR_ACTIVITY	GO_REGULATION_OF_SYNAPSE_STRUCTURE_OR_ACTIVITY		164	0.34721628	1.3901201	0	0.41772324	1	1460	tags=21%, list=15%, signal=25%
GO_CELL_REDOX_HOMEOSTASIS	GO_CELL_REDOX_HOMEOSTASIS		49	0.41171914	1.3890601	0	0.42012268	1	2145	tags=37%, list=21%, signal=47%
GO_CLATHRIN_COATED_ENDOCYTIC_VESICLE_MEMBRANE	GO_CLATHRIN_COATED_ENDOCYTIC_VESICLE_MEMBRANE		32	0.6839295	1.3887534	0	0.4202556	1	825	tags=44%, list=8%, signal=48%
GO_RUFFLE_ASSEMBLY	GO_RUFFLE_ASSEMBLY		27	0.39423317	1.3879005	0	0.42128024	1	3850	tags=70%, list=39%, signal=114%
GO_SCHWANN_CELL_DEVELOPMENT	GO_SCHWANN_CELL_DEVELOPMENT		22	0.51281315	1.3871801	0	0.4206232	1	1096	tags=27%, list=11%, signal=31%
GO_CELLULAR_RESPONSE_TO_OSMOTIC_STRESS	GO_CELLULAR_RESPONSE_TO_OSMOTIC_STRESS		32	0.41917548	1.386617	0	0.42153707	1	1119	tags=22%, list=11%, signal=25%
GO_NEGATIVE_REGULATION_OF_IMMUNE_EFFECTOR_PROCESS	GO_NEGATIVE_REGULATION_OF_IMMUNE_EFFECTOR_PROCESS		96	0.36603653	1.3859497	0	0.42324582	1	1557	tags=23%, list=16%, signal=27%
GO_MESODERMAL_CELL_DIFFERENTIATION	GO_MESODERMAL_CELL_DIFFERENTIATION		26	0.39826465	1.3854834	0	0.42196324	1	852	tags=15%, list=9%, signal=17%
GO_RESPONSE_TO_UV_B	GO_RESPONSE_TO_UV_B		18	0.4992572	1.3848225	0.25	0.42361164	1	2137	tags=44%, list=21%, signal=56%
GO_ICOSANOID_METABOLIC_PROCESS	GO_ICOSANOID_METABOLIC_PROCESS		83	0.4078226	1.3843602	0	0.42329234	1	1246	tags=23%, list=12%, signal=26%
GO_PLACENTA_BLOOD_VESSEL_DEVELOPMENT	GO_PLACENTA_BLOOD_VESSEL_DEVELOPMENT		24	0.47869968	1.3842618	0	0.42202118	1	1469	tags=46%, list=15%, signal=54%
GO_REGULATION_OF_LEUKOCYTE_APOPTOTIC_PROCESS	GO_REGULATION_OF_LEUKOCYTE_APOPTOTIC_PROCESS		61	0.51426554	1.3842123	0	0.42107263	1	1054	tags=28%, list=11%, signal=31%
GO_LATE_ENDOSOME_MEMBRANE	GO_LATE_ENDOSOME_MEMBRANE		78	0.410801	1.3835943	0.14285715	0.4226583	1	2439	tags=41%, list=24%, signal=54%
GO_NEGATIVE_REGULATION_OF_INTRINSIC_APOPTOTIC_SIGNALING_PATHWAY	GO_NEGATIVE_REGULATION_OF_INTRINSIC_APOPTOTIC_SIGNALING_PATHWAY		66	0.4675158	1.3824497	0	0.42588282	1	609	tags=15%, list=6%, signal=16%
GO_FIBROBLAST_PROLIFERATION	GO_FIBROBLAST_PROLIFERATION		69	0.3813056	1.3824155	0.125	0.42491952	1	1579	tags=28%, list=16%, signal=32%
GO_G_PROTEIN_COUPLED_RECEPTOR_BINDING	GO_G_PROTEIN_COUPLED_RECEPTOR_BINDING		195	0.35596195	1.3814793	0	0.4261587	1	1001	tags=17%, list=10%, signal=18%
GO_RIBONUCLEOPROTEIN_COMPLEX_BIOGENESIS	GO_RIBONUCLEOPROTEIN_COMPLEX_BIOGENESIS		271	0.33116525	1.3814579	0.14285715	0.42520022	1	3008	tags=44%, list=30%, signal=62%
GO_BETA_TUBULIN_BINDING	GO_BETA_TUBULIN_BINDING		29	0.3687951	1.3814045	0	0.42394966	1	2535	tags=38%, list=25%, signal=51%
GO_CELLULAR_RESPONSE_TO_CHEMICAL_STRESS	GO_CELLULAR_RESPONSE_TO_CHEMICAL_STRESS		255	0.35352805	1.3812178	0.125	0.4240948	1	1526	tags=22%, list=15%, signal=25%
GO_PROMOTER_SPECIFIC_CHROMATIN_BINDING	GO_PROMOTER_SPECIFIC_CHROMATIN_BINDING		36	0.3739296	1.380488	0	0.4259178	1	861	tags=19%, list=9%, signal=21%
GO_RIBONUCLEOPROTEIN_COMPLEX_SUBUNIT_ORGANIZATION	GO_RIBONUCLEOPROTEIN_COMPLEX_SUBUNIT_ORGANIZATION		136	0.36919773	1.3800856	0.25	0.42578197	1	3008	tags=50%, list=30%, signal=71%
GO_TRANSCRIPTION_BY_RNA_POLYMERASE_I	GO_TRANSCRIPTION_BY_RNA_POLYMERASE_I		47	0.35645568	1.3799607	0	0.4252737	1	3025	tags=47%, list=30%, signal=67%
GO_MEMBRANE_PROTEIN_INTRACELLULAR_DOMAIN_PROTEOLYSIS	GO_MEMBRANE_PROTEIN_INTRACELLULAR_DOMAIN_PROTEOLYSIS		15	0.47909713	1.3795527	0.14285715	0.4247684	1	2144	tags=60%, list=21%, signal=76%
GO_RNA_POLYMERASE_II_REPRESSING_TRANSCRIPTION_FACTOR_BINDING	GO_RNA_POLYMERASE_II_REPRESSING_TRANSCRIPTION_FACTOR_BINDING		22	0.5101863	1.3788424	0	0.42527938	1	2042	tags=41%, list=20%, signal=51%
GO_PROTEIN_DEMETHYLATION	GO_PROTEIN_DEMETHYLATION		22	0.45173216	1.3788215	0.2857143	0.4240538	1	2913	tags=55%, list=29%, signal=77%
GO_NEGATIVE_REGULATION_OF_B_CELL_ACTIVATION	GO_NEGATIVE_REGULATION_OF_B_CELL_ACTIVATION		26	0.6711778	1.3788153	0.14285715	0.42283523	1	1333	tags=42%, list=13%, signal=49%
GO_RESPONSE_TO_ELECTRICAL_STIMULUS	GO_RESPONSE_TO_ELECTRICAL_STIMULUS		34	0.42097905	1.378801	0	0.42205256	1	962	tags=21%, list=10%, signal=23%
GO_EXTRACELLULAR_VESICLE_BIOGENESIS	GO_EXTRACELLULAR_VESICLE_BIOGENESIS		18	0.5756266	1.3786775	0.16666667	0.4216299	1	2317	tags=56%, list=23%, signal=72%
GO_MULTIVESICULAR_BODY	GO_MULTIVESICULAR_BODY		36	0.44075537	1.3784678	0.2	0.42223415	1	2245	tags=42%, list=22%, signal=54%
GO_POSITIVE_REGULATION_OF_ANIMAL_ORGAN_MORPHOGENESIS	GO_POSITIVE_REGULATION_OF_ANIMAL_ORGAN_MORPHOGENESIS		63	0.52510643	1.3781202	0	0.42195833	1	1965	tags=43%, list=20%, signal=53%
GO_ENDOSOME_MEMBRANE	GO_ENDOSOME_MEMBRANE		308	0.39311865	1.3775342	0	0.42459247	1	2365	tags=38%, list=24%, signal=48%
GO_CARTILAGE_DEVELOPMENT	GO_CARTILAGE_DEVELOPMENT		150	0.34405428	1.3775324	0	0.42339304	1	1586	tags=25%, list=16%, signal=30%
GO_MYD88_INDEPENDENT_TOLL_LIKE_RECEPTOR_SIGNALING_PATHWAY	GO_MYD88_INDEPENDENT_TOLL_LIKE_RECEPTOR_SIGNALING_PATHWAY		28	0.5841929	1.3774444	0	0.42279342	1	1617	tags=39%, list=16%, signal=47%
GO_REGULATION_OF_CELLULAR_RESPONSE_TO_GROWTH_FACTOR_STIMULUS	GO_REGULATION_OF_CELLULAR_RESPONSE_TO_GROWTH_FACTOR_STIMULUS		182	0.4006367	1.376265	0	0.42358625	1	1134	tags=21%, list=11%, signal=23%
GO_FIBROBLAST_MIGRATION	GO_FIBROBLAST_MIGRATION		27	0.48654315	1.3760518	0.14285715	0.42310262	1	1671	tags=30%, list=17%, signal=35%
GO_UDP_GALACTOSYLTRANSFERASE_ACTIVITY	GO_UDP_GALACTOSYLTRANSFERASE_ACTIVITY		16	0.4811037	1.3746083	0	0.4262413	1	1202	tags=25%, list=12%, signal=28%
GO_PROTEOGLYCAN_BIOSYNTHETIC_PROCESS	GO_PROTEOGLYCAN_BIOSYNTHETIC_PROCESS		35	0.3520338	1.3740168	0.14285715	0.42797312	1	1124	tags=20%, list=11%, signal=22%
GO_INNER_EAR_MORPHOGENESIS	GO_INNER_EAR_MORPHOGENESIS		63	0.38448718	1.3733183	0	0.4305291	1	832	tags=17%, list=8%, signal=19%
GO_REGULATION_OF_PRODUCTION_OF_MOLECULAR_MEDIATOR_OF_IMMUNE_RESPONSE	GO_REGULATION_OF_PRODUCTION_OF_MOLECULAR_MEDIATOR_OF_IMMUNE_RESPONSE		106	0.41267827	1.3729422	0	0.43161774	1	863	tags=22%, list=9%, signal=23%
GO_ALPHA_TUBULIN_BINDING	GO_ALPHA_TUBULIN_BINDING		21	0.36756134	1.372547	0.2	0.431352	1	1725	tags=29%, list=17%, signal=34%
GO_REGULATION_OF_GLUTAMATE_RECEPTOR_SIGNALING_PATHWAY	GO_REGULATION_OF_GLUTAMATE_RECEPTOR_SIGNALING_PATHWAY		45	0.3607865	1.372531	0	0.43057606	1	992	tags=18%, list=10%, signal=20%
GO_REGULATION_OF_FIBROBLAST_GROWTH_FACTOR_RECEPTOR_SIGNALING_PATHWAY	GO_REGULATION_OF_FIBROBLAST_GROWTH_FACTOR_RECEPTOR_SIGNALING_PATHWAY		15	0.48461536	1.3719668	0.33333334	0.4297091	1	171	tags=13%, list=2%, signal=14%
GO_CELL_CELL_SIGNALING_BY_WNT	GO_CELL_CELL_SIGNALING_BY_WNT		350	0.3510222	1.3710908	0	0.43099222	1	2216	tags=33%, list=22%, signal=40%
GO_ERAD_PATHWAY	GO_ERAD_PATHWAY		53	0.43792942	1.3705599	0	0.43146792	1	2489	tags=45%, list=25%, signal=60%
GO_MELANIN_METABOLIC_PROCESS	GO_MELANIN_METABOLIC_PROCESS		19	0.51637566	1.3699793	0	0.43261832	1	171	tags=16%, list=2%, signal=16%
GO_NEGATIVE_REGULATION_OF_OXIDATIVE_STRESS_INDUCED_NEURON_DEATH	GO_NEGATIVE_REGULATION_OF_OXIDATIVE_STRESS_INDUCED_NEURON_DEATH		16	0.54396164	1.369534	0	0.43297833	1	629	tags=19%, list=6%, signal=20%
GO_NEGATIVE_REGULATION_OF_LEUKOCYTE_CELL_CELL_ADHESION	GO_NEGATIVE_REGULATION_OF_LEUKOCYTE_CELL_CELL_ADHESION		86	0.37451872	1.3694884	0	0.43240234	1	1061	tags=19%, list=11%, signal=21%
GO_DNA_BINDING_TRANSCRIPTION_FACTOR_BINDING	GO_DNA_BINDING_TRANSCRIPTION_FACTOR_BINDING		269	0.34110057	1.3694634	0.11111111	0.43123367	1	2406	tags=35%, list=24%, signal=44%
GO_REGULATION_OF_MACROPHAGE_ACTIVATION	GO_REGULATION_OF_MACROPHAGE_ACTIVATION		34	0.64470845	1.367365	0	0.43524253	1	790	tags=38%, list=8%, signal=41%
GO_LONG_CHAIN_FATTY_ACID_BIOSYNTHETIC_PROCESS	GO_LONG_CHAIN_FATTY_ACID_BIOSYNTHETIC_PROCESS		24	0.4494738	1.3672798	0.14285715	0.43467933	1	324	tags=13%, list=3%, signal=13%
GO_REGULATION_OF_PROTEIN_DEPOLYMERIZATION	GO_REGULATION_OF_PROTEIN_DEPOLYMERIZATION		60	0.38266876	1.3670617	0	0.4339153	1	517	tags=13%, list=5%, signal=14%
GO_ASTROCYTE_DEVELOPMENT	GO_ASTROCYTE_DEVELOPMENT		32	0.5674882	1.3662245	0	0.43683222	1	1557	tags=44%, list=16%, signal=52%
GO_GLUTATHIONE_METABOLIC_PROCESS	GO_GLUTATHIONE_METABOLIC_PROCESS		40	0.47988376	1.3658059	0.16666667	0.4367789	1	2149	tags=40%, list=22%, signal=51%
GO_VACUOLAR_ACIDIFICATION	GO_VACUOLAR_ACIDIFICATION		16	0.42769787	1.3656416	0	0.4370847	1	1557	tags=38%, list=16%, signal=44%
GO_TRANSCRIPTION_COACTIVATOR_ACTIVITY	GO_TRANSCRIPTION_COACTIVATOR_ACTIVITY		259	0.2864569	1.3655506	0	0.4359253	1	2059	tags=26%, list=21%, signal=32%
GO_ANTIGEN_PROCESSING_AND_PRESENTATION_OF_PEPTIDE_ANTIGEN	GO_ANTIGEN_PROCESSING_AND_PRESENTATION_OF_PEPTIDE_ANTIGEN		158	0.40683195	1.3655164	0.16666667	0.43477207	1	1303	tags=25%, list=13%, signal=28%
GO_IMMUNOGLOBULIN_SECRETION	GO_IMMUNOGLOBULIN_SECRETION		20	0.5106222	1.3651493	0	0.43582833	1	1775	tags=45%, list=18%, signal=55%
GO_POSITIVE_REGULATION_OF_OXIDOREDUCTASE_ACTIVITY	GO_POSITIVE_REGULATION_OF_OXIDOREDUCTASE_ACTIVITY		40	0.43143198	1.3648584	0	0.43591714	1	1476	tags=30%, list=15%, signal=35%
GO_CALCIUM_DEPENDENT_PHOSPHOLIPID_BINDING	GO_CALCIUM_DEPENDENT_PHOSPHOLIPID_BINDING		30	0.44956318	1.3634218	0	0.4417757	1	1989	tags=37%, list=20%, signal=46%
GO_REGULATION_OF_GENE_EXPRESSION_EPIGENETIC	GO_REGULATION_OF_GENE_EXPRESSION_EPIGENETIC		201	0.3012996	1.3624191	0.125	0.4439214	1	2839	tags=39%, list=28%, signal=54%
GO_RESPONSE_TO_CALCIUM_ION	GO_RESPONSE_TO_CALCIUM_ION		107	0.40025285	1.362176	0.125	0.4430476	1	1132	tags=23%, list=11%, signal=26%
GO_POSITIVE_REGULATION_OF_NATURAL_KILLER_CELL_ACTIVATION	GO_POSITIVE_REGULATION_OF_NATURAL_KILLER_CELL_ACTIVATION		18	0.57533765	1.362012	0	0.44321662	1	996	tags=28%, list=10%, signal=31%
GO_TISSUE_REGENERATION	GO_TISSUE_REGENERATION		56	0.417102	1.3607175	0	0.44774017	1	508	tags=16%, list=5%, signal=17%
GO_ADAPTIVE_IMMUNE_RESPONSE_BASED_ON_SOMATIC_RECOMBINATION_OF_IMMUNE_RECEPTORS_BUILT_FROM_IMMUNOGLOBULIN_SUPERFAMILY_DOMAINS	GO_ADAPTIVE_IMMUNE_RESPONSE_BASED_ON_SOMATIC_RECOMBINATION_OF_IMMUNE_RECEPTORS_BUILT_FROM_IMMUNOGLOBULIN_SUPERFAMILY_DOMAINS		200	0.45296556	1.3603674	0	0.44711503	1	967	tags=23%, list=10%, signal=24%
GO_NUCLEAR_MEMBRANE	GO_NUCLEAR_MEMBRANE		204	0.33767638	1.3601395	0	0.44624218	1	1499	tags=26%, list=15%, signal=30%
GO_POSITIVE_REGULATION_OF_ACTIN_CYTOSKELETON_REORGANIZATION	GO_POSITIVE_REGULATION_OF_ACTIN_CYTOSKELETON_REORGANIZATION		15	0.4839408	1.359972	0	0.4459163	1	980	tags=20%, list=10%, signal=22%
GO_CALCIUM_MEDIATED_SIGNALING_USING_INTRACELLULAR_CALCIUM_SOURCE	GO_CALCIUM_MEDIATED_SIGNALING_USING_INTRACELLULAR_CALCIUM_SOURCE		21	0.5788006	1.3596427	0	0.44613776	1	1721	tags=38%, list=17%, signal=46%
GO_INTEGRIN_MEDIATED_SIGNALING_PATHWAY	GO_INTEGRIN_MEDIATED_SIGNALING_PATHWAY		79	0.3784597	1.359617	0.11111111	0.44499382	1	1276	tags=24%, list=13%, signal=27%
GO_INTERLEUKIN_10_PRODUCTION	GO_INTERLEUKIN_10_PRODUCTION		36	0.43373647	1.359595	0	0.44385573	1	948	tags=19%, list=9%, signal=21%
GO_RESPONSE_TO_INTERLEUKIN_1	GO_RESPONSE_TO_INTERLEUKIN_1		161	0.4025247	1.3595338	0	0.44272345	1	2127	tags=34%, list=21%, signal=42%
GO_PROTEIN_INSERTION_INTO_MEMBRANE	GO_PROTEIN_INSERTION_INTO_MEMBRANE		41	0.31240427	1.3591297	0	0.44271708	1	1598	tags=24%, list=16%, signal=29%
GO_RESPONSE_TO_IRON_ION	GO_RESPONSE_TO_IRON_ION		30	0.44227117	1.3587399	0	0.4421426	1	34	tags=7%, list=0%, signal=7%
GO_VENTRICULAR_SYSTEM_DEVELOPMENT	GO_VENTRICULAR_SYSTEM_DEVELOPMENT		16	0.54262257	1.358169	0.25	0.44186208	1	1715	tags=44%, list=17%, signal=53%
GO_REGULATION_OF_MYELOID_LEUKOCYTE_MEDIATED_IMMUNITY	GO_REGULATION_OF_MYELOID_LEUKOCYTE_MEDIATED_IMMUNITY		46	0.484049	1.3578732	0	0.44251126	1	1270	tags=30%, list=13%, signal=35%
GO_REACTIVE_OXYGEN_SPECIES_BIOSYNTHETIC_PROCESS	GO_REACTIVE_OXYGEN_SPECIES_BIOSYNTHETIC_PROCESS		85	0.4642893	1.3574834	0	0.4434025	1	1723	tags=35%, list=17%, signal=42%
GO_HEART_MORPHOGENESIS	GO_HEART_MORPHOGENESIS		178	0.41762695	1.3569925	0	0.44316375	1	1482	tags=26%, list=15%, signal=30%
GO_AMYLOID_BETA_FORMATION	GO_AMYLOID_BETA_FORMATION		31	0.5147086	1.3564315	0.14285715	0.44504127	1	1573	tags=39%, list=16%, signal=46%
GO_ACTIVIN_RECEPTOR_SIGNALING_PATHWAY	GO_ACTIVIN_RECEPTOR_SIGNALING_PATHWAY		28	0.52206683	1.3563851	0	0.44392866	1	862	tags=29%, list=9%, signal=31%
GO_TERPENOID_METABOLIC_PROCESS	GO_TERPENOID_METABOLIC_PROCESS		79	0.41215482	1.3561528	0	0.44435555	1	573	tags=16%, list=6%, signal=17%
GO_KERATAN_SULFATE_METABOLIC_PROCESS	GO_KERATAN_SULFATE_METABOLIC_PROCESS		24	0.45199445	1.3560519	0	0.44377393	1	1202	tags=29%, list=12%, signal=33%
GO_GOLGI_LUMEN	GO_GOLGI_LUMEN		73	0.37099043	1.355838	0	0.44323388	1	1049	tags=19%, list=11%, signal=21%
GO_RIBOSOMAL_LARGE_SUBUNIT_BIOGENESIS	GO_RIBOSOMAL_LARGE_SUBUNIT_BIOGENESIS		43	0.3600487	1.3553596	0	0.44269553	1	2634	tags=44%, list=26%, signal=60%
GO_LYMPHOCYTE_MEDIATED_IMMUNITY	GO_LYMPHOCYTE_MEDIATED_IMMUNITY		200	0.44352403	1.3545821	0	0.44319662	1	996	tags=22%, list=10%, signal=23%
GO_NEGATIVE_REGULATION_OF_AXON_GUIDANCE	GO_NEGATIVE_REGULATION_OF_AXON_GUIDANCE		19	0.5055795	1.3544867	0	0.4423883	1	289	tags=16%, list=3%, signal=16%
GO_GLAND_MORPHOGENESIS	GO_GLAND_MORPHOGENESIS		104	0.40272382	1.3541564	0	0.4426415	1	1177	tags=21%, list=12%, signal=24%
GO_EXTRINSIC_APOPTOTIC_SIGNALING_PATHWAY	GO_EXTRINSIC_APOPTOTIC_SIGNALING_PATHWAY		180	0.39217964	1.3538029	0	0.4430255	1	1065	tags=19%, list=11%, signal=21%
GO_HYDROLASE_ACTIVITY_HYDROLYZING_O_GLYCOSYL_COMPOUNDS	GO_HYDROLASE_ACTIVITY_HYDROLYZING_O_GLYCOSYL_COMPOUNDS		50	0.4431362	1.3536322	0	0.44219953	1	1781	tags=38%, list=18%, signal=46%
GO_NEUROINFLAMMATORY_RESPONSE	GO_NEUROINFLAMMATORY_RESPONSE		51	0.63793427	1.3534834	0	0.4413875	1	1557	tags=49%, list=16%, signal=58%
GO_RNA_METHYLATION	GO_RNA_METHYLATION		27	0.37422374	1.3532581	0	0.44118008	1	2463	tags=37%, list=25%, signal=49%
GO_NUCLEOTIDE_EXCISION_REPAIR_DNA_INCISION	GO_NUCLEOTIDE_EXCISION_REPAIR_DNA_INCISION		35	0.38743722	1.3530743	0.2857143	0.44147635	1	2356	tags=46%, list=24%, signal=60%
GO_REGULATION_OF_NUCLEASE_ACTIVITY	GO_REGULATION_OF_NUCLEASE_ACTIVITY		19	0.48927405	1.3529401	0.125	0.44095913	1	1534	tags=37%, list=15%, signal=43%
GO_MONOCARBOXYLIC_ACID_BIOSYNTHETIC_PROCESS	GO_MONOCARBOXYLIC_ACID_BIOSYNTHETIC_PROCESS		159	0.36268157	1.3528745	0	0.439894	1	1682	tags=26%, list=17%, signal=31%
GO_NUCLEOTIDE_EXCISION_REPAIR_DNA_DAMAGE_RECOGNITION	GO_NUCLEOTIDE_EXCISION_REPAIR_DNA_DAMAGE_RECOGNITION		21	0.51833194	1.3525978	0.25	0.43912953	1	3059	tags=57%, list=31%, signal=82%
GO_TRANSCRIPTION_FACTOR_BINDING	GO_TRANSCRIPTION_FACTOR_BINDING		490	0.33118492	1.3523467	0	0.43888432	1	2389	tags=34%, list=24%, signal=42%
GO_LONG_CHAIN_FATTY_ACID_METABOLIC_PROCESS	GO_LONG_CHAIN_FATTY_ACID_METABOLIC_PROCESS		79	0.36737117	1.3517972	0	0.43977955	1	735	tags=15%, list=7%, signal=16%
GO_NOTCH_SIGNALING_PATHWAY	GO_NOTCH_SIGNALING_PATHWAY		123	0.40831855	1.3511916	0	0.4410234	1	1749	tags=33%, list=18%, signal=39%
GO_NEURAL_CREST_CELL_DIFFERENTIATION	GO_NEURAL_CREST_CELL_DIFFERENTIATION		66	0.39171523	1.3510817	0	0.43997085	1	978	tags=18%, list=10%, signal=20%
GO_NEUROTRANSMITTER_METABOLIC_PROCESS	GO_NEUROTRANSMITTER_METABOLIC_PROCESS		108	0.3999463	1.3505715	0	0.4405685	1	1476	tags=26%, list=15%, signal=30%
GO_REGULATION_OF_PROTEIN_LOCALIZATION_TO_MEMBRANE	GO_REGULATION_OF_PROTEIN_LOCALIZATION_TO_MEMBRANE		145	0.37486798	1.3503314	0	0.44134122	1	1778	tags=28%, list=18%, signal=34%
GO_MITOGEN_ACTIVATED_PROTEIN_KINASE_KINASE_KINASE_BINDING	GO_MITOGEN_ACTIVATED_PROTEIN_KINASE_KINASE_KINASE_BINDING		15	0.3968823	1.3493805	0	0.44292697	1	923	tags=20%, list=9%, signal=22%
GO_NAD_BINDING	GO_NAD_BINDING		41	0.50478154	1.3488461	0.33333334	0.44394475	1	952	tags=22%, list=10%, signal=24%
GO_INTERFERON_ALPHA_PRODUCTION	GO_INTERFERON_ALPHA_PRODUCTION		19	0.5241384	1.3487121	0	0.44339865	1	652	tags=21%, list=7%, signal=22%
GO_NEURON_MATURATION	GO_NEURON_MATURATION		36	0.46283242	1.3486196	0	0.44283187	1	1265	tags=25%, list=13%, signal=29%
GO_GENE_SILENCING	GO_GENE_SILENCING		160	0.30746073	1.3485433	0.14285715	0.44179234	1	2839	tags=39%, list=28%, signal=54%
GO_MULTI_ORGANISM_BEHAVIOR	GO_MULTI_ORGANISM_BEHAVIOR		49	0.3391827	1.347965	0	0.44262254	1	1835	tags=29%, list=18%, signal=35%
GO_HUMORAL_IMMUNE_RESPONSE_MEDIATED_BY_CIRCULATING_IMMUNOGLOBULIN	GO_HUMORAL_IMMUNE_RESPONSE_MEDIATED_BY_CIRCULATING_IMMUNOGLOBULIN		48	0.67433774	1.3479056	0	0.44158837	1	496	tags=29%, list=5%, signal=31%
GO_RRNA_TRANSCRIPTION	GO_RRNA_TRANSCRIPTION		20	0.36375785	1.3471926	0	0.44468367	1	942	tags=20%, list=9%, signal=22%
GO_POSITIVE_REGULATION_OF_INTERLEUKIN_2_PRODUCTION	GO_POSITIVE_REGULATION_OF_INTERLEUKIN_2_PRODUCTION		27	0.50227726	1.3468231	0.14285715	0.4441616	1	996	tags=26%, list=10%, signal=29%
GO_CLATHRIN_COATED_VESICLE	GO_CLATHRIN_COATED_VESICLE		140	0.36124018	1.3467548	0.16666667	0.4431311	1	1303	tags=21%, list=13%, signal=24%
GO_ROOF_OF_MOUTH_DEVELOPMENT	GO_ROOF_OF_MOUTH_DEVELOPMENT		62	0.48106518	1.3465058	0	0.44312426	1	860	tags=21%, list=9%, signal=23%
GO_CELLULAR_RESPONSE_TO_GAMMA_RADIATION	GO_CELLULAR_RESPONSE_TO_GAMMA_RADIATION		26	0.40674695	1.3462629	0.125	0.44361806	1	1102	tags=23%, list=11%, signal=26%
GO_REGULATION_OF_SYNCYTIUM_FORMATION_BY_PLASMA_MEMBRANE_FUSION	GO_REGULATION_OF_SYNCYTIUM_FORMATION_BY_PLASMA_MEMBRANE_FUSION		23	0.5492263	1.3454307	0	0.44675463	1	410	tags=22%, list=4%, signal=23%
GO_PHOSPHOTRANSFERASE_ACTIVITY_PHOSPHATE_GROUP_AS_ACCEPTOR	GO_PHOSPHOTRANSFERASE_ACTIVITY_PHOSPHATE_GROUP_AS_ACCEPTOR		25	0.47950777	1.345335	0.16666667	0.4459604	1	1951	tags=40%, list=20%, signal=50%
GO_EXTRACELLULAR_MATRIX_DISASSEMBLY	GO_EXTRACELLULAR_MATRIX_DISASSEMBLY		64	0.39813888	1.3452343	0	0.44493756	1	877	tags=20%, list=9%, signal=22%
GO_REGULATION_OF_CELL_MIGRATION_INVOLVED_IN_SPROUTING_ANGIOGENESIS	GO_REGULATION_OF_CELL_MIGRATION_INVOLVED_IN_SPROUTING_ANGIOGENESIS		31	0.45626915	1.3451569	0.125	0.4439194	1	1565	tags=26%, list=16%, signal=31%
GO_REGULATION_OF_MITOCHONDRIAL_MEMBRANE_PERMEABILITY_INVOLVED_IN_APOPTOTIC_PROCESS	GO_REGULATION_OF_MITOCHONDRIAL_MEMBRANE_PERMEABILITY_INVOLVED_IN_APOPTOTIC_PROCESS		42	0.28623685	1.3451308	0	0.44290587	1	477	tags=12%, list=5%, signal=12%
GO_MITOTIC_METAPHASE_PLATE_CONGRESSION	GO_MITOTIC_METAPHASE_PLATE_CONGRESSION		31	0.2542458	1.3447783	0	0.4442162	1	2289	tags=29%, list=23%, signal=38%
GO_ACTIVATING_TRANSCRIPTION_FACTOR_BINDING	GO_ACTIVATING_TRANSCRIPTION_FACTOR_BINDING		62	0.4302835	1.3444085	0	0.44588977	1	2191	tags=37%, list=22%, signal=47%
GO_NEUROTROPHIN_TRK_RECEPTOR_SIGNALING_PATHWAY	GO_NEUROTROPHIN_TRK_RECEPTOR_SIGNALING_PATHWAY		26	0.52550745	1.3443222	0.2	0.44524828	1	653	tags=19%, list=7%, signal=21%
GO_NCRNA_METABOLIC_PROCESS	GO_NCRNA_METABOLIC_PROCESS		225	0.22755095	1.3440053	0.14285715	0.44472146	1	2959	tags=33%, list=30%, signal=46%
GO_SECONDARY_METABOLIC_PROCESS	GO_SECONDARY_METABOLIC_PROCESS		53	0.39692372	1.3438407	0	0.4437176	1	920	tags=21%, list=9%, signal=23%
GO_SEMI_LUNAR_VALVE_DEVELOPMENT	GO_SEMI_LUNAR_VALVE_DEVELOPMENT		27	0.5558356	1.3436675	0	0.4434204	1	2632	tags=63%, list=26%, signal=85%
GO_REGULATION_OF_FIBROBLAST_MIGRATION	GO_REGULATION_OF_FIBROBLAST_MIGRATION		21	0.53057235	1.3430758	0	0.4446819	1	1671	tags=33%, list=17%, signal=40%
GO_CELLULAR_RESPONSE_TO_RADIATION	GO_CELLULAR_RESPONSE_TO_RADIATION		136	0.32841343	1.3425919	0	0.44456112	1	1453	tags=21%, list=15%, signal=25%
GO_RESPONSE_TO_INTERLEUKIN_4	GO_RESPONSE_TO_INTERLEUKIN_4		29	0.49404353	1.3424351	0	0.44467726	1	1321	tags=31%, list=13%, signal=36%
GO_FRIZZLED_BINDING	GO_FRIZZLED_BINDING		24	0.47465512	1.3423024	0	0.444898	1	1743	tags=38%, list=17%, signal=45%
GO_MITOTIC_CYTOKINETIC_PROCESS	GO_MITOTIC_CYTOKINETIC_PROCESS		15	0.3191797	1.3421108	0	0.44390717	1	2181	tags=40%, list=22%, signal=51%
GO_POSITIVE_REGULATION_OF_PHAGOCYTOSIS	GO_POSITIVE_REGULATION_OF_PHAGOCYTOSIS		51	0.4850261	1.341547	0	0.44615394	1	1086	tags=31%, list=11%, signal=35%
GO_EPITHELIAL_STRUCTURE_MAINTENANCE	GO_EPITHELIAL_STRUCTURE_MAINTENANCE		18	0.41389635	1.3413372	0	0.44620836	1	723	tags=22%, list=7%, signal=24%
GO_SUPEROXIDE_ANION_GENERATION	GO_SUPEROXIDE_ANION_GENERATION		26	0.4884708	1.3412285	0.125	0.44544515	1	1086	tags=27%, list=11%, signal=30%
GO_CENTRAL_NERVOUS_SYSTEM_NEURON_AXONOGENESIS	GO_CENTRAL_NERVOUS_SYSTEM_NEURON_AXONOGENESIS		29	0.4752574	1.3409774	0.25	0.44493067	1	1573	tags=38%, list=16%, signal=45%
GO_POSITIVE_REGULATION_OF_CHEMOKINE_PRODUCTION	GO_POSITIVE_REGULATION_OF_CHEMOKINE_PRODUCTION		41	0.548789	1.3407829	0.125	0.44493797	1	992	tags=32%, list=10%, signal=35%
GO_OUTFLOW_TRACT_MORPHOGENESIS	GO_OUTFLOW_TRACT_MORPHOGENESIS		64	0.37538496	1.3407661	0	0.44396004	1	1482	tags=27%, list=15%, signal=31%
GO_RNA_SPLICING	GO_RNA_SPLICING		297	0.3779739	1.3406804	0.125	0.44344822	1	2698	tags=41%, list=27%, signal=55%
GO_INTEGRIN_ACTIVATION	GO_INTEGRIN_ACTIVATION		19	0.5760079	1.3404173	0	0.44300184	1	2087	tags=53%, list=21%, signal=66%
GO_SUMO_TRANSFERASE_ACTIVITY	GO_SUMO_TRANSFERASE_ACTIVITY		16	0.4577025	1.340104	0	0.4430379	1	651	tags=19%, list=7%, signal=20%
GO_MRNA_PROCESSING	GO_MRNA_PROCESSING		330	0.35851255	1.3400865	0.125	0.44207266	1	2777	tags=41%, list=28%, signal=55%
GO_TRANS_GOLGI_NETWORK	GO_TRANS_GOLGI_NETWORK		147	0.32625672	1.3400844	0.14285715	0.44111165	1	1905	tags=23%, list=19%, signal=28%
GO_TELOMERIC_DNA_BINDING	GO_TELOMERIC_DNA_BINDING		29	0.42632717	1.3397261	0	0.44086495	1	2066	tags=41%, list=21%, signal=52%
GO_HYDROLASE_ACTIVITY_HYDROLYZING_N_GLYCOSYL_COMPOUNDS	GO_HYDROLASE_ACTIVITY_HYDROLYZING_N_GLYCOSYL_COMPOUNDS		17	0.516358	1.3396064	0	0.4406359	1	1745	tags=41%, list=17%, signal=50%
GO_REGULATION_OF_STEM_CELL_POPULATION_MAINTENANCE	GO_REGULATION_OF_STEM_CELL_POPULATION_MAINTENANCE		26	0.37528202	1.3393172	0	0.43990287	1	1092	tags=19%, list=11%, signal=22%
GO_BHLH_TRANSCRIPTION_FACTOR_BINDING	GO_BHLH_TRANSCRIPTION_FACTOR_BINDING		23	0.48214057	1.3390965	0	0.43966892	1	1618	tags=35%, list=16%, signal=41%
GO_PURINE_NUCLEOBASE_METABOLIC_PROCESS	GO_PURINE_NUCLEOBASE_METABOLIC_PROCESS		18	0.47948965	1.339022	0.125	0.4389411	1	497	tags=17%, list=5%, signal=18%
GO_STEM_CELL_DIFFERENTIATION	GO_STEM_CELL_DIFFERENTIATION		191	0.329299	1.3389549	0	0.43822494	1	2351	tags=31%, list=24%, signal=40%
GO_CHROMATIN_ASSEMBLY_OR_DISASSEMBLY	GO_CHROMATIN_ASSEMBLY_OR_DISASSEMBLY		80	0.35508654	1.3388784	0	0.43760705	1	1842	tags=28%, list=18%, signal=33%
GO_POSITIVE_REGULATION_OF_MESONEPHROS_DEVELOPMENT	GO_POSITIVE_REGULATION_OF_MESONEPHROS_DEVELOPMENT		17	0.48539537	1.3386482	0	0.437204	1	1965	tags=47%, list=20%, signal=58%
GO_INTERFERON_GAMMA_MEDIATED_SIGNALING_PATHWAY	GO_INTERFERON_GAMMA_MEDIATED_SIGNALING_PATHWAY		73	0.5515974	1.3378272	0	0.43940344	1	929	tags=25%, list=9%, signal=27%
GO_TUBE_FORMATION	GO_TUBE_FORMATION		105	0.31955785	1.3377932	0	0.43846858	1	1965	tags=29%, list=20%, signal=35%
GO_DIOXYGENASE_ACTIVITY	GO_DIOXYGENASE_ACTIVITY		54	0.45195365	1.3373727	0	0.43857506	1	1036	tags=24%, list=10%, signal=27%
GO_MESODERM_MORPHOGENESIS	GO_MESODERM_MORPHOGENESIS		49	0.3811216	1.3372428	0	0.4376459	1	852	tags=16%, list=9%, signal=18%
GO_REGULATION_OF_CELLULAR_AMINE_METABOLIC_PROCESS	GO_REGULATION_OF_CELLULAR_AMINE_METABOLIC_PROCESS		68	0.4624172	1.3364967	0.2	0.44065887	1	2333	tags=44%, list=23%, signal=57%
GO_ORGANIC_HYDROXY_COMPOUND_CATABOLIC_PROCESS	GO_ORGANIC_HYDROXY_COMPOUND_CATABOLIC_PROCESS		57	0.3078181	1.3364545	0.25	0.43995118	1	962	tags=18%, list=10%, signal=19%
GO_PROTEOGLYCAN_METABOLIC_PROCESS	GO_PROTEOGLYCAN_METABOLIC_PROCESS		52	0.38191637	1.3358833	0.16666667	0.44201404	1	1740	tags=29%, list=17%, signal=35%
GO_NEGATIVE_REGULATION_OF_PROTEIN_CONTAINING_COMPLEX_DISASSEMBLY	GO_NEGATIVE_REGULATION_OF_PROTEIN_CONTAINING_COMPLEX_DISASSEMBLY		52	0.37123922	1.3357633	0	0.44155586	1	455	tags=13%, list=5%, signal=14%
GO_CELL_SURFACE_RECEPTOR_SIGNALING_PATHWAY_INVOLVED_IN_CELL_CELL_SIGNALING	GO_CELL_SURFACE_RECEPTOR_SIGNALING_PATHWAY_INVOLVED_IN_CELL_CELL_SIGNALING		426	0.30611998	1.3354167	0	0.44159728	1	2197	tags=29%, list=22%, signal=36%
GO_CELL_DIFFERENTIATION_INVOLVED_IN_METANEPHROS_DEVELOPMENT	GO_CELL_DIFFERENTIATION_INVOLVED_IN_METANEPHROS_DEVELOPMENT		21	0.51403195	1.3353987	0.125	0.44067347	1	711	tags=29%, list=7%, signal=31%
GO_NUCLEAR_CHROMOSOME_TELOMERIC_REGION	GO_NUCLEAR_CHROMOSOME_TELOMERIC_REGION		78	0.2618904	1.3353609	0	0.44009373	1	1567	tags=22%, list=16%, signal=26%
GO_REGULATION_OF_APOPTOTIC_SIGNALING_PATHWAY	GO_REGULATION_OF_APOPTOTIC_SIGNALING_PATHWAY		298	0.36764476	1.3353466	0	0.4391769	1	1620	tags=23%, list=16%, signal=27%
GO_TRANSMEMBRANE_RECEPTOR_PROTEIN_TYROSINE_KINASE_ACTIVITY	GO_TRANSMEMBRANE_RECEPTOR_PROTEIN_TYROSINE_KINASE_ACTIVITY		56	0.4515949	1.33517	0.14285715	0.4384743	1	887	tags=21%, list=9%, signal=23%
GO_PIGMENT_BIOSYNTHETIC_PROCESS	GO_PIGMENT_BIOSYNTHETIC_PROCESS		48	0.32929236	1.3349411	0.16666667	0.4384418	1	473	tags=8%, list=5%, signal=9%
GO_AMYLOID_BETA_METABOLIC_PROCESS	GO_AMYLOID_BETA_METABOLIC_PROCESS		43	0.45180732	1.3348547	0.14285715	0.43775186	1	1573	tags=35%, list=16%, signal=41%
GO_RESPONSE_TO_UV	GO_RESPONSE_TO_UV		100	0.30404046	1.3345447	0	0.43737406	1	2184	tags=28%, list=22%, signal=35%
GO_NADP_BINDING	GO_NADP_BINDING		44	0.4155135	1.3340706	0	0.43876323	1	1689	tags=25%, list=17%, signal=30%
GO_NEURON_PROJECTION_EXTENSION_INVOLVED_IN_NEURON_PROJECTION_GUIDANCE	GO_NEURON_PROJECTION_EXTENSION_INVOLVED_IN_NEURON_PROJECTION_GUIDANCE		27	0.47569245	1.3340448	0	0.43786046	1	498	tags=19%, list=5%, signal=19%
GO_GLUTATHIONE_TRANSFERASE_ACTIVITY	GO_GLUTATHIONE_TRANSFERASE_ACTIVITY		20	0.5975586	1.3340404	0	0.43696132	1	2366	tags=65%, list=24%, signal=85%
GO_INFLAMMATORY_CELL_APOPTOTIC_PROCESS	GO_INFLAMMATORY_CELL_APOPTOTIC_PROCESS		16	0.6455153	1.3336858	0.2857143	0.43808252	1	178	tags=19%, list=2%, signal=19%
GO_EMBRYONIC_CRANIAL_SKELETON_MORPHOGENESIS	GO_EMBRYONIC_CRANIAL_SKELETON_MORPHOGENESIS		36	0.374932	1.333006	0	0.44091523	1	508	tags=14%, list=5%, signal=15%
GO_SOMITOGENESIS	GO_SOMITOGENESIS		48	0.33614406	1.3325626	0	0.44159317	1	1575	tags=27%, list=16%, signal=32%
GO_SMOOTHENED_SIGNALING_PATHWAY	GO_SMOOTHENED_SIGNALING_PATHWAY		81	0.39430773	1.3324239	0	0.44090798	1	1524	tags=22%, list=15%, signal=26%
GO_REGULATION_OF_POSTSYNAPSE_ORGANIZATION	GO_REGULATION_OF_POSTSYNAPSE_ORGANIZATION		76	0.4359177	1.3321962	0	0.44068873	1	446	tags=16%, list=4%, signal=16%
GO_MITOCHONDRIAL_OUTER_MEMBRANE_PERMEABILIZATION	GO_MITOCHONDRIAL_OUTER_MEMBRANE_PERMEABILIZATION		40	0.29756325	1.3320855	0	0.43979487	1	477	tags=13%, list=5%, signal=13%
GO_B_CELL_ACTIVATION_INVOLVED_IN_IMMUNE_RESPONSE	GO_B_CELL_ACTIVATION_INVOLVED_IN_IMMUNE_RESPONSE		52	0.39601701	1.3318225	0	0.44003224	1	1463	tags=29%, list=15%, signal=34%
GO_BETA_CATENIN_TCF_COMPLEX_ASSEMBLY	GO_BETA_CATENIN_TCF_COMPLEX_ASSEMBLY		24	0.466233	1.3313116	0.2857143	0.44082576	1	1134	tags=25%, list=11%, signal=28%
GO_ENDOCYTIC_VESICLE_MEMBRANE	GO_ENDOCYTIC_VESICLE_MEMBRANE		117	0.4565922	1.3312213	0	0.439937	1	1471	tags=29%, list=15%, signal=34%
GO_REGULATION_OF_IMMUNOGLOBULIN_PRODUCTION	GO_REGULATION_OF_IMMUNOGLOBULIN_PRODUCTION		45	0.42341012	1.3311919	0	0.43925554	1	863	tags=22%, list=9%, signal=24%
GO_REGULATION_OF_DNA_TEMPLATED_TRANSCRIPTION_IN_RESPONSE_TO_STRESS	GO_REGULATION_OF_DNA_TEMPLATED_TRANSCRIPTION_IN_RESPONSE_TO_STRESS		93	0.41404846	1.3307854	0.14285715	0.43913978	1	2333	tags=39%, list=23%, signal=50%
GO_MODIFICATION_OF_POSTSYNAPTIC_STRUCTURE	GO_MODIFICATION_OF_POSTSYNAPTIC_STRUCTURE		15	0.56848186	1.3307511	0.2857143	0.43825978	1	1782	tags=40%, list=18%, signal=49%
GO_PROLINE_RICH_REGION_BINDING	GO_PROLINE_RICH_REGION_BINDING		17	0.45358652	1.3302101	0	0.43873197	1	1116	tags=29%, list=11%, signal=33%
GO_PEPTIDASE_ACTIVITY	GO_PEPTIDASE_ACTIVITY		359	0.28512934	1.3294346	0.125	0.4404394	1	1189	tags=15%, list=12%, signal=16%
GO_GENERAL_TRANSCRIPTION_INITIATION_FACTOR_ACTIVITY	GO_GENERAL_TRANSCRIPTION_INITIATION_FACTOR_ACTIVITY		16	0.31875062	1.3280202	0.2	0.4434788	1	2042	tags=31%, list=20%, signal=39%
GO_NEGATIVE_REGULATION_OF_FIBROBLAST_PROLIFERATION	GO_NEGATIVE_REGULATION_OF_FIBROBLAST_PROLIFERATION		21	0.4953222	1.3273226	0	0.4454249	1	3094	tags=57%, list=31%, signal=83%
GO_POSITIVE_REGULATION_OF_PROTEIN_TARGETING_TO_MEMBRANE	GO_POSITIVE_REGULATION_OF_PROTEIN_TARGETING_TO_MEMBRANE		25	0.47311795	1.3272859	0.125	0.44474986	1	578	tags=24%, list=6%, signal=25%
GO_ALDO_KETO_REDUCTASE_NADP_ACTIVITY	GO_ALDO_KETO_REDUCTASE_NADP_ACTIVITY		15	0.4050001	1.3269552	0	0.4452109	1	920	tags=20%, list=9%, signal=22%
GO_CHONDROCYTE_DIFFERENTIATION	GO_CHONDROCYTE_DIFFERENTIATION		86	0.36602992	1.32687	0	0.44477358	1	2197	tags=34%, list=22%, signal=43%
GO_LUMENAL_SIDE_OF_ENDOPLASMIC_RETICULUM_MEMBRANE	GO_LUMENAL_SIDE_OF_ENDOPLASMIC_RETICULUM_MEMBRANE		18	0.7286786	1.3263732	0.2857143	0.44548315	1	973	tags=61%, list=10%, signal=68%
GO_PROTEIN_MONOUBIQUITINATION	GO_PROTEIN_MONOUBIQUITINATION		46	0.46900946	1.326264	0	0.4452358	1	3235	tags=57%, list=32%, signal=83%
GO_THYMOCYTE_APOPTOTIC_PROCESS	GO_THYMOCYTE_APOPTOTIC_PROCESS		15	0.397376	1.3242491	0.2	0.45118606	1	473	tags=13%, list=5%, signal=14%
GO_SCF_DEPENDENT_PROTEASOMAL_UBIQUITIN_DEPENDENT_PROTEIN_CATABOLIC_PROCESS	GO_SCF_DEPENDENT_PROTEASOMAL_UBIQUITIN_DEPENDENT_PROTEIN_CATABOLIC_PROCESS		61	0.41829732	1.3240725	0.4	0.45093164	1	2333	tags=41%, list=23%, signal=53%
GO_PURINE_NUCLEOSIDE_BIOSYNTHETIC_PROCESS	GO_PURINE_NUCLEOSIDE_BIOSYNTHETIC_PROCESS		16	0.51497656	1.3238847	0	0.45055965	1	1631	tags=44%, list=16%, signal=52%
GO_CELLULAR_RESPONSE_TO_AMYLOID_BETA	GO_CELLULAR_RESPONSE_TO_AMYLOID_BETA		33	0.579034	1.3233546	0	0.45330885	1	1573	tags=39%, list=16%, signal=47%
GO_SPLICEOSOMAL_TRI_SNRNP_COMPLEX	GO_SPLICEOSOMAL_TRI_SNRNP_COMPLEX		24	0.4751464	1.3231215	0.2857143	0.45339605	1	2685	tags=58%, list=27%, signal=80%
GO_SPLICEOSOMAL_SNRNP_ASSEMBLY	GO_SPLICEOSOMAL_SNRNP_ASSEMBLY		28	0.4295738	1.3224986	0.14285715	0.45423123	1	3338	tags=64%, list=33%, signal=96%
GO_RNA_POLYMERASE_II_ACTIVATING_TRANSCRIPTION_FACTOR_BINDING	GO_RNA_POLYMERASE_II_ACTIVATING_TRANSCRIPTION_FACTOR_BINDING		38	0.42667428	1.3221508	0.125	0.45407158	1	1960	tags=39%, list=20%, signal=49%
GO_POSITIVE_REGULATION_OF_CELL_SUBSTRATE_ADHESION	GO_POSITIVE_REGULATION_OF_CELL_SUBSTRATE_ADHESION		91	0.32040977	1.3221341	0	0.45319158	1	574	tags=13%, list=6%, signal=14%
GO_INTRAMOLECULAR_OXIDOREDUCTASE_ACTIVITY	GO_INTRAMOLECULAR_OXIDOREDUCTASE_ACTIVITY		36	0.4479952	1.3219998	0	0.45252636	1	1433	tags=36%, list=14%, signal=42%
GO_EXTRACELLULAR_MATRIX	GO_EXTRACELLULAR_MATRIX		367	0.36893797	1.3215203	0	0.45395643	1	929	tags=20%, list=9%, signal=21%
GO_POSITIVE_REGULATION_OF_CYTOKINE_BIOSYNTHETIC_PROCESS	GO_POSITIVE_REGULATION_OF_CYTOKINE_BIOSYNTHETIC_PROCESS		52	0.521192	1.3209915	0	0.45412105	1	996	tags=29%, list=10%, signal=32%
GO_SERTOLI_CELL_DIFFERENTIATION	GO_SERTOLI_CELL_DIFFERENTIATION		16	0.5362423	1.3195657	0	0.45835793	1	1910	tags=38%, list=19%, signal=46%
GO_ACETYLGALACTOSAMINYLTRANSFERASE_ACTIVITY	GO_ACETYLGALACTOSAMINYLTRANSFERASE_ACTIVITY		15	0.5198581	1.3189236	0	0.4605671	1	1966	tags=53%, list=20%, signal=66%
GO_REGULATION_OF_EPITHELIAL_TO_MESENCHYMAL_TRANSITION	GO_REGULATION_OF_EPITHELIAL_TO_MESENCHYMAL_TRANSITION		61	0.4426752	1.3185521	0.125	0.46125966	1	1948	tags=34%, list=20%, signal=43%
GO_CALCIUM_DEPENDENT_PROTEIN_BINDING	GO_CALCIUM_DEPENDENT_PROTEIN_BINDING		49	0.39359868	1.3183527	0	0.46089837	1	674	tags=20%, list=7%, signal=22%
GO_RESPONSE_TO_LEAD_ION	GO_RESPONSE_TO_LEAD_ION		24	0.43634883	1.317783	0	0.46261212	1	1828	tags=25%, list=18%, signal=31%
GO_POSITIVE_REGULATION_OF_PROTEIN_LOCALIZATION_TO_CELL_SURFACE	GO_POSITIVE_REGULATION_OF_PROTEIN_LOCALIZATION_TO_CELL_SURFACE		15	0.6101511	1.3174782	0.14285715	0.46258482	1	1871	tags=40%, list=19%, signal=49%
GO_REGULATION_OF_MYOBLAST_FUSION	GO_REGULATION_OF_MYOBLAST_FUSION		18	0.5076449	1.3172083	0	0.46213457	1	361	tags=17%, list=4%, signal=17%
GO_OXIDOREDUCTASE_ACTIVITY_ACTING_ON_THE_CH_CH_GROUP_OF_DONORS_NAD_OR_NADP_AS_ACCEPTOR	GO_OXIDOREDUCTASE_ACTIVITY_ACTING_ON_THE_CH_CH_GROUP_OF_DONORS_NAD_OR_NADP_AS_ACCEPTOR		18	0.6415204	1.3162258	0	0.46466517	1	810	tags=39%, list=8%, signal=42%
GO_NEGATIVE_REGULATION_OF_INTERLEUKIN_2_PRODUCTION	GO_NEGATIVE_REGULATION_OF_INTERLEUKIN_2_PRODUCTION		19	0.7201386	1.3161864	0	0.4637851	1	717	tags=32%, list=7%, signal=34%
GO_CELLULAR_RESPONSE_TO_HYDROGEN_PEROXIDE	GO_CELLULAR_RESPONSE_TO_HYDROGEN_PEROXIDE		73	0.36110812	1.3159928	0.16666667	0.46311495	1	980	tags=21%, list=10%, signal=23%
GO_PEPTIDASE_REGULATOR_ACTIVITY	GO_PEPTIDASE_REGULATOR_ACTIVITY		154	0.3864541	1.3152977	0.125	0.46593985	1	1070	tags=20%, list=11%, signal=22%
GO_PROTEASOME_ACCESSORY_COMPLEX	GO_PROTEASOME_ACCESSORY_COMPLEX		22	0.5042873	1.3148596	0	0.46603006	1	2333	tags=45%, list=23%, signal=59%
GO_HISTONE_UBIQUITINATION	GO_HISTONE_UBIQUITINATION		31	0.44745559	1.3146603	0.125	0.46677062	1	2795	tags=45%, list=28%, signal=63%
GO_BONE_MORPHOGENESIS	GO_BONE_MORPHOGENESIS		84	0.29519606	1.3142266	0	0.46803203	1	1586	tags=25%, list=16%, signal=29%
GO_NEGATIVE_REGULATION_OF_ALPHA_BETA_T_CELL_ACTIVATION	GO_NEGATIVE_REGULATION_OF_ALPHA_BETA_T_CELL_ACTIVATION		25	0.40795568	1.3138639	0.14285715	0.46754214	1	1061	tags=24%, list=11%, signal=27%
GO_RESPONSE_TO_PROGESTERONE	GO_RESPONSE_TO_PROGESTERONE		36	0.5063229	1.313836	0	0.46694803	1	2088	tags=39%, list=21%, signal=49%
GO_LUNG_EPITHELIUM_DEVELOPMENT	GO_LUNG_EPITHELIUM_DEVELOPMENT		30	0.37871352	1.3138244	0	0.46607688	1	1048	tags=20%, list=10%, signal=22%
GO_POSITIVE_REGULATION_OF_INTERLEUKIN_6_PRODUCTION	GO_POSITIVE_REGULATION_OF_INTERLEUKIN_6_PRODUCTION		60	0.49295962	1.3136928	0.14285715	0.46541244	1	1460	tags=32%, list=15%, signal=37%
GO_RESPONSE_TO_INTERFERON_GAMMA	GO_RESPONSE_TO_INTERFERON_GAMMA		147	0.5099894	1.3134596	0	0.4657216	1	1451	tags=29%, list=15%, signal=33%
GO_SMOOTH_MUSCLE_TISSUE_DEVELOPMENT	GO_SMOOTH_MUSCLE_TISSUE_DEVELOPMENT		16	0.6619608	1.3132622	0	0.465511	1	723	tags=31%, list=7%, signal=34%
GO_AMYLOID_PRECURSOR_PROTEIN_CATABOLIC_PROCESS	GO_AMYLOID_PRECURSOR_PROTEIN_CATABOLIC_PROCESS		40	0.5090783	1.3130578	0.16666667	0.4650496	1	1573	tags=38%, list=16%, signal=44%
GO_NUCLEAR_TRANSCRIBED_MRNA_CATABOLIC_PROCESS_NONSENSE_MEDIATED_DECAY	GO_NUCLEAR_TRANSCRIBED_MRNA_CATABOLIC_PROCESS_NONSENSE_MEDIATED_DECAY		90	0.3909697	1.3128799	0	0.46457884	1	2924	tags=53%, list=29%, signal=75%
GO_GENERAL_TRANSCRIPTION_INITIATION_FACTOR_BINDING	GO_GENERAL_TRANSCRIPTION_INITIATION_FACTOR_BINDING		35	0.46985826	1.3125277	0	0.46454155	1	2333	tags=57%, list=23%, signal=74%
GO_NEGATIVE_REGULATION_OF_CYCLIN_DEPENDENT_PROTEIN_KINASE_ACTIVITY	GO_NEGATIVE_REGULATION_OF_CYCLIN_DEPENDENT_PROTEIN_KINASE_ACTIVITY		24	0.5382343	1.3119963	0.14285715	0.464676	1	2613	tags=50%, list=26%, signal=68%
GO_REGULATION_OF_ACTIN_CYTOSKELETON_REORGANIZATION	GO_REGULATION_OF_ACTIN_CYTOSKELETON_REORGANIZATION		29	0.47261888	1.3118558	0.16666667	0.4640227	1	1021	tags=21%, list=10%, signal=23%
GO_PROTEIN_ACETYLTRANSFERASE_COMPLEX	GO_PROTEIN_ACETYLTRANSFERASE_COMPLEX		63	0.26476234	1.3113407	0.14285715	0.46561316	1	2680	tags=33%, list=27%, signal=45%
GO_REGULATION_OF_REACTIVE_OXYGEN_SPECIES_BIOSYNTHETIC_PROCESS	GO_REGULATION_OF_REACTIVE_OXYGEN_SPECIES_BIOSYNTHETIC_PROCESS		67	0.4771801	1.3112758	0	0.46476042	1	1476	tags=34%, list=15%, signal=40%
GO_PROTEIN_LOCALIZATION_TO_CELL_SURFACE	GO_PROTEIN_LOCALIZATION_TO_CELL_SURFACE		52	0.5022109	1.3111662	0	0.46434152	1	507	tags=17%, list=5%, signal=18%
GO_REGULATION_OF_CYTOKINE_PRODUCTION_INVOLVED_IN_IMMUNE_RESPONSE	GO_REGULATION_OF_CYTOKINE_PRODUCTION_INVOLVED_IN_IMMUNE_RESPONSE		69	0.44162107	1.311128	0	0.463718	1	851	tags=23%, list=9%, signal=25%
GO_NEGATIVE_REGULATION_OF_PROTEIN_CONTAINING_COMPLEX_ASSEMBLY	GO_NEGATIVE_REGULATION_OF_PROTEIN_CONTAINING_COMPLEX_ASSEMBLY		95	0.3308455	1.3110296	0.33333334	0.4632565	1	2050	tags=27%, list=21%, signal=34%
GO_REGULATION_OF_PROTEIN_EXPORT_FROM_NUCLEUS	GO_REGULATION_OF_PROTEIN_EXPORT_FROM_NUCLEUS		33	0.40684694	1.309825	0	0.4658735	1	1241	tags=21%, list=12%, signal=24%
GO_COFACTOR_TRANSPORT	GO_COFACTOR_TRANSPORT		30	0.3448549	1.3097751	0.125	0.4652539	1	1435	tags=23%, list=14%, signal=27%
GO_NEUROTRANSMITTER_BIOSYNTHETIC_PROCESS	GO_NEUROTRANSMITTER_BIOSYNTHETIC_PROCESS		78	0.45583057	1.3096601	0	0.46523613	1	868	tags=23%, list=9%, signal=25%
GO_GOLGI_TO_PLASMA_MEMBRANE_TRANSPORT	GO_GOLGI_TO_PLASMA_MEMBRANE_TRANSPORT		35	0.3168915	1.3083255	0.14285715	0.4687853	1	2532	tags=40%, list=25%, signal=53%
GO_NUCLEAR_TRANSCRIBED_MRNA_CATABOLIC_PROCESS	GO_NUCLEAR_TRANSCRIBED_MRNA_CATABOLIC_PROCESS		140	0.32952434	1.3082854	0	0.468129	1	2924	tags=47%, list=29%, signal=66%
GO_CYSTEINE_TYPE_ENDOPEPTIDASE_ACTIVITY	GO_CYSTEINE_TYPE_ENDOPEPTIDASE_ACTIVITY		63	0.38642934	1.3081458	0.14285715	0.46854416	1	1859	tags=27%, list=19%, signal=33%
GO_ENDOSOME_ORGANIZATION	GO_ENDOSOME_ORGANIZATION		42	0.400088	1.3075027	0	0.46992502	1	2449	tags=40%, list=25%, signal=53%
GO_AORTIC_VALVE_DEVELOPMENT	GO_AORTIC_VALVE_DEVELOPMENT		24	0.5699277	1.3066478	0	0.47263226	1	2822	tags=67%, list=28%, signal=93%
GO_MUSCLE_ORGAN_DEVELOPMENT	GO_MUSCLE_ORGAN_DEVELOPMENT		274	0.38804772	1.3062772	0	0.4733335	1	1582	tags=25%, list=16%, signal=29%
GO_PHOSPHATIDYLINOSITOL_4_PHOSPHATE_BINDING	GO_PHOSPHATIDYLINOSITOL_4_PHOSPHATE_BINDING		15	0.48313913	1.3053753	0	0.4744541	1	1484	tags=33%, list=15%, signal=39%
GO_HEMATOPOIETIC_STEM_CELL_PROLIFERATION	GO_HEMATOPOIETIC_STEM_CELL_PROLIFERATION		17	0.43439668	1.3044733	0	0.47704646	1	171	tags=12%, list=2%, signal=12%
GO_REGULATION_OF_TYPE_2_IMMUNE_RESPONSE	GO_REGULATION_OF_TYPE_2_IMMUNE_RESPONSE		28	0.5008803	1.3041993	0.16666667	0.47795448	1	954	tags=32%, list=10%, signal=35%
GO_MYOBLAST_DIFFERENTIATION	GO_MYOBLAST_DIFFERENTIATION		64	0.41606084	1.3039255	0	0.47870797	1	1502	tags=25%, list=15%, signal=29%
GO_CELLULAR_RESPONSE_TO_VASCULAR_ENDOTHELIAL_GROWTH_FACTOR_STIMULUS	GO_CELLULAR_RESPONSE_TO_VASCULAR_ENDOTHELIAL_GROWTH_FACTOR_STIMULUS		41	0.4808962	1.3038577	0.14285715	0.47785765	1	204	tags=17%, list=2%, signal=17%
GO_POSITIVE_REGULATION_OF_CELLULAR_AMIDE_METABOLIC_PROCESS	GO_POSITIVE_REGULATION_OF_CELLULAR_AMIDE_METABOLIC_PROCESS		107	0.336205	1.3037473	0	0.47718993	1	2926	tags=41%, list=29%, signal=58%
GO_TUBE_CLOSURE	GO_TUBE_CLOSURE		68	0.38813037	1.3036336	0	0.4771016	1	1475	tags=28%, list=15%, signal=33%
GO_TRABECULA_FORMATION	GO_TRABECULA_FORMATION		18	0.6471248	1.303607	0	0.47645167	1	960	tags=39%, list=10%, signal=43%
GO_APOPTOTIC_SIGNALING_PATHWAY	GO_APOPTOTIC_SIGNALING_PATHWAY		452	0.3550904	1.3035543	0.14285715	0.4756114	1	1620	tags=23%, list=16%, signal=26%
GO_POSITIVE_REGULATION_OF_REACTIVE_OXYGEN_SPECIES_BIOSYNTHETIC_PROCESS	GO_POSITIVE_REGULATION_OF_REACTIVE_OXYGEN_SPECIES_BIOSYNTHETIC_PROCESS		38	0.50907356	1.303174	0.125	0.47602803	1	1460	tags=39%, list=15%, signal=46%
GO_PROTEIN_KINASE_C_SIGNALING	GO_PROTEIN_KINASE_C_SIGNALING		25	0.35421744	1.3030467	0	0.47555426	1	171	tags=12%, list=2%, signal=12%
GO_SECRETORY_GRANULE_MEMBRANE	GO_SECRETORY_GRANULE_MEMBRANE		217	0.39272723	1.3028485	0	0.47491494	1	1765	tags=32%, list=18%, signal=38%
GO_INTERLEUKIN_1_MEDIATED_SIGNALING_PATHWAY	GO_INTERLEUKIN_1_MEDIATED_SIGNALING_PATHWAY		85	0.37869787	1.3028437	0.14285715	0.47408324	1	2365	tags=35%, list=24%, signal=46%
GO_NUCLEOSOME_ORGANIZATION	GO_NUCLEOSOME_ORGANIZATION		78	0.3247659	1.3027104	0.14285715	0.47389412	1	1622	tags=26%, list=16%, signal=30%
GO_DEFINITIVE_HEMOPOIESIS	GO_DEFINITIVE_HEMOPOIESIS		16	0.5393459	1.3026993	0.16666667	0.4732438	1	2000	tags=38%, list=20%, signal=47%
GO_DENDRITIC_CELL_DIFFERENTIATION	GO_DENDRITIC_CELL_DIFFERENTIATION		34	0.4075825	1.3024057	0.14285715	0.47301292	1	1021	tags=21%, list=10%, signal=23%
GO_RNA_PHOSPHODIESTER_BOND_HYDROLYSIS	GO_RNA_PHOSPHODIESTER_BOND_HYDROLYSIS		91	0.28454053	1.3012638	0	0.47719425	1	1798	tags=25%, list=18%, signal=31%
GO_REGULATION_OF_RESPONSE_TO_REACTIVE_OXYGEN_SPECIES	GO_REGULATION_OF_RESPONSE_TO_REACTIVE_OXYGEN_SPECIES		29	0.51295286	1.3006816	0	0.47741705	1	447	tags=24%, list=4%, signal=25%
GO_RESPONSE_TO_METAL_ION	GO_RESPONSE_TO_METAL_ION		288	0.35252687	1.2997407	0	0.48069435	1	1132	tags=18%, list=11%, signal=20%
GO_PROTEIN_MODIFICATION_BY_SMALL_PROTEIN_REMOVAL	GO_PROTEIN_MODIFICATION_BY_SMALL_PROTEIN_REMOVAL		190	0.3074203	1.2994803	0.125	0.4809268	1	2474	tags=31%, list=25%, signal=40%
GO_BASAL_PART_OF_CELL	GO_BASAL_PART_OF_CELL		40	0.27546507	1.2991817	0	0.48138738	1	897	tags=15%, list=9%, signal=16%
GO_POSITIVE_REGULATION_OF_ERK1_AND_ERK2_CASCADE	GO_POSITIVE_REGULATION_OF_ERK1_AND_ERK2_CASCADE		144	0.41492245	1.2991352	0	0.48055738	1	1029	tags=19%, list=10%, signal=21%
GO_REGULATION_OF_ACTIN_FILAMENT_BUNDLE_ASSEMBLY	GO_REGULATION_OF_ACTIN_FILAMENT_BUNDLE_ASSEMBLY		73	0.31799993	1.299067	0	0.47973028	1	2330	tags=34%, list=23%, signal=44%
GO_RETINOL_METABOLIC_PROCESS	GO_RETINOL_METABOLIC_PROCESS		26	0.490169	1.299046	0.16666667	0.478906	1	557	tags=19%, list=6%, signal=20%
GO_MUSCLE_ORGAN_MORPHOGENESIS	GO_MUSCLE_ORGAN_MORPHOGENESIS		63	0.49667338	1.2986611	0.16666667	0.48013726	1	1482	tags=29%, list=15%, signal=33%
GO_RIBOSOME_BIOGENESIS	GO_RIBOSOME_BIOGENESIS		179	0.29023597	1.2980415	0	0.48233745	1	2854	tags=39%, list=29%, signal=54%
GO_VACUOLAR_MEMBRANE	GO_VACUOLAR_MEMBRANE		264	0.36666405	1.2979947	0	0.48151296	1	1732	tags=26%, list=17%, signal=30%
GO_REGULATION_OF_LYMPHOCYTE_DIFFERENTIATION	GO_REGULATION_OF_LYMPHOCYTE_DIFFERENTIATION		128	0.39750648	1.2978916	0	0.48069125	1	1177	tags=22%, list=12%, signal=24%
GO_GTP_DEPENDENT_PROTEIN_BINDING	GO_GTP_DEPENDENT_PROTEIN_BINDING		17	0.3533565	1.2976273	0	0.4806619	1	1138	tags=18%, list=11%, signal=20%
GO_INTERLEUKIN_4_PRODUCTION	GO_INTERLEUKIN_4_PRODUCTION		27	0.48248503	1.2974164	0.125	0.48041424	1	1475	tags=33%, list=15%, signal=39%
GO_DNA_TEMPLATED_TRANSCRIPTION_TERMINATION	GO_DNA_TEMPLATED_TRANSCRIPTION_TERMINATION		54	0.452323	1.2971131	0.16666667	0.48018065	1	2956	tags=48%, list=30%, signal=68%
GO_SWI_SNF_COMPLEX	GO_SWI_SNF_COMPLEX		15	0.3945993	1.2971071	0.2	0.47936675	1	1396	tags=33%, list=14%, signal=39%
GO_NEGATIVE_REGULATION_OF_NEURON_APOPTOTIC_PROCESS	GO_NEGATIVE_REGULATION_OF_NEURON_APOPTOTIC_PROCESS		113	0.40109688	1.2969621	0.125	0.4789376	1	1557	tags=23%, list=16%, signal=27%
GO_NEGATIVE_REGULATION_OF_IMMUNE_RESPONSE	GO_NEGATIVE_REGULATION_OF_IMMUNE_RESPONSE		116	0.378858	1.2968025	0	0.4792758	1	1557	tags=23%, list=16%, signal=27%
GO_ACUTE_INFLAMMATORY_RESPONSE_TO_ANTIGENIC_STIMULUS	GO_ACUTE_INFLAMMATORY_RESPONSE_TO_ANTIGENIC_STIMULUS		18	0.54481965	1.295727	0.14285715	0.48131967	1	710	tags=22%, list=7%, signal=24%
GO_HEMATOPOIETIC_PROGENITOR_CELL_DIFFERENTIATION	GO_HEMATOPOIETIC_PROGENITOR_CELL_DIFFERENTIATION		125	0.37575173	1.2957104	0.14285715	0.48050934	1	1218	tags=22%, list=12%, signal=24%
GO_ERYTHROCYTE_HOMEOSTASIS	GO_ERYTHROCYTE_HOMEOSTASIS		97	0.43555972	1.2956859	0	0.4798786	1	1351	tags=25%, list=14%, signal=28%
GO_CHROMATIN_BINDING	GO_CHROMATIN_BINDING		382	0.2763693	1.295231	0.125	0.48033208	1	2334	tags=29%, list=23%, signal=36%
GO_REGULATION_OF_PROTEIN_TARGETING_TO_MEMBRANE	GO_REGULATION_OF_PROTEIN_TARGETING_TO_MEMBRANE		30	0.44603434	1.2951669	0	0.4795275	1	578	tags=20%, list=6%, signal=21%
GO_ACTIVATION_OF_IMMUNE_RESPONSE	GO_ACTIVATION_OF_IMMUNE_RESPONSE		454	0.39083704	1.2946928	0.25	0.47981012	1	1468	tags=24%, list=15%, signal=27%
GO_LEUKOCYTE_APOPTOTIC_PROCESS	GO_LEUKOCYTE_APOPTOTIC_PROCESS		82	0.46556866	1.2945628	0	0.47935376	1	1423	tags=27%, list=14%, signal=31%
GO_AZUROPHIL_GRANULE_LUMEN	GO_AZUROPHIL_GRANULE_LUMEN		67	0.48140982	1.2941879	0.16666667	0.48044428	1	2449	tags=48%, list=25%, signal=63%
GO_POSITIVE_REGULATION_OF_NEURON_APOPTOTIC_PROCESS	GO_POSITIVE_REGULATION_OF_NEURON_APOPTOTIC_PROCESS		54	0.39410096	1.2941408	0	0.47989392	1	1557	tags=28%, list=16%, signal=33%
GO_RECYCLING_ENDOSOME_MEMBRANE	GO_RECYCLING_ENDOSOME_MEMBRANE		55	0.4241676	1.2940446	0.14285715	0.47949457	1	2322	tags=45%, list=23%, signal=59%
GO_CONNECTIVE_TISSUE_DEVELOPMENT	GO_CONNECTIVE_TISSUE_DEVELOPMENT		194	0.3354604	1.2937595	0	0.48007396	1	1586	tags=25%, list=16%, signal=29%
GO_NEGATIVE_REGULATION_OF_CELL_ACTIVATION	GO_NEGATIVE_REGULATION_OF_CELL_ACTIVATION		143	0.41726708	1.2936527	0	0.4792791	1	954	tags=19%, list=10%, signal=21%
GO_CELLULAR_NITROGEN_COMPOUND_CATABOLIC_PROCESS	GO_CELLULAR_NITROGEN_COMPOUND_CATABOLIC_PROCESS		395	0.3022555	1.2929921	0	0.48156446	1	2405	tags=34%, list=24%, signal=44%
GO_POSITIVE_REGULATION_OF_PROTEIN_ACETYLATION	GO_POSITIVE_REGULATION_OF_PROTEIN_ACETYLATION		34	0.38608578	1.2927116	0.2	0.48132265	1	1392	tags=21%, list=14%, signal=24%
GO_REGULATION_OF_RESPONSE_TO_DNA_DAMAGE_STIMULUS	GO_REGULATION_OF_RESPONSE_TO_DNA_DAMAGE_STIMULUS		136	0.291092	1.2922941	0	0.4819574	1	1271	tags=15%, list=13%, signal=17%
GO_LEUKOCYTE_ACTIVATION_INVOLVED_IN_INFLAMMATORY_RESPONSE	GO_LEUKOCYTE_ACTIVATION_INVOLVED_IN_INFLAMMATORY_RESPONSE		33	0.6674585	1.2921351	0.125	0.48203313	1	1557	tags=52%, list=16%, signal=61%
GO_REGULATION_OF_INFLAMMATORY_RESPONSE_TO_ANTIGENIC_STIMULUS	GO_REGULATION_OF_INFLAMMATORY_RESPONSE_TO_ANTIGENIC_STIMULUS		20	0.5119169	1.2916715	0	0.48396766	1	710	tags=20%, list=7%, signal=21%
GO_CELL_MATRIX_ADHESION	GO_CELL_MATRIX_ADHESION		172	0.34905005	1.2915362	0.16666667	0.48402575	1	1018	tags=18%, list=10%, signal=20%
GO_B_CELL_DIFFERENTIATION	GO_B_CELL_DIFFERENTIATION		101	0.40427324	1.2912661	0	0.48511398	1	1565	tags=31%, list=16%, signal=36%
GO_GENITALIA_DEVELOPMENT	GO_GENITALIA_DEVELOPMENT		35	0.39184394	1.2910482	0	0.4854845	1	2097	tags=31%, list=21%, signal=40%
GO_MRNA_EXPORT_FROM_NUCLEUS	GO_MRNA_EXPORT_FROM_NUCLEUS		78	0.37104142	1.2908995	0.25	0.48469248	1	2992	tags=44%, list=30%, signal=62%
GO_RNA_CATABOLIC_PROCESS	GO_RNA_CATABOLIC_PROCESS		275	0.3266324	1.2904198	0	0.48619652	1	2924	tags=44%, list=29%, signal=60%
GO_MHC_PROTEIN_COMPLEX	GO_MHC_PROTEIN_COMPLEX		18	0.75859463	1.2896241	0.14285715	0.48686224	1	710	tags=56%, list=7%, signal=60%
GO_NEGATIVE_REGULATION_OF_LEUKOCYTE_APOPTOTIC_PROCESS	GO_NEGATIVE_REGULATION_OF_LEUKOCYTE_APOPTOTIC_PROCESS		39	0.50957596	1.2894881	0	0.4863365	1	1054	tags=28%, list=11%, signal=31%
GO_RESPIRATORY_GASEOUS_EXCHANGE_BY_RESPIRATORY_SYSTEM	GO_RESPIRATORY_GASEOUS_EXCHANGE_BY_RESPIRATORY_SYSTEM		48	0.35536915	1.288867	0	0.48786375	1	1192	tags=21%, list=12%, signal=24%
GO_H4_HISTONE_ACETYLTRANSFERASE_COMPLEX	GO_H4_HISTONE_ACETYLTRANSFERASE_COMPLEX		29	0.33510315	1.288496	0.14285715	0.48856783	1	2079	tags=28%, list=21%, signal=35%
GO_TRANSFORMING_GROWTH_FACTOR_BETA_RECEPTOR_SIGNALING_PATHWAY	GO_TRANSFORMING_GROWTH_FACTOR_BETA_RECEPTOR_SIGNALING_PATHWAY		136	0.31997284	1.2882638	0.125	0.48954746	1	1749	tags=27%, list=18%, signal=33%
GO_VOLTAGE_GATED_CALCIUM_CHANNEL_ACTIVITY	GO_VOLTAGE_GATED_CALCIUM_CHANNEL_ACTIVITY		32	0.26722983	1.2880846	0	0.48976827	1	656	tags=13%, list=7%, signal=13%
GO_RECEPTOR_INTERNALIZATION	GO_RECEPTOR_INTERNALIZATION		88	0.39433098	1.2880118	0	0.48897958	1	1805	tags=28%, list=18%, signal=34%
GO_ADAPTIVE_IMMUNE_RESPONSE	GO_ADAPTIVE_IMMUNE_RESPONSE		313	0.42040104	1.2879637	0	0.48819345	1	967	tags=20%, list=10%, signal=22%
GO_SITE_OF_DNA_DAMAGE	GO_SITE_OF_DNA_DAMAGE		48	0.3235939	1.287733	0.14285715	0.48832777	1	2843	tags=44%, list=28%, signal=61%
GO_CHROMATIN_REMODELING	GO_CHROMATIN_REMODELING		112	0.30542392	1.2875646	0.16666667	0.4877234	1	2995	tags=40%, list=30%, signal=57%
GO_CYTOSOLIC_SMALL_RIBOSOMAL_SUBUNIT	GO_CYTOSOLIC_SMALL_RIBOSOMAL_SUBUNIT		31	0.44016492	1.2874181	0.14285715	0.48737863	1	2091	tags=45%, list=21%, signal=57%
GO_REGULATION_OF_PRESYNAPSE_ORGANIZATION	GO_REGULATION_OF_PRESYNAPSE_ORGANIZATION		17	0.53615	1.2871513	0.2	0.48784205	1	1771	tags=41%, list=18%, signal=50%
GO_GLIAL_CELL_PROLIFERATION	GO_GLIAL_CELL_PROLIFERATION		38	0.45013008	1.2871333	0.125	0.48706397	1	2781	tags=50%, list=28%, signal=69%
GO_GLYCOSYL_COMPOUND_CATABOLIC_PROCESS	GO_GLYCOSYL_COMPOUND_CATABOLIC_PROCESS		23	0.46358278	1.2870691	0.2857143	0.48699892	1	1723	tags=39%, list=17%, signal=47%
GO_SMALL_NUCLEAR_RIBONUCLEOPROTEIN_COMPLEX	GO_SMALL_NUCLEAR_RIBONUCLEOPROTEIN_COMPLEX		44	0.40722087	1.2869747	0.125	0.4863856	1	2747	tags=50%, list=28%, signal=69%
GO_B_CELL_APOPTOTIC_PROCESS	GO_B_CELL_APOPTOTIC_PROCESS		20	0.57742697	1.2869198	0	0.48581114	1	1423	tags=40%, list=14%, signal=47%
GO_PROTEIN_LOCALIZATION_TO_CILIUM	GO_PROTEIN_LOCALIZATION_TO_CILIUM		30	0.35286766	1.2868608	0.25	0.48520172	1	2314	tags=37%, list=23%, signal=48%
GO_VESICLE_TETHERING_COMPLEX	GO_VESICLE_TETHERING_COMPLEX		37	0.36317566	1.2867032	0	0.484434	1	2237	tags=35%, list=22%, signal=45%
GO_OXIDOREDUCTASE_ACTIVITY_ACTING_ON_CH_OH_GROUP_OF_DONORS	GO_OXIDOREDUCTASE_ACTIVITY_ACTING_ON_CH_OH_GROUP_OF_DONORS		86	0.3996736	1.2866485	0	0.48401028	1	1351	tags=24%, list=14%, signal=28%
GO_REGULATION_OF_PROTEIN_LOCALIZATION_TO_CELL_SURFACE	GO_REGULATION_OF_PROTEIN_LOCALIZATION_TO_CELL_SURFACE		34	0.51106465	1.2866223	0	0.48379934	1	1871	tags=32%, list=19%, signal=40%
GO_CATECHOLAMINE_METABOLIC_PROCESS	GO_CATECHOLAMINE_METABOLIC_PROCESS		41	0.4549339	1.286489	0	0.48403	1	1753	tags=34%, list=18%, signal=41%
GO_EXTRACELLULAR_MATRIX_ASSEMBLY	GO_EXTRACELLULAR_MATRIX_ASSEMBLY		32	0.5814232	1.285829	0	0.4852801	1	723	tags=41%, list=7%, signal=44%
GO_ERK1_AND_ERK2_CASCADE	GO_ERK1_AND_ERK2_CASCADE		214	0.42828712	1.2852955	0	0.48575574	1	1029	tags=21%, list=10%, signal=22%
GO_LUMENAL_SIDE_OF_MEMBRANE	GO_LUMENAL_SIDE_OF_MEMBRANE		22	0.68271357	1.2852818	0.16666667	0.4849944	1	973	tags=50%, list=10%, signal=55%
GO_T_CELL_MEDIATED_IMMUNITY	GO_T_CELL_MEDIATED_IMMUNITY		83	0.39475965	1.2852725	0.2857143	0.48449045	1	1054	tags=24%, list=11%, signal=27%
GO_HSP70_PROTEIN_BINDING	GO_HSP70_PROTEIN_BINDING		31	0.3253472	1.2843815	0	0.48647702	1	2509	tags=48%, list=25%, signal=64%
GO_HYDROLASE_ACTIVITY_ACTING_ON_CARBON_NITROGEN_BUT_NOT_PEPTIDE_BONDS	GO_HYDROLASE_ACTIVITY_ACTING_ON_CARBON_NITROGEN_BUT_NOT_PEPTIDE_BONDS		64	0.33440143	1.2842658	0	0.48657587	1	705	tags=16%, list=7%, signal=17%
GO_GLUTAMATE_RECEPTOR_SIGNALING_PATHWAY	GO_GLUTAMATE_RECEPTOR_SIGNALING_PATHWAY		73	0.32545987	1.2835392	0	0.48734516	1	992	tags=12%, list=10%, signal=14%
GO_NEGATIVE_REGULATION_OF_CELL_CELL_ADHESION	GO_NEGATIVE_REGULATION_OF_CELL_CELL_ADHESION		125	0.33143738	1.2829207	0.11111111	0.48803538	1	1201	tags=18%, list=12%, signal=21%
GO_CHAPERONE_BINDING	GO_CHAPERONE_BINDING		75	0.40179655	1.2821567	0.14285715	0.48900014	1	2509	tags=45%, list=25%, signal=60%
GO_MACROPHAGE_ACTIVATION	GO_MACROPHAGE_ACTIVATION		65	0.6201314	1.2821456	0	0.4884051	1	1557	tags=45%, list=16%, signal=53%
GO_CAJAL_BODY	GO_CAJAL_BODY		36	0.4295198	1.2815804	0.2	0.4900018	1	2683	tags=44%, list=27%, signal=61%
GO_CARBOXYPEPTIDASE_ACTIVITY	GO_CARBOXYPEPTIDASE_ACTIVITY		27	0.4063918	1.2815715	0.16666667	0.48949638	1	1406	tags=37%, list=14%, signal=43%
GO_CHEMOKINE_PRODUCTION	GO_CHEMOKINE_PRODUCTION		64	0.44814104	1.2813287	0.25	0.48925164	1	1001	tags=27%, list=10%, signal=29%
GO_MAINTENANCE_OF_CELL_NUMBER	GO_MAINTENANCE_OF_CELL_NUMBER		115	0.3619738	1.280958	0	0.4896373	1	2352	tags=32%, list=24%, signal=42%
GO_MAMMARY_GLAND_EPITHELIAL_CELL_PROLIFERATION	GO_MAMMARY_GLAND_EPITHELIAL_CELL_PROLIFERATION		25	0.46246663	1.2809459	0.16666667	0.48888397	1	923	tags=24%, list=9%, signal=26%
GO_RNA_SPLICING_VIA_TRANSESTERIFICATION_REACTIONS	GO_RNA_SPLICING_VIA_TRANSESTERIFICATION_REACTIONS		243	0.3745051	1.2806474	0.125	0.4895471	1	2772	tags=44%, list=28%, signal=59%
GO_CHANNEL_INHIBITOR_ACTIVITY	GO_CHANNEL_INHIBITOR_ACTIVITY		24	0.3967905	1.2800564	0.25	0.49178457	1	2008	tags=38%, list=20%, signal=47%
GO_MOLTING_CYCLE	GO_MOLTING_CYCLE		70	0.42087328	1.2797762	0	0.4918029	1	862	tags=14%, list=9%, signal=16%
GO_ADULT_BEHAVIOR	GO_ADULT_BEHAVIOR		104	0.31505316	1.2794657	0	0.49278653	1	1793	tags=23%, list=18%, signal=28%
GO_REGULATION_OF_MESONEPHROS_DEVELOPMENT	GO_REGULATION_OF_MESONEPHROS_DEVELOPMENT		21	0.36881018	1.2793294	0.16666667	0.49307555	1	1965	tags=38%, list=20%, signal=47%
GO_POSITIVE_REGULATION_OF_VIRAL_TRANSCRIPTION	GO_POSITIVE_REGULATION_OF_VIRAL_TRANSCRIPTION		38	0.45199445	1.2792277	0	0.49266523	1	2888	tags=55%, list=29%, signal=77%
GO_RECEPTOR_COMPLEX	GO_RECEPTOR_COMPLEX		304	0.3210427	1.2791901	0	0.4923327	1	1196	tags=19%, list=12%, signal=21%
GO_TYPE_2_IMMUNE_RESPONSE	GO_TYPE_2_IMMUNE_RESPONSE		31	0.46787828	1.279118	0.16666667	0.49158445	1	954	tags=29%, list=10%, signal=32%
GO_XENOBIOTIC_METABOLIC_PROCESS	GO_XENOBIOTIC_METABOLIC_PROCESS		88	0.41240978	1.2790711	0	0.4908385	1	1862	tags=34%, list=19%, signal=42%
GO_ROUGH_ENDOPLASMIC_RETICULUM	GO_ROUGH_ENDOPLASMIC_RETICULUM		62	0.4141137	1.2786319	0	0.49126914	1	2086	tags=39%, list=21%, signal=49%
GO_NEGATIVE_REGULATION_OF_DNA_BINDING	GO_NEGATIVE_REGULATION_OF_DNA_BINDING		42	0.37699783	1.2780852	0	0.49346778	1	1561	tags=29%, list=16%, signal=34%
GO_MULTICELLULAR_ORGANISM_GROWTH	GO_MULTICELLULAR_ORGANISM_GROWTH		104	0.32183403	1.2777687	0	0.49367616	1	2146	tags=30%, list=21%, signal=38%
GO_T_CELL_ACTIVATION_INVOLVED_IN_IMMUNE_RESPONSE	GO_T_CELL_ACTIVATION_INVOLVED_IN_IMMUNE_RESPONSE		78	0.36045802	1.277621	0	0.49309024	1	967	tags=21%, list=10%, signal=23%
GO_VITAMIN_BIOSYNTHETIC_PROCESS	GO_VITAMIN_BIOSYNTHETIC_PROCESS		18	0.51358235	1.2768645	0	0.49656975	1	1476	tags=44%, list=15%, signal=52%
GO_CALCIUM_ION_IMPORT	GO_CALCIUM_ION_IMPORT		59	0.31815884	1.2758234	0	0.49884656	1	537	tags=15%, list=5%, signal=16%
GO_CELLULAR_RESPONSE_TO_ABIOTIC_STIMULUS	GO_CELLULAR_RESPONSE_TO_ABIOTIC_STIMULUS		245	0.29197553	1.2754608	0	0.49897513	1	1468	tags=21%, list=15%, signal=24%
GO_POSITIVE_REGULATION_OF_STEM_CELL_DIFFERENTIATION	GO_POSITIVE_REGULATION_OF_STEM_CELL_DIFFERENTIATION		15	0.5905523	1.2749115	0	0.5004459	1	1834	tags=53%, list=18%, signal=65%
GO_LIPOPOLYSACCHARIDE_BINDING	GO_LIPOPOLYSACCHARIDE_BINDING		21	0.48797777	1.2747759	0	0.50003195	1	305	tags=14%, list=3%, signal=15%
GO_HEART_VALVE_DEVELOPMENT	GO_HEART_VALVE_DEVELOPMENT		43	0.5052801	1.274664	0	0.49944177	1	2822	tags=60%, list=28%, signal=84%
GO_ANTIBIOTIC_METABOLIC_PROCESS	GO_ANTIBIOTIC_METABOLIC_PROCESS		89	0.38852	1.2740189	0.14285715	0.5005277	1	1955	tags=28%, list=20%, signal=35%
GO_REGULATION_OF_HEMOPOIESIS	GO_REGULATION_OF_HEMOPOIESIS		332	0.3827443	1.2736989	0	0.5010486	1	1287	tags=22%, list=13%, signal=25%
GO_POSITIVE_REGULATION_OF_UBIQUITIN_DEPENDENT_PROTEIN_CATABOLIC_PROCESS	GO_POSITIVE_REGULATION_OF_UBIQUITIN_DEPENDENT_PROTEIN_CATABOLIC_PROCESS		64	0.38866705	1.2736167	0	0.5004882	1	2043	tags=31%, list=20%, signal=39%
GO_NIK_NF_KAPPAB_SIGNALING	GO_NIK_NF_KAPPAB_SIGNALING		122	0.37487918	1.2733116	0	0.49990693	1	2333	tags=36%, list=23%, signal=46%
GO_SEGMENTATION	GO_SEGMENTATION		64	0.37177807	1.2732631	0	0.4993358	1	1019	tags=22%, list=10%, signal=24%
GO_ENDOCYTIC_VESICLE	GO_ENDOCYTIC_VESICLE		218	0.38952416	1.2728757	0	0.49930808	1	1507	tags=24%, list=15%, signal=28%
GO_NEGATIVE_REGULATION_OF_REACTIVE_OXYGEN_SPECIES_BIOSYNTHETIC_PROCESS	GO_NEGATIVE_REGULATION_OF_REACTIVE_OXYGEN_SPECIES_BIOSYNTHETIC_PROCESS		24	0.5062342	1.2726922	0	0.49905375	1	2054	tags=42%, list=21%, signal=52%
GO_CENTRAL_NERVOUS_SYSTEM_PROJECTION_NEURON_AXONOGENESIS	GO_CENTRAL_NERVOUS_SYSTEM_PROJECTION_NEURON_AXONOGENESIS		20	0.52022773	1.2726206	0.25	0.49850053	1	1573	tags=40%, list=16%, signal=47%
GO_SOMATIC_STEM_CELL_POPULATION_MAINTENANCE	GO_SOMATIC_STEM_CELL_POPULATION_MAINTENANCE		56	0.42245337	1.2721936	0.14285715	0.49915805	1	2451	tags=39%, list=25%, signal=52%
GO_POSITIVE_REGULATION_OF_LIPID_BIOSYNTHETIC_PROCESS	GO_POSITIVE_REGULATION_OF_LIPID_BIOSYNTHETIC_PROCESS		58	0.36324292	1.2721541	0	0.49913582	1	1476	tags=26%, list=15%, signal=30%
GO_VITAMIN_METABOLIC_PROCESS	GO_VITAMIN_METABOLIC_PROCESS		96	0.37608021	1.2721168	0	0.49855068	1	1699	tags=26%, list=17%, signal=31%
GO_PRERIBOSOME	GO_PRERIBOSOME		47	0.2697574	1.272064	0.16666667	0.49819887	1	2854	tags=38%, list=29%, signal=53%
GO_INTRINSIC_COMPONENT_OF_EXTERNAL_SIDE_OF_PLASMA_MEMBRANE	GO_INTRINSIC_COMPONENT_OF_EXTERNAL_SIDE_OF_PLASMA_MEMBRANE		17	0.46635523	1.2716694	0.16666667	0.49871606	1	344	tags=18%, list=3%, signal=18%
GO_PROTEIN_TARGETING_TO_MEMBRANE	GO_PROTEIN_TARGETING_TO_MEMBRANE		124	0.37273774	1.2709951	0.125	0.5004145	1	2924	tags=52%, list=29%, signal=72%
GO_TRANSLATION_INITIATION_FACTOR_BINDING	GO_TRANSLATION_INITIATION_FACTOR_BINDING		25	0.4074534	1.2709677	0.2857143	0.49968287	1	1347	tags=20%, list=13%, signal=23%
GO_NEGATIVE_REGULATION_OF_CALCIUM_MEDIATED_SIGNALING	GO_NEGATIVE_REGULATION_OF_CALCIUM_MEDIATED_SIGNALING		24	0.51332885	1.2705574	0.14285715	0.50038	1	1978	tags=46%, list=20%, signal=57%
GO_POSITIVE_REGULATION_OF_TYPE_2_IMMUNE_RESPONSE	GO_POSITIVE_REGULATION_OF_TYPE_2_IMMUNE_RESPONSE		15	0.5600526	1.270398	0.16666667	0.50104403	1	712	tags=33%, list=7%, signal=36%
GO_PRESYNAPSE_ORGANIZATION	GO_PRESYNAPSE_ORGANIZATION		27	0.4872167	1.2698717	0.33333334	0.5021819	1	1771	tags=41%, list=18%, signal=49%
GO_REGULATION_OF_RESPONSE_TO_OXIDATIVE_STRESS	GO_REGULATION_OF_RESPONSE_TO_OXIDATIVE_STRESS		67	0.3742133	1.2696211	0	0.50265205	1	1526	tags=24%, list=15%, signal=28%
GO_S_ADENOSYLMETHIONINE_DEPENDENT_METHYLTRANSFERASE_ACTIVITY	GO_S_ADENOSYLMETHIONINE_DEPENDENT_METHYLTRANSFERASE_ACTIVITY		67	0.26012778	1.2695439	0.16666667	0.5019225	1	2877	tags=31%, list=29%, signal=44%
GO_POSITIVE_REGULATION_OF_EPITHELIAL_CELL_MIGRATION	GO_POSITIVE_REGULATION_OF_EPITHELIAL_CELL_MIGRATION		113	0.36468482	1.2694861	0.125	0.50134754	1	1771	tags=27%, list=18%, signal=33%
GO_REGULATION_OF_INTERLEUKIN_4_PRODUCTION	GO_REGULATION_OF_INTERLEUKIN_4_PRODUCTION		23	0.4833536	1.2694381	0.14285715	0.50080216	1	881	tags=26%, list=9%, signal=29%
GO_INTRINSIC_COMPONENT_OF_ORGANELLE_MEMBRANE	GO_INTRINSIC_COMPONENT_OF_ORGANELLE_MEMBRANE		228	0.30524486	1.269434	0.2	0.5000785	1	2245	tags=32%, list=22%, signal=40%
GO_T_CELL_DIFFERENTIATION_IN_THYMUS	GO_T_CELL_DIFFERENTIATION_IN_THYMUS		60	0.40016785	1.2693577	0.22222222	0.49935687	1	1139	tags=22%, list=11%, signal=24%
GO_CLATHRIN_COATED_VESICLE_MEMBRANE	GO_CLATHRIN_COATED_VESICLE_MEMBRANE		89	0.39538768	1.2690389	0.14285715	0.50048816	1	1298	tags=24%, list=13%, signal=27%
GO_MYELOID_CELL_HOMEOSTASIS	GO_MYELOID_CELL_HOMEOSTASIS		120	0.45044413	1.2689701	0	0.50010437	1	1423	tags=25%, list=14%, signal=29%
GO_RIBONUCLEOTIDE_CATABOLIC_PROCESS	GO_RIBONUCLEOTIDE_CATABOLIC_PROCESS		23	0.39365485	1.2683947	0	0.50174946	1	977	tags=22%, list=10%, signal=24%
GO_REGULATION_OF_REPRODUCTIVE_PROCESS	GO_REGULATION_OF_REPRODUCTIVE_PROCESS		106	0.33325914	1.2683741	0	0.50102955	1	1687	tags=25%, list=17%, signal=29%
GO_TRANSCRIPTION_COREGULATOR_ACTIVITY	GO_TRANSCRIPTION_COREGULATOR_ACTIVITY		427	0.29073507	1.2683011	0.14285715	0.50046825	1	2385	tags=30%, list=24%, signal=37%
GO_COLLAGEN_BINDING	GO_COLLAGEN_BINDING		53	0.4297938	1.2681669	0	0.500042	1	837	tags=28%, list=8%, signal=31%
GO_INTERLEUKIN_6_BIOSYNTHETIC_PROCESS	GO_INTERLEUKIN_6_BIOSYNTHETIC_PROCESS		17	0.5880503	1.2680746	0.14285715	0.49947232	1	1460	tags=47%, list=15%, signal=55%
GO_GALACTOSYLTRANSFERASE_ACTIVITY	GO_GALACTOSYLTRANSFERASE_ACTIVITY		17	0.46103412	1.2677629	0	0.4995597	1	1202	tags=24%, list=12%, signal=27%
GO_ENTEROENDOCRINE_CELL_DIFFERENTIATION	GO_ENTEROENDOCRINE_CELL_DIFFERENTIATION		23	0.39439365	1.2677153	0	0.49899796	1	1421	tags=26%, list=14%, signal=30%
GO_MOLTING_CYCLE_PROCESS	GO_MOLTING_CYCLE_PROCESS		60	0.3929904	1.2675023	0.16666667	0.49873286	1	862	tags=13%, list=9%, signal=15%
GO_NUCLEAR_ENVELOPE	GO_NUCLEAR_ENVELOPE		324	0.33985126	1.2667973	0	0.49987498	1	2183	tags=34%, list=22%, signal=42%
GO_NUCLEIC_ACID_PHOSPHODIESTER_BOND_HYDROLYSIS	GO_NUCLEIC_ACID_PHOSPHODIESTER_BOND_HYDROLYSIS		178	0.28215465	1.2666317	0	0.5003716	1	2385	tags=34%, list=24%, signal=43%
GO_REGULATION_OF_PHOSPHOLIPASE_ACTIVITY	GO_REGULATION_OF_PHOSPHOLIPASE_ACTIVITY		57	0.3711709	1.2665664	0	0.50018114	1	1451	tags=25%, list=15%, signal=29%
GO_EPITHELIAL_CELL_PROLIFERATION	GO_EPITHELIAL_CELL_PROLIFERATION		289	0.34862572	1.2661757	0	0.50024253	1	1618	tags=24%, list=16%, signal=28%
GO_REACTIVE_NITROGEN_SPECIES_METABOLIC_PROCESS	GO_REACTIVE_NITROGEN_SPECIES_METABOLIC_PROCESS		61	0.50677836	1.2659354	0	0.5010042	1	1476	tags=36%, list=15%, signal=42%
GO_INTRINSIC_APOPTOTIC_SIGNALING_PATHWAY_BY_P53_CLASS_MEDIATOR	GO_INTRINSIC_APOPTOTIC_SIGNALING_PATHWAY_BY_P53_CLASS_MEDIATOR		52	0.39788455	1.265565	0	0.5011129	1	1749	tags=31%, list=18%, signal=37%
GO_TBP_CLASS_PROTEIN_BINDING	GO_TBP_CLASS_PROTEIN_BINDING		20	0.5678139	1.2655253	0	0.50077987	1	2333	tags=65%, list=23%, signal=85%
GO_REACTIVE_OXYGEN_SPECIES_METABOLIC_PROCESS	GO_REACTIVE_OXYGEN_SPECIES_METABOLIC_PROCESS		201	0.36750075	1.265394	0.125	0.5004966	1	1723	tags=26%, list=17%, signal=31%
GO_CHROMATIN_ORGANIZATION	GO_CHROMATIN_ORGANIZATION		467	0.23979045	1.2648681	0	0.50169206	1	2925	tags=33%, list=29%, signal=45%
GO_FLUID_TRANSPORT	GO_FLUID_TRANSPORT		19	0.41314372	1.2648541	0.2	0.5009884	1	972	tags=26%, list=10%, signal=29%
GO_AMMONIUM_ION_METABOLIC_PROCESS	GO_AMMONIUM_ION_METABOLIC_PROCESS		128	0.3100833	1.2644907	0	0.5024291	1	1753	tags=23%, list=18%, signal=28%
GO_CATALYTIC_STEP_2_SPLICEOSOME	GO_CATALYTIC_STEP_2_SPLICEOSOME		63	0.41348106	1.2641778	0.125	0.5023855	1	2671	tags=52%, list=27%, signal=71%
GO_RIBONUCLEOPROTEIN_GRANULE	GO_RIBONUCLEOPROTEIN_GRANULE		148	0.30385044	1.2641579	0.125	0.5016839	1	2385	tags=34%, list=24%, signal=44%
GO_PATHWAY_RESTRICTED_SMAD_PROTEIN_PHOSPHORYLATION	GO_PATHWAY_RESTRICTED_SMAD_PROTEIN_PHOSPHORYLATION		48	0.39304367	1.2639736	0	0.50112534	1	1948	tags=33%, list=20%, signal=41%
GO_CARDIAC_MUSCLE_CELL_PROLIFERATION	GO_CARDIAC_MUSCLE_CELL_PROLIFERATION		39	0.45608205	1.2639205	0	0.50063586	1	2325	tags=46%, list=23%, signal=60%
GO_MACROPHAGE_CHEMOTAXIS	GO_MACROPHAGE_CHEMOTAXIS		26	0.45386997	1.2638175	0	0.5000916	1	1175	tags=23%, list=12%, signal=26%
GO_ISOPRENOID_METABOLIC_PROCESS	GO_ISOPRENOID_METABOLIC_PROCESS		93	0.39507806	1.2634747	0	0.50029004	1	573	tags=16%, list=6%, signal=17%
GO_EPITHELIAL_TUBE_FORMATION	GO_EPITHELIAL_TUBE_FORMATION		96	0.31923395	1.2634337	0	0.49975565	1	1965	tags=29%, list=20%, signal=36%
GO_COP9_SIGNALOSOME	GO_COP9_SIGNALOSOME		26	0.42208126	1.2632049	0.2857143	0.4998556	1	2354	tags=46%, list=24%, signal=60%
GO_NEGATIVE_REGULATION_OF_TOLL_LIKE_RECEPTOR_SIGNALING_PATHWAY	GO_NEGATIVE_REGULATION_OF_TOLL_LIKE_RECEPTOR_SIGNALING_PATHWAY		26	0.54370236	1.2631723	0.14285715	0.49930975	1	1061	tags=27%, list=11%, signal=30%
GO_MUSCLE_CELL_PROLIFERATION	GO_MUSCLE_CELL_PROLIFERATION		157	0.40888447	1.263104	0	0.4988998	1	2011	tags=32%, list=20%, signal=40%
GO_POSITIVE_REGULATION_OF_TUMOR_NECROSIS_FACTOR_BIOSYNTHETIC_PROCESS	GO_POSITIVE_REGULATION_OF_TUMOR_NECROSIS_FACTOR_BIOSYNTHETIC_PROCESS		18	0.55591106	1.2630357	0.14285715	0.49836242	1	992	tags=33%, list=10%, signal=37%
GO_ORGANIC_ACID_BIOSYNTHETIC_PROCESS	GO_ORGANIC_ACID_BIOSYNTHETIC_PROCESS		240	0.36082986	1.2627949	0	0.49936393	1	1713	tags=26%, list=17%, signal=30%
GO_ALTERNATIVE_MRNA_SPLICING_VIA_SPLICEOSOME	GO_ALTERNATIVE_MRNA_SPLICING_VIA_SPLICEOSOME		51	0.40078133	1.2616572	0.125	0.5029163	1	2684	tags=43%, list=27%, signal=59%
GO_NEGATIVE_REGULATION_OF_LEUKOCYTE_MEDIATED_CYTOTOXICITY	GO_NEGATIVE_REGULATION_OF_LEUKOCYTE_MEDIATED_CYTOTOXICITY		16	0.5033075	1.2615232	0.125	0.5026072	1	1054	tags=25%, list=11%, signal=28%
GO_PRODUCTION_OF_MOLECULAR_MEDIATOR_OF_IMMUNE_RESPONSE	GO_PRODUCTION_OF_MOLECULAR_MEDIATOR_OF_IMMUNE_RESPONSE		155	0.3729761	1.2614523	0.14285715	0.502236	1	894	tags=18%, list=9%, signal=20%
GO_SULFUR_COMPOUND_BINDING	GO_SULFUR_COMPOUND_BINDING		170	0.3130042	1.2609893	0	0.5028621	1	1070	tags=19%, list=11%, signal=21%
GO_REGULATION_OF_PHAGOCYTOSIS	GO_REGULATION_OF_PHAGOCYTOSIS		71	0.4381689	1.2605598	0.25	0.5042795	1	1086	tags=28%, list=11%, signal=31%
GO_INTRACELLULAR_STEROID_HORMONE_RECEPTOR_SIGNALING_PATHWAY	GO_INTRACELLULAR_STEROID_HORMONE_RECEPTOR_SIGNALING_PATHWAY		103	0.36323285	1.2605023	0.14285715	0.5039626	1	2930	tags=44%, list=29%, signal=61%
GO_APOPTOTIC_CELL_CLEARANCE	GO_APOPTOTIC_CELL_CLEARANCE		34	0.5735503	1.2603548	0.2857143	0.50371116	1	911	tags=35%, list=9%, signal=39%
GO_INTERACTION_WITH_SYMBIONT	GO_INTERACTION_WITH_SYMBIONT		65	0.40496996	1.2598982	0.125	0.50382054	1	1749	tags=28%, list=18%, signal=33%
GO_POSITIVE_REGULATION_OF_VASCULAR_ENDOTHELIAL_GROWTH_FACTOR_PRODUCTION	GO_POSITIVE_REGULATION_OF_VASCULAR_ENDOTHELIAL_GROWTH_FACTOR_PRODUCTION		22	0.6276201	1.2597188	0.2857143	0.50409454	1	950	tags=36%, list=10%, signal=40%
GO_NEURAL_TUBE_FORMATION	GO_NEURAL_TUBE_FORMATION		80	0.3547869	1.259718	0	0.5034096	1	1524	tags=26%, list=15%, signal=31%
GO_REGULATION_OF_DEFENSE_RESPONSE_TO_VIRUS	GO_REGULATION_OF_DEFENSE_RESPONSE_TO_VIRUS		45	0.4351607	1.25947	0.16666667	0.50318116	1	1122	tags=24%, list=11%, signal=27%
GO_THREONINE_TYPE_PEPTIDASE_ACTIVITY	GO_THREONINE_TYPE_PEPTIDASE_ACTIVITY		16	0.52647746	1.2590826	0.33333334	0.5038214	1	3271	tags=81%, list=33%, signal=121%
GO_MODIFICATION_OF_SYNAPTIC_STRUCTURE	GO_MODIFICATION_OF_SYNAPTIC_STRUCTURE		18	0.55788356	1.2590749	0.2857143	0.5031396	1	1782	tags=44%, list=18%, signal=54%
GO_SOMITE_DEVELOPMENT	GO_SOMITE_DEVELOPMENT		62	0.29271692	1.2586786	0	0.5037775	1	1575	tags=23%, list=16%, signal=27%
GO_POSITIVE_REGULATION_OF_TUMOR_NECROSIS_FACTOR_SUPERFAMILY_CYTOKINE_PRODUCTION	GO_POSITIVE_REGULATION_OF_TUMOR_NECROSIS_FACTOR_SUPERFAMILY_CYTOKINE_PRODUCTION		67	0.5657873	1.2586023	0	0.50398123	1	1162	tags=34%, list=12%, signal=39%
GO_ACTIVATION_OF_GTPASE_ACTIVITY	GO_ACTIVATION_OF_GTPASE_ACTIVITY		54	0.3490093	1.2584548	0.2	0.50346977	1	1276	tags=19%, list=13%, signal=21%
GO_ENDOSOME_TO_LYSOSOME_TRANSPORT	GO_ENDOSOME_TO_LYSOSOME_TRANSPORT		34	0.32524556	1.2582766	0.2	0.50292844	1	2985	tags=53%, list=30%, signal=75%
GO_STRUCTURAL_CONSTITUENT_OF_NUCLEAR_PORE	GO_STRUCTURAL_CONSTITUENT_OF_NUCLEAR_PORE		22	0.3309392	1.2577908	0.16666667	0.5047569	1	1499	tags=23%, list=15%, signal=27%
GO_AZUROPHIL_GRANULE	GO_AZUROPHIL_GRANULE		117	0.46271902	1.2574658	0	0.5051421	1	2605	tags=47%, list=26%, signal=63%
GO_RNA_STABILIZATION	GO_RNA_STABILIZATION		31	0.4354822	1.2573911	0.2	0.5046319	1	2289	tags=48%, list=23%, signal=63%
GO_PHOSPHATIDYLINOSITOL_3_KINASE_BINDING	GO_PHOSPHATIDYLINOSITOL_3_KINASE_BINDING		19	0.50759166	1.257144	0	0.5045997	1	1405	tags=32%, list=14%, signal=37%
GO_NEGATIVE_REGULATION_OF_NEURON_DEATH	GO_NEGATIVE_REGULATION_OF_NEURON_DEATH		156	0.3642275	1.2553469	0.125	0.51300955	1	1557	tags=22%, list=16%, signal=25%
GO_PLATELET_DEGRANULATION	GO_PLATELET_DEGRANULATION		106	0.38384017	1.2551013	0.125	0.5133743	1	1070	tags=23%, list=11%, signal=25%
GO_SYNAPSE_ORGANIZATION	GO_SYNAPSE_ORGANIZATION		291	0.29613885	1.2550083	0.14285715	0.51311326	1	1008	tags=15%, list=10%, signal=17%
GO_NEGATIVE_REGULATION_OF_EPITHELIAL_CELL_PROLIFERATION	GO_NEGATIVE_REGULATION_OF_EPITHELIAL_CELL_PROLIFERATION		97	0.3735541	1.2548127	0	0.5131639	1	1476	tags=24%, list=15%, signal=28%
GO_MYELIN_ASSEMBLY	GO_MYELIN_ASSEMBLY		17	0.4611473	1.254689	0.4	0.5133434	1	461	tags=18%, list=5%, signal=18%
GO_DETOXIFICATION	GO_DETOXIFICATION		97	0.49582246	1.2546682	0.16666667	0.5126617	1	1005	tags=27%, list=10%, signal=30%
GO_PEPTIDE_ANTIGEN_BINDING	GO_PEPTIDE_ANTIGEN_BINDING		17	0.7441027	1.2545906	0.16666667	0.5121443	1	1147	tags=53%, list=11%, signal=60%
GO_RESPONSE_TO_ISCHEMIA	GO_RESPONSE_TO_ISCHEMIA		31	0.3529471	1.2545333	0	0.5117577	1	1027	tags=13%, list=10%, signal=14%
GO_EXTRACELLULAR_MATRIX_STRUCTURAL_CONSTITUENT_CONFERRING_COMPRESSION_RESISTANCE	GO_EXTRACELLULAR_MATRIX_STRUCTURAL_CONSTITUENT_CONFERRING_COMPRESSION_RESISTANCE		16	0.50324965	1.2543763	0.16666667	0.5119385	1	1049	tags=31%, list=11%, signal=35%
GO_SKELETAL_SYSTEM_DEVELOPMENT	GO_SKELETAL_SYSTEM_DEVELOPMENT		360	0.31227937	1.2542323	0.11111111	0.5126305	1	2031	tags=30%, list=20%, signal=36%
GO_MEMBRANE_PROTEIN_ECTODOMAIN_PROTEOLYSIS	GO_MEMBRANE_PROTEIN_ECTODOMAIN_PROTEOLYSIS		37	0.40828708	1.2538213	0	0.5134579	1	1498	tags=35%, list=15%, signal=41%
GO_SKELETAL_MUSCLE_ORGAN_DEVELOPMENT	GO_SKELETAL_MUSCLE_ORGAN_DEVELOPMENT		112	0.3776655	1.2536262	0	0.51352054	1	1480	tags=22%, list=15%, signal=26%
GO_POSTTRANSCRIPTIONAL_REGULATION_OF_GENE_EXPRESSION	GO_POSTTRANSCRIPTIONAL_REGULATION_OF_GENE_EXPRESSION		391	0.315845	1.2529839	0.25	0.51500916	1	2451	tags=34%, list=25%, signal=43%
GO_MYELOID_CELL_APOPTOTIC_PROCESS	GO_MYELOID_CELL_APOPTOTIC_PROCESS		26	0.5595786	1.2529761	0.22222222	0.51447845	1	2191	tags=42%, list=22%, signal=54%
GO_T_CELL_RECEPTOR_SIGNALING_PATHWAY	GO_T_CELL_RECEPTOR_SIGNALING_PATHWAY		157	0.39621294	1.2528093	0	0.51462275	1	2369	tags=36%, list=24%, signal=47%
GO_ACUTE_INFLAMMATORY_RESPONSE	GO_ACUTE_INFLAMMATORY_RESPONSE		83	0.4613848	1.2526937	0.14285715	0.5146061	1	818	tags=19%, list=8%, signal=21%
GO_AMYLOID_BETA_CLEARANCE	GO_AMYLOID_BETA_CLEARANCE		30	0.5735796	1.2525117	0.2857143	0.51448077	1	1518	tags=40%, list=15%, signal=47%
GO_POSITIVE_REGULATION_OF_REACTIVE_OXYGEN_SPECIES_METABOLIC_PROCESS	GO_POSITIVE_REGULATION_OF_REACTIVE_OXYGEN_SPECIES_METABOLIC_PROCESS		74	0.45529264	1.2522892	0	0.5149757	1	1476	tags=34%, list=15%, signal=39%
GO_RESPONSE_TO_COPPER_ION	GO_RESPONSE_TO_COPPER_ION		35	0.5071422	1.2521939	0.16666667	0.51443565	1	1498	tags=34%, list=15%, signal=40%
GO_REGULATION_OF_BINDING	GO_REGULATION_OF_BINDING		292	0.3565854	1.2519484	0	0.51390207	1	1776	tags=28%, list=18%, signal=33%
GO_HOMEOSTASIS_OF_NUMBER_OF_CELLS	GO_HOMEOSTASIS_OF_NUMBER_OF_CELLS		191	0.39065585	1.2517654	0.2857143	0.5135069	1	1519	tags=24%, list=15%, signal=28%
GO_BONE_GROWTH	GO_BONE_GROWTH		33	0.40972945	1.2509009	0.16666667	0.5163378	1	1540	tags=39%, list=15%, signal=46%
GO_REGULATION_OF_DNA_DAMAGE_RESPONSE_SIGNAL_TRANSDUCTION_BY_P53_CLASS_MEDIATOR	GO_REGULATION_OF_DNA_DAMAGE_RESPONSE_SIGNAL_TRANSDUCTION_BY_P53_CLASS_MEDIATOR		24	0.48456594	1.2507887	0	0.51615995	1	1271	tags=29%, list=13%, signal=33%
GO_POSITIVE_REGULATION_OF_CARDIAC_MUSCLE_CELL_PROLIFERATION	GO_POSITIVE_REGULATION_OF_CARDIAC_MUSCLE_CELL_PROLIFERATION		21	0.57883286	1.2506747	0.2	0.5159747	1	1469	tags=38%, list=15%, signal=45%
GO_FATTY_ACID_BIOSYNTHETIC_PROCESS	GO_FATTY_ACID_BIOSYNTHETIC_PROCESS		109	0.3976949	1.2504125	0.16666667	0.51613927	1	1682	tags=28%, list=17%, signal=34%
GO_RNA_POLYMERASE_II_TRANSCRIPTION_FACTOR_COMPLEX	GO_RNA_POLYMERASE_II_TRANSCRIPTION_FACTOR_COMPLEX		132	0.30926463	1.2502422	0.11111111	0.5164628	1	2347	tags=33%, list=23%, signal=42%
GO_AXONAL_GROWTH_CONE	GO_AXONAL_GROWTH_CONE		20	0.57573456	1.2499204	0.14285715	0.51783013	1	2382	tags=55%, list=24%, signal=72%
GO_RNA_DESTABILIZATION	GO_RNA_DESTABILIZATION		19	0.49425635	1.249741	0	0.5180337	1	1139	tags=26%, list=11%, signal=30%
GO_DIGESTIVE_SYSTEM_DEVELOPMENT	GO_DIGESTIVE_SYSTEM_DEVELOPMENT		103	0.35219362	1.2496351	0	0.5179609	1	1265	tags=19%, list=13%, signal=22%
GO_GLAND_DEVELOPMENT	GO_GLAND_DEVELOPMENT		362	0.29557854	1.2493814	0.14285715	0.5181591	1	1094	tags=16%, list=11%, signal=17%
GO_POSITIVE_REGULATION_OF_FATTY_ACID_METABOLIC_PROCESS	GO_POSITIVE_REGULATION_OF_FATTY_ACID_METABOLIC_PROCESS		26	0.57423353	1.248944	0.25	0.51894265	1	818	tags=31%, list=8%, signal=33%
GO_RESPIRATORY_SYSTEM_DEVELOPMENT	GO_RESPIRATORY_SYSTEM_DEVELOPMENT		152	0.35506806	1.2486328	0	0.5196469	1	1475	tags=22%, list=15%, signal=25%
GO_HISTONE_H2A_UBIQUITINATION	GO_HISTONE_H2A_UBIQUITINATION		17	0.5171502	1.2479073	0	0.5215363	1	2550	tags=53%, list=26%, signal=71%
GO_REGULATION_OF_NUCLEOCYTOPLASMIC_TRANSPORT	GO_REGULATION_OF_NUCLEOCYTOPLASMIC_TRANSPORT		88	0.42693695	1.2476939	0	0.5218401	1	1346	tags=23%, list=13%, signal=26%
GO_NEGATIVE_REGULATION_OF_OSSIFICATION	GO_NEGATIVE_REGULATION_OF_OSSIFICATION		48	0.4214909	1.2472316	0.16666667	0.52218413	1	2330	tags=42%, list=23%, signal=54%
GO_CARDIAC_CHAMBER_MORPHOGENESIS	GO_CARDIAC_CHAMBER_MORPHOGENESIS		98	0.46259096	1.2472126	0	0.5215172	1	1482	tags=28%, list=15%, signal=32%
GO_CELLULAR_RESPONSE_TO_DSRNA	GO_CELLULAR_RESPONSE_TO_DSRNA		16	0.53507364	1.2462687	0	0.52448875	1	936	tags=38%, list=9%, signal=41%
GO_AXIS_SPECIFICATION	GO_AXIS_SPECIFICATION		49	0.38854647	1.2460628	0	0.52500284	1	1021	tags=22%, list=10%, signal=25%
GO_NF_KAPPAB_BINDING	GO_NF_KAPPAB_BINDING		23	0.4910816	1.246038	0.2857143	0.52465916	1	2482	tags=48%, list=25%, signal=63%
GO_REGULATION_OF_AMYLOID_BETA_FORMATION	GO_REGULATION_OF_AMYLOID_BETA_FORMATION		25	0.48030096	1.2456634	0.14285715	0.5254528	1	1573	tags=32%, list=16%, signal=38%
GO_REGULATION_OF_CELLULAR_RESPONSE_TO_HEAT	GO_REGULATION_OF_CELLULAR_RESPONSE_TO_HEAT		63	0.34767944	1.2454906	0.33333334	0.52567303	1	2177	tags=35%, list=22%, signal=44%
GO_MEMBRANE_PROTEIN_PROTEOLYSIS	GO_MEMBRANE_PROTEIN_PROTEOLYSIS		48	0.35859135	1.2450386	0	0.5263347	1	2241	tags=42%, list=22%, signal=53%
GO_PEPTIDE_HORMONE_SECRETION	GO_PEPTIDE_HORMONE_SECRETION		185	0.2785374	1.2446792	0	0.5266989	1	1779	tags=24%, list=18%, signal=28%
GO_REGULATION_OF_REACTIVE_OXYGEN_SPECIES_METABOLIC_PROCESS	GO_REGULATION_OF_REACTIVE_OXYGEN_SPECIES_METABOLIC_PROCESS		141	0.41409573	1.244009	0.125	0.5280513	1	1476	tags=27%, list=15%, signal=31%
GO_SECONDARY_METABOLITE_BIOSYNTHETIC_PROCESS	GO_SECONDARY_METABOLITE_BIOSYNTHETIC_PROCESS		24	0.40780124	1.2436857	0.14285715	0.5285011	1	555	tags=17%, list=6%, signal=18%
GO_HISTONE_DEMETHYLASE_ACTIVITY	GO_HISTONE_DEMETHYLASE_ACTIVITY		19	0.47457546	1.2432745	0.33333334	0.53010505	1	2913	tags=58%, list=29%, signal=82%
GO_POSITIVE_REGULATION_OF_RECEPTOR_MEDIATED_ENDOCYTOSIS	GO_POSITIVE_REGULATION_OF_RECEPTOR_MEDIATED_ENDOCYTOSIS		37	0.3752338	1.2431859	0.125	0.52959186	1	1948	tags=38%, list=20%, signal=47%
GO_POSITIVE_REGULATION_OF_TRANSLATION	GO_POSITIVE_REGULATION_OF_TRANSLATION		87	0.31185457	1.2426631	0.16666667	0.5297184	1	2924	tags=40%, list=29%, signal=56%
GO_NEGATIVE_REGULATION_OF_ACTIN_FILAMENT_DEPOLYMERIZATION	GO_NEGATIVE_REGULATION_OF_ACTIN_FILAMENT_DEPOLYMERIZATION		26	0.49913552	1.2426516	0.2	0.5290529	1	455	tags=19%, list=5%, signal=20%
GO_CENTRIOLAR_SATELLITE	GO_CENTRIOLAR_SATELLITE		63	0.3323439	1.2422601	0.16666667	0.52970874	1	1501	tags=24%, list=15%, signal=28%
GO_SKELETAL_MUSCLE_CELL_DIFFERENTIATION	GO_SKELETAL_MUSCLE_CELL_DIFFERENTIATION		40	0.5203157	1.2413672	0.125	0.5331662	1	1343	tags=28%, list=13%, signal=32%
GO_PIGMENT_METABOLIC_PROCESS	GO_PIGMENT_METABOLIC_PROCESS		56	0.3153704	1.2413446	0	0.5326256	1	808	tags=11%, list=8%, signal=12%
GO_T_CELL_DIFFERENTIATION_INVOLVED_IN_IMMUNE_RESPONSE	GO_T_CELL_DIFFERENTIATION_INVOLVED_IN_IMMUNE_RESPONSE		48	0.4290574	1.2413098	0.2857143	0.53195983	1	954	tags=23%, list=10%, signal=25%
GO_POSITIVE_REGULATION_OF_SYNAPTIC_TRANSMISSION_GLUTAMATERGIC	GO_POSITIVE_REGULATION_OF_SYNAPTIC_TRANSMISSION_GLUTAMATERGIC		19	0.5104507	1.2403336	0.2	0.53496075	1	482	tags=26%, list=5%, signal=28%
GO_PROTEIN_K48_LINKED_UBIQUITINATION	GO_PROTEIN_K48_LINKED_UBIQUITINATION		37	0.4374325	1.2399331	0.2	0.53617424	1	2393	tags=41%, list=24%, signal=53%
GO_FOCAL_ADHESION_ASSEMBLY	GO_FOCAL_ADHESION_ASSEMBLY		67	0.37596008	1.2399194	0	0.53550655	1	980	tags=21%, list=10%, signal=23%
GO_ENDOPEPTIDASE_ACTIVITY	GO_ENDOPEPTIDASE_ACTIVITY		256	0.27589297	1.2397249	0.14285715	0.53600234	1	1183	tags=15%, list=12%, signal=16%
GO_POSITIVE_REGULATION_OF_ATPASE_ACTIVITY	GO_POSITIVE_REGULATION_OF_ATPASE_ACTIVITY		47	0.39893314	1.2396077	0	0.5355979	1	2331	tags=43%, list=23%, signal=55%
GO_CELLULAR_RESPONSE_TO_COPPER_ION	GO_CELLULAR_RESPONSE_TO_COPPER_ION		23	0.6181646	1.23933	0.16666667	0.535997	1	1498	tags=52%, list=15%, signal=61%
GO_CELLULAR_RESPONSE_TO_TOXIC_SUBSTANCE	GO_CELLULAR_RESPONSE_TO_TOXIC_SUBSTANCE		179	0.39509648	1.2391398	0.16666667	0.5356768	1	1005	tags=21%, list=10%, signal=23%
GO_ORGANELLE_SUBCOMPARTMENT	GO_ORGANELLE_SUBCOMPARTMENT		226	0.3115944	1.2391335	0.14285715	0.5350138	1	1994	tags=26%, list=20%, signal=32%
GO_ISOMERASE_ACTIVITY	GO_ISOMERASE_ACTIVITY		96	0.30531982	1.2390044	0	0.5346956	1	2146	tags=34%, list=21%, signal=43%
GO_ANIMAL_ORGAN_FORMATION	GO_ANIMAL_ORGAN_FORMATION		48	0.38635325	1.2389238	0	0.5343167	1	2191	tags=33%, list=22%, signal=42%
GO_AP_TYPE_MEMBRANE_COAT_ADAPTOR_COMPLEX	GO_AP_TYPE_MEMBRANE_COAT_ADAPTOR_COMPLEX		26	0.2930196	1.23858	0.16666667	0.53587294	1	3389	tags=46%, list=34%, signal=70%
GO_RESPONSE_TO_FIBROBLAST_GROWTH_FACTOR	GO_RESPONSE_TO_FIBROBLAST_GROWTH_FACTOR		104	0.35466927	1.2380486	0.125	0.53709054	1	1724	tags=28%, list=17%, signal=33%
GO_REGULATION_OF_CARTILAGE_DEVELOPMENT	GO_REGULATION_OF_CARTILAGE_DEVELOPMENT		48	0.39304596	1.2380075	0.14285715	0.5367555	1	1475	tags=31%, list=15%, signal=36%
GO_PROTEIN_DNA_COMPLEX_DISASSEMBLY	GO_PROTEIN_DNA_COMPLEX_DISASSEMBLY		15	0.5614167	1.2378725	0.42857143	0.53636664	1	1520	tags=40%, list=15%, signal=47%
GO_NEGATIVE_REGULATION_OF_EXTRINSIC_APOPTOTIC_SIGNALING_PATHWAY	GO_NEGATIVE_REGULATION_OF_EXTRINSIC_APOPTOTIC_SIGNALING_PATHWAY		81	0.38583362	1.2377067	0	0.53627455	1	1065	tags=19%, list=11%, signal=21%
GO_ATPASE_ACTIVATOR_ACTIVITY	GO_ATPASE_ACTIVATOR_ACTIVITY		20	0.40306377	1.2375039	0.16666667	0.53634036	1	1929	tags=40%, list=19%, signal=49%
GO_ANCHORED_COMPONENT_OF_MEMBRANE	GO_ANCHORED_COMPONENT_OF_MEMBRANE		91	0.37878582	1.2365673	0.33333334	0.53862256	1	479	tags=12%, list=5%, signal=13%
GO_HEART_FORMATION	GO_HEART_FORMATION		19	0.46156323	1.2364764	0	0.5383923	1	2191	tags=42%, list=22%, signal=54%
GO_OXIDOREDUCTASE_ACTIVITY_ACTING_ON_PAIRED_DONORS_WITH_INCORPORATION_OR_REDUCTION_OF_MOLECULAR_OXYGEN_NAD_P_H_AS_ONE_DONOR_AND_INCORPORATION_OF_ONE_ATOM_OF_OXYGEN	GO_OXIDOREDUCTASE_ACTIVITY_ACTING_ON_PAIRED_DONORS_WITH_INCORPORATION_OR_REDUCTION_OF_MOLECULAR_OXYGEN_NAD_P_H_AS_ONE_DONOR_AND_INCORPORATION_OF_ONE_ATOM_OF_OXYGEN		32	0.32340702	1.2363566	0	0.5380041	1	836	tags=16%, list=8%, signal=17%
GO_HEPARIN_BINDING	GO_HEPARIN_BINDING		114	0.36562485	1.2362753	0.16666667	0.5381579	1	1070	tags=24%, list=11%, signal=26%
GO_REGULATION_OF_CELL_SUBSTRATE_JUNCTION_ASSEMBLY	GO_REGULATION_OF_CELL_SUBSTRATE_JUNCTION_ASSEMBLY		49	0.39555395	1.236184	0	0.5375024	1	980	tags=20%, list=10%, signal=23%
GO_REGULATION_OF_CELL_JUNCTION_ASSEMBLY	GO_REGULATION_OF_CELL_JUNCTION_ASSEMBLY		75	0.36362496	1.2356035	0.14285715	0.5391638	1	1651	tags=27%, list=17%, signal=32%
GO_REGULATION_OF_MITOCHONDRIAL_OUTER_MEMBRANE_PERMEABILIZATION_INVOLVED_IN_APOPTOTIC_SIGNALING_PATHWAY	GO_REGULATION_OF_MITOCHONDRIAL_OUTER_MEMBRANE_PERMEABILIZATION_INVOLVED_IN_APOPTOTIC_SIGNALING_PATHWAY		35	0.2629769	1.2354516	0.33333334	0.53904355	1	1866	tags=26%, list=19%, signal=32%
GO_LUNG_CELL_DIFFERENTIATION	GO_LUNG_CELL_DIFFERENTIATION		20	0.34303552	1.2338232	0	0.5453567	1	1960	tags=35%, list=20%, signal=43%
GO_NEPHRON_MORPHOGENESIS	GO_NEPHRON_MORPHOGENESIS		54	0.38689	1.2336617	0.14285715	0.5448772	1	1988	tags=33%, list=20%, signal=41%
GO_ORGANELLE_ENVELOPE_LUMEN	GO_ORGANELLE_ENVELOPE_LUMEN		64	0.33833146	1.2336392	0.16666667	0.54421747	1	2184	tags=34%, list=22%, signal=44%
GO_POSITIVE_REGULATION_OF_ALPHA_BETA_T_CELL_PROLIFERATION	GO_POSITIVE_REGULATION_OF_ALPHA_BETA_T_CELL_PROLIFERATION		17	0.51926965	1.233633	0.125	0.54355943	1	881	tags=24%, list=9%, signal=26%
GO_CELLULAR_MODIFIED_AMINO_ACID_METABOLIC_PROCESS	GO_CELLULAR_MODIFIED_AMINO_ACID_METABOLIC_PROCESS		123	0.3512614	1.2334588	0.25	0.54355574	1	2437	tags=35%, list=24%, signal=46%
GO_POSITIVE_REGULATION_OF_TYPE_I_INTERFERON_PRODUCTION	GO_POSITIVE_REGULATION_OF_TYPE_I_INTERFERON_PRODUCTION		56	0.3644612	1.2334355	0.42857143	0.5431772	1	1426	tags=23%, list=14%, signal=27%
GO_GENE_SILENCING_BY_RNA	GO_GENE_SILENCING_BY_RNA		105	0.3549337	1.2331905	0	0.5433651	1	2839	tags=44%, list=28%, signal=61%
GO_TUMOR_NECROSIS_FACTOR_SUPERFAMILY_CYTOKINE_PRODUCTION	GO_TUMOR_NECROSIS_FACTOR_SUPERFAMILY_CYTOKINE_PRODUCTION		112	0.49712077	1.2322619	0.25	0.5443219	1	1201	tags=28%, list=12%, signal=31%
GO_NEGATIVE_REGULATION_OF_TELOMERE_MAINTENANCE_VIA_TELOMERE_LENGTHENING	GO_NEGATIVE_REGULATION_OF_TELOMERE_MAINTENANCE_VIA_TELOMERE_LENGTHENING		16	0.36740115	1.2319276	0.16666667	0.54525745	1	2289	tags=50%, list=23%, signal=65%
GO_GPI_ANCHOR_METABOLIC_PROCESS	GO_GPI_ANCHOR_METABOLIC_PROCESS		18	0.40771723	1.231881	0.2857143	0.54460293	1	1925	tags=28%, list=19%, signal=34%
GO_PROGRAMMED_NECROTIC_CELL_DEATH	GO_PROGRAMMED_NECROTIC_CELL_DEATH		31	0.5894781	1.2316842	0	0.5447301	1	1588	tags=35%, list=16%, signal=42%
GO_PYRIDINE_CONTAINING_COMPOUND_METABOLIC_PROCESS	GO_PYRIDINE_CONTAINING_COMPOUND_METABOLIC_PROCESS		18	0.57777935	1.2313443	0.2857143	0.54553115	1	1142	tags=33%, list=11%, signal=38%
GO_CILIARY_TRANSITION_ZONE	GO_CILIARY_TRANSITION_ZONE		35	0.35300604	1.2309867	0.25	0.5459564	1	1524	tags=26%, list=15%, signal=30%
GO_PROTEIN_TARGETING_TO_VACUOLE	GO_PROTEIN_TARGETING_TO_VACUOLE		28	0.36764935	1.2308956	0	0.5458349	1	375	tags=7%, list=4%, signal=7%
GO_REGULATION_OF_OSSIFICATION	GO_REGULATION_OF_OSSIFICATION		137	0.3697209	1.2303052	0	0.54786634	1	1469	tags=26%, list=15%, signal=30%
GO_RESPONSE_TO_CADMIUM_ION	GO_RESPONSE_TO_CADMIUM_ION		58	0.48436233	1.2302833	0.33333334	0.5472133	1	1029	tags=22%, list=10%, signal=25%
GO_EMBRYONIC_DIGIT_MORPHOGENESIS	GO_EMBRYONIC_DIGIT_MORPHOGENESIS		39	0.35248926	1.2301285	0	0.5472863	1	1586	tags=23%, list=16%, signal=27%
GO_NEGATIVE_REGULATION_OF_OSTEOBLAST_DIFFERENTIATION	GO_NEGATIVE_REGULATION_OF_OSTEOBLAST_DIFFERENTIATION		27	0.5307796	1.229376	0.16666667	0.5498921	1	2330	tags=48%, list=23%, signal=63%
GO_REGULATION_OF_ORGAN_GROWTH	GO_REGULATION_OF_ORGAN_GROWTH		74	0.39581993	1.2292514	0.16666667	0.54954654	1	1482	tags=28%, list=15%, signal=33%
GO_AMYLOID_PRECURSOR_PROTEIN_METABOLIC_PROCESS	GO_AMYLOID_PRECURSOR_PROTEIN_METABOLIC_PROCESS		52	0.4612079	1.2286335	0.33333334	0.5521008	1	1573	tags=37%, list=16%, signal=43%
GO_U2_TYPE_SPLICEOSOMAL_COMPLEX	GO_U2_TYPE_SPLICEOSOMAL_COMPLEX		64	0.35550115	1.2282497	0.125	0.5520955	1	2552	tags=44%, list=26%, signal=58%
GO_RETROGRADE_TRANSPORT_ENDOSOME_TO_GOLGI	GO_RETROGRADE_TRANSPORT_ENDOSOME_TO_GOLGI		47	0.315881	1.228204	0.4	0.5518911	1	3426	tags=53%, list=34%, signal=81%
GO_CELLULAR_DETOXIFICATION	GO_CELLULAR_DETOXIFICATION		78	0.46914986	1.2279695	0.16666667	0.55171233	1	1005	tags=23%, list=10%, signal=25%
GO_PHAGOCYTIC_VESICLE	GO_PHAGOCYTIC_VESICLE		96	0.4056432	1.2276338	0.16666667	0.5520843	1	2299	tags=39%, list=23%, signal=50%
GO_ESTABLISHMENT_OF_PROTEIN_LOCALIZATION_TO_VACUOLE	GO_ESTABLISHMENT_OF_PROTEIN_LOCALIZATION_TO_VACUOLE		33	0.3783797	1.2274795	0	0.5517611	1	404	tags=9%, list=4%, signal=9%
GO_POSITIVE_REGULATION_OF_CELLULAR_COMPONENT_BIOGENESIS	GO_POSITIVE_REGULATION_OF_CELLULAR_COMPONENT_BIOGENESIS		369	0.28367645	1.2274503	0.11111111	0.5511112	1	2441	tags=31%, list=24%, signal=40%
GO_MONOCARBOXYLIC_ACID_BINDING	GO_MONOCARBOXYLIC_ACID_BINDING		51	0.31161037	1.2272911	0.14285715	0.5511093	1	1475	tags=24%, list=15%, signal=27%
GO_ENDOPEPTIDASE_REGULATOR_ACTIVITY	GO_ENDOPEPTIDASE_REGULATOR_ACTIVITY		128	0.37265593	1.2271373	0.25	0.55151236	1	1070	tags=20%, list=11%, signal=22%
GO_POSITIVE_REGULATION_OF_CELL_SUBSTRATE_JUNCTION_ORGANIZATION	GO_POSITIVE_REGULATION_OF_CELL_SUBSTRATE_JUNCTION_ORGANIZATION		23	0.45529157	1.2268916	0	0.5513708	1	1623	tags=35%, list=16%, signal=41%
GO_VACUOLAR_TRANSPORT	GO_VACUOLAR_TRANSPORT		89	0.333082	1.2265947	0.2	0.5513727	1	2406	tags=37%, list=24%, signal=48%
GO_ISOPRENOID_BIOSYNTHETIC_PROCESS	GO_ISOPRENOID_BIOSYNTHETIC_PROCESS		20	0.4872347	1.226422	0.16666667	0.551682	1	2157	tags=50%, list=22%, signal=64%
GO_TOLL_LIKE_RECEPTOR_4_SIGNALING_PATHWAY	GO_TOLL_LIKE_RECEPTOR_4_SIGNALING_PATHWAY		24	0.65846753	1.2256371	0.14285715	0.55353343	1	578	tags=33%, list=6%, signal=35%
GO_RNA_3_END_PROCESSING	GO_RNA_3_END_PROCESSING		85	0.35752177	1.2256103	0.125	0.5530322	1	2956	tags=42%, list=30%, signal=60%
GO_POSITIVE_REGULATION_OF_CELLULAR_PROTEIN_CATABOLIC_PROCESS	GO_POSITIVE_REGULATION_OF_CELLULAR_PROTEIN_CATABOLIC_PROCESS		96	0.3655705	1.22543	0.16666667	0.55322033	1	2333	tags=33%, list=23%, signal=43%
GO_BRAIN_MORPHOGENESIS	GO_BRAIN_MORPHOGENESIS		23	0.29815435	1.2250475	0	0.5534884	1	1788	tags=26%, list=18%, signal=32%
GO_IRON_ION_HOMEOSTASIS	GO_IRON_ION_HOMEOSTASIS		60	0.4164086	1.2246934	0	0.5541047	1	688	tags=20%, list=7%, signal=21%
GO_MODIFIED_AMINO_ACID_BINDING	GO_MODIFIED_AMINO_ACID_BINDING		57	0.2717737	1.2241038	0.16666667	0.55629915	1	2303	tags=30%, list=23%, signal=39%
GO_PEPTIDE_SECRETION	GO_PEPTIDE_SECRETION		429	0.2832245	1.2241012	0	0.5556531	1	1469	tags=21%, list=15%, signal=24%
GO_INTERLEUKIN_8_SECRETION	GO_INTERLEUKIN_8_SECRETION		22	0.4954127	1.2236693	0.33333334	0.55584216	1	178	tags=18%, list=2%, signal=18%
GO_NUCLEOBASE_CONTAINING_COMPOUND_TRANSMEMBRANE_TRANSPORTER_ACTIVITY	GO_NUCLEOBASE_CONTAINING_COMPOUND_TRANSMEMBRANE_TRANSPORTER_ACTIVITY		23	0.34677088	1.2236383	0.125	0.5551981	1	1746	tags=35%, list=17%, signal=42%
GO_POSITIVE_REGULATION_OF_PROTEIN_MODIFICATION_BY_SMALL_PROTEIN_CONJUGATION_OR_REMOVAL	GO_POSITIVE_REGULATION_OF_PROTEIN_MODIFICATION_BY_SMALL_PROTEIN_CONJUGATION_OR_REMOVAL		87	0.33925673	1.2234136	0	0.55626315	1	3176	tags=41%, list=32%, signal=60%
GO_REGULATION_OF_STEM_CELL_DIFFERENTIATION	GO_REGULATION_OF_STEM_CELL_DIFFERENTIATION		91	0.40176755	1.2233696	0.2	0.5558749	1	2333	tags=37%, list=23%, signal=48%
GO_POSITIVE_REGULATION_OF_CALCIUM_ION_IMPORT	GO_POSITIVE_REGULATION_OF_CALCIUM_ION_IMPORT		17	0.42893878	1.2229854	0.2	0.5568563	1	535	tags=24%, list=5%, signal=25%
GO_MESONEPHRIC_TUBULE_MORPHOGENESIS	GO_MESONEPHRIC_TUBULE_MORPHOGENESIS		50	0.39386413	1.2229522	0.14285715	0.556214	1	1988	tags=34%, list=20%, signal=42%
GO_SULFUR_COMPOUND_BIOSYNTHETIC_PROCESS	GO_SULFUR_COMPOUND_BIOSYNTHETIC_PROCESS		129	0.336433	1.2229073	0.125	0.5555731	1	1325	tags=23%, list=13%, signal=26%
GO_NEGATIVE_REGULATION_OF_DEFENSE_RESPONSE	GO_NEGATIVE_REGULATION_OF_DEFENSE_RESPONSE		149	0.33909622	1.2226729	0.11111111	0.5564429	1	936	tags=16%, list=9%, signal=18%
GO_REGULATION_OF_T_CELL_DIFFERENTIATION	GO_REGULATION_OF_T_CELL_DIFFERENTIATION		109	0.35832644	1.2225581	0.42857143	0.55593115	1	1054	tags=20%, list=11%, signal=22%
GO_PROTEIN_LOCALIZATION_TO_ENDOPLASMIC_RETICULUM	GO_PROTEIN_LOCALIZATION_TO_ENDOPLASMIC_RETICULUM		101	0.37291068	1.2223681	0.14285715	0.5560886	1	3089	tags=55%, list=31%, signal=79%
GO_TRANSCRIPTION_COREPRESSOR_ACTIVITY	GO_TRANSCRIPTION_COREPRESSOR_ACTIVITY		167	0.3325528	1.2213119	0.25	0.5583302	1	2385	tags=34%, list=24%, signal=44%
GO_DOPAMINE_METABOLIC_PROCESS	GO_DOPAMINE_METABOLIC_PROCESS		32	0.4491343	1.2209746	0.16666667	0.5589365	1	1753	tags=34%, list=18%, signal=42%
GO_REGULATION_OF_PEPTIDYL_THREONINE_PHOSPHORYLATION	GO_REGULATION_OF_PEPTIDYL_THREONINE_PHOSPHORYLATION		32	0.3290955	1.2208937	0	0.55867004	1	992	tags=19%, list=10%, signal=21%
GO_TRANSPORT_VESICLE	GO_TRANSPORT_VESICLE		270	0.24902984	1.2208005	0	0.5584122	1	1989	tags=23%, list=20%, signal=28%
GO_STRIATED_MUSCLE_CELL_PROLIFERATION	GO_STRIATED_MUSCLE_CELL_PROLIFERATION		52	0.4267562	1.220391	0.16666667	0.5594554	1	2000	tags=35%, list=20%, signal=43%
GO_SALIVARY_GLAND_DEVELOPMENT	GO_SALIVARY_GLAND_DEVELOPMENT		30	0.40574497	1.220039	0	0.56023616	1	1460	tags=23%, list=15%, signal=27%
GO_TELENCEPHALON_DEVELOPMENT	GO_TELENCEPHALON_DEVELOPMENT		178	0.31925818	1.2199622	0	0.5601962	1	1672	tags=22%, list=17%, signal=26%
GO_PEPTIDE_METABOLIC_PROCESS	GO_PEPTIDE_METABOLIC_PROCESS		498	0.29701072	1.2197722	0	0.5601104	1	2992	tags=40%, list=30%, signal=54%
GO_FC_EPSILON_RECEPTOR_SIGNALING_PATHWAY	GO_FC_EPSILON_RECEPTOR_SIGNALING_PATHWAY		105	0.38709745	1.2195784	0.125	0.55997443	1	2369	tags=40%, list=24%, signal=52%
GO_OXIDOREDUCTASE_ACTIVITY	GO_OXIDOREDUCTASE_ACTIVITY		480	0.2803328	1.2195191	0.2	0.55987775	1	1699	tags=20%, list=17%, signal=23%
GO_GOLGI_MEMBRANE	GO_GOLGI_MEMBRANE		451	0.3002404	1.2194539	0	0.55972224	1	2361	tags=31%, list=24%, signal=39%
GO_MYD88_DEPENDENT_TOLL_LIKE_RECEPTOR_SIGNALING_PATHWAY	GO_MYD88_DEPENDENT_TOLL_LIKE_RECEPTOR_SIGNALING_PATHWAY		24	0.55384666	1.2192085	0.2857143	0.5595805	1	1262	tags=29%, list=13%, signal=33%
GO_REGULATION_OF_INTRINSIC_APOPTOTIC_SIGNALING_PATHWAY	GO_REGULATION_OF_INTRINSIC_APOPTOTIC_SIGNALING_PATHWAY		115	0.37203458	1.2190285	0.16666667	0.55932635	1	2315	tags=30%, list=23%, signal=39%
GO_CELL_FATE_COMMITMENT_INVOLVED_IN_FORMATION_OF_PRIMARY_GERM_LAYER	GO_CELL_FATE_COMMITMENT_INVOLVED_IN_FORMATION_OF_PRIMARY_GERM_LAYER		22	0.29030603	1.2183115	0	0.5603562	1	856	tags=14%, list=9%, signal=15%
GO_MALE_SEX_DIFFERENTIATION	GO_MALE_SEX_DIFFERENTIATION		126	0.34009668	1.2176825	0	0.56321865	1	2137	tags=29%, list=21%, signal=37%
GO_INTRINSIC_APOPTOTIC_SIGNALING_PATHWAY_IN_RESPONSE_TO_DNA_DAMAGE_BY_P53_CLASS_MEDIATOR	GO_INTRINSIC_APOPTOTIC_SIGNALING_PATHWAY_IN_RESPONSE_TO_DNA_DAMAGE_BY_P53_CLASS_MEDIATOR		30	0.46825624	1.2175978	0.125	0.56272405	1	3166	tags=57%, list=32%, signal=83%
GO_REGULATION_OF_RNA_SPLICING	GO_REGULATION_OF_RNA_SPLICING		99	0.3766835	1.2173659	0.25	0.5628035	1	2698	tags=42%, list=27%, signal=58%
GO_REGULATION_OF_ANDROGEN_RECEPTOR_SIGNALING_PATHWAY	GO_REGULATION_OF_ANDROGEN_RECEPTOR_SIGNALING_PATHWAY		19	0.41362375	1.2173476	0.14285715	0.56217045	1	938	tags=21%, list=9%, signal=23%
GO_GLYCOSAMINOGLYCAN_BINDING	GO_GLYCOSAMINOGLYCAN_BINDING		154	0.3925075	1.2173228	0.14285715	0.5615388	1	1070	tags=24%, list=11%, signal=26%
GO_DRUG_METABOLIC_PROCESS	GO_DRUG_METABOLIC_PROCESS		412	0.29753947	1.2167757	0.14285715	0.56287044	1	1753	tags=23%, list=18%, signal=27%
GO_SMALL_RIBOSOMAL_SUBUNIT	GO_SMALL_RIBOSOMAL_SUBUNIT		48	0.36560878	1.2167612	0.33333334	0.56235296	1	2979	tags=46%, list=30%, signal=65%
GO_REGULATION_OF_MULTICELLULAR_ORGANISM_GROWTH	GO_REGULATION_OF_MULTICELLULAR_ORGANISM_GROWTH		49	0.3934398	1.2164382	0.14285715	0.56280226	1	2742	tags=47%, list=27%, signal=64%
GO_POSITIVE_REGULATION_OF_MRNA_CATABOLIC_PROCESS	GO_POSITIVE_REGULATION_OF_MRNA_CATABOLIC_PROCESS		27	0.48134458	1.2159386	0.125	0.5644731	1	3079	tags=52%, list=31%, signal=75%
GO_ORGANIC_CYCLIC_COMPOUND_CATABOLIC_PROCESS	GO_ORGANIC_CYCLIC_COMPOUND_CATABOLIC_PROCESS		431	0.27317375	1.2158189	0.125	0.5643149	1	2388	tags=33%, list=24%, signal=41%
GO_PROTEIN_CONTAINING_COMPLEX_DISASSEMBLY	GO_PROTEIN_CONTAINING_COMPLEX_DISASSEMBLY		204	0.2811349	1.2157257	0.33333334	0.56394595	1	3077	tags=39%, list=31%, signal=55%
GO_MORPHOGENESIS_OF_AN_EPITHELIUM	GO_MORPHOGENESIS_OF_AN_EPITHELIUM		394	0.31024504	1.2149699	0.14285715	0.56601524	1	1965	tags=27%, list=20%, signal=33%
GO_CARDIAC_CHAMBER_DEVELOPMENT	GO_CARDIAC_CHAMBER_DEVELOPMENT		125	0.42029443	1.2143335	0.16666667	0.5676299	1	1482	tags=26%, list=15%, signal=30%
GO_NEGATIVE_REGULATION_OF_INFLAMMATORY_RESPONSE	GO_NEGATIVE_REGULATION_OF_INFLAMMATORY_RESPONSE		94	0.3768966	1.2142326	0.22222222	0.567416	1	1709	tags=28%, list=17%, signal=33%
GO_NUCLEOBASE_CONTAINING_SMALL_MOLECULE_CATABOLIC_PROCESS	GO_NUCLEOBASE_CONTAINING_SMALL_MOLECULE_CATABOLIC_PROCESS		29	0.39607954	1.2138861	0	0.56780034	1	1083	tags=28%, list=11%, signal=31%
GO_RNA_POLYMERASE_II_HOLOENZYME	GO_RNA_POLYMERASE_II_HOLOENZYME		61	0.33463916	1.2135413	0	0.56843495	1	2839	tags=48%, list=28%, signal=66%
GO_ACTIVATION_OF_INNATE_IMMUNE_RESPONSE	GO_ACTIVATION_OF_INNATE_IMMUNE_RESPONSE		226	0.36340114	1.2133813	0.14285715	0.568232	1	2368	tags=35%, list=24%, signal=45%
GO_RECEPTOR_METABOLIC_PROCESS	GO_RECEPTOR_METABOLIC_PROCESS		147	0.33977306	1.2133435	0	0.5680923	1	1805	tags=25%, list=18%, signal=30%
GO_LYTIC_VACUOLE_ORGANIZATION	GO_LYTIC_VACUOLE_ORGANIZATION		36	0.31535643	1.2131128	0.33333334	0.56929684	1	1921	tags=31%, list=19%, signal=38%
GO_PLASMA_MEMBRANE_RAFT	GO_PLASMA_MEMBRANE_RAFT		92	0.3191509	1.2129685	0.14285715	0.569076	1	923	tags=15%, list=9%, signal=17%
GO_CHROMATIN_DNA_BINDING	GO_CHROMATIN_DNA_BINDING		64	0.40615046	1.2127455	0.16666667	0.569394	1	1596	tags=33%, list=16%, signal=39%
GO_LYMPHOCYTE_ACTIVATION_INVOLVED_IN_IMMUNE_RESPONSE	GO_LYMPHOCYTE_ACTIVATION_INVOLVED_IN_IMMUNE_RESPONSE		128	0.33427116	1.212715	0	0.5689014	1	1080	tags=20%, list=11%, signal=22%
GO_RAC_PROTEIN_SIGNAL_TRANSDUCTION	GO_RAC_PROTEIN_SIGNAL_TRANSDUCTION		28	0.5068197	1.2121178	0.25	0.57022774	1	2211	tags=46%, list=22%, signal=59%
GO_MHC_PROTEIN_BINDING	GO_MHC_PROTEIN_BINDING		20	0.36674386	1.2118446	0.2857143	0.57093	1	2043	tags=35%, list=20%, signal=44%
GO_FOREBRAIN_NEURON_DEVELOPMENT	GO_FOREBRAIN_NEURON_DEVELOPMENT		20	0.39967528	1.2117959	0.33333334	0.5704138	1	1062	tags=15%, list=11%, signal=17%
GO_PHAGOCYTIC_VESICLE_MEMBRANE	GO_PHAGOCYTIC_VESICLE_MEMBRANE		51	0.40638852	1.2116755	0.16666667	0.56990325	1	2245	tags=41%, list=22%, signal=53%
GO_RENAL_SYSTEM_PROCESS	GO_RENAL_SYSTEM_PROCESS		99	0.36951977	1.2116435	0.125	0.5695302	1	1349	tags=24%, list=14%, signal=28%
GO_NUCLEAR_TRANSCRIPTION_FACTOR_COMPLEX	GO_NUCLEAR_TRANSCRIPTION_FACTOR_COMPLEX		161	0.2849247	1.2109505	0.22222222	0.571276	1	1960	tags=26%, list=20%, signal=32%
GO_MUSCLE_TISSUE_DEVELOPMENT	GO_MUSCLE_TISSUE_DEVELOPMENT		283	0.37451535	1.2108192	0	0.5713508	1	1575	tags=24%, list=16%, signal=28%
GO_TRANSPORT_VESICLE_MEMBRANE	GO_TRANSPORT_VESICLE_MEMBRANE		143	0.25291327	1.2107391	0	0.57072645	1	2025	tags=22%, list=20%, signal=28%
GO_POSITIVE_REGULATION_OF_RECEPTOR_INTERNALIZATION	GO_POSITIVE_REGULATION_OF_RECEPTOR_INTERNALIZATION		16	0.46281824	1.2107291	0	0.57010335	1	1948	tags=44%, list=20%, signal=54%
GO_HORMONE_BINDING	GO_HORMONE_BINDING		85	0.35687387	1.2103457	0.25	0.5709327	1	1293	tags=18%, list=13%, signal=20%
GO_CELLULAR_MODIFIED_AMINO_ACID_BIOSYNTHETIC_PROCESS	GO_CELLULAR_MODIFIED_AMINO_ACID_BIOSYNTHETIC_PROCESS		32	0.45460397	1.210328	0	0.5705356	1	1093	tags=22%, list=11%, signal=24%
GO_REGULATION_OF_GTPASE_ACTIVITY	GO_REGULATION_OF_GTPASE_ACTIVITY		296	0.28317532	1.2102969	0.14285715	0.5701459	1	1476	tags=19%, list=15%, signal=21%
GO_HEPARAN_SULFATE_PROTEOGLYCAN_METABOLIC_PROCESS	GO_HEPARAN_SULFATE_PROTEOGLYCAN_METABOLIC_PROCESS		18	0.49822733	1.2102544	0.16666667	0.5695262	1	1282	tags=33%, list=13%, signal=38%
GO_POSITIVE_REGULATION_OF_CELL_MATRIX_ADHESION	GO_POSITIVE_REGULATION_OF_CELL_MATRIX_ADHESION		46	0.34807658	1.2100561	0.2	0.5695484	1	574	tags=15%, list=6%, signal=16%
GO_TRANSCRIPTION_FACTOR_COMPLEX	GO_TRANSCRIPTION_FACTOR_COMPLEX		275	0.27893758	1.2097749	0	0.570775	1	2312	tags=29%, list=23%, signal=36%
GO_PHENOL_CONTAINING_COMPOUND_METABOLIC_PROCESS	GO_PHENOL_CONTAINING_COMPOUND_METABOLIC_PROCESS		81	0.37571046	1.2089795	0	0.5727498	1	811	tags=17%, list=8%, signal=19%
GO_SYNCYTIUM_FORMATION	GO_SYNCYTIUM_FORMATION		42	0.40825844	1.2086868	0.14285715	0.5737213	1	461	tags=14%, list=5%, signal=15%
GO_RESPONSE_TO_REACTIVE_OXYGEN_SPECIES	GO_RESPONSE_TO_REACTIVE_OXYGEN_SPECIES		181	0.3658531	1.2082329	0.14285715	0.57460797	1	1029	tags=18%, list=10%, signal=20%
GO_NEURON_SPINE	GO_NEURON_SPINE		135	0.2835315	1.2080288	0	0.57474	1	1782	tags=22%, list=18%, signal=27%
GO_CELLULAR_RESPONSE_TO_CADMIUM_ION	GO_CELLULAR_RESPONSE_TO_CADMIUM_ION		34	0.60984606	1.207806	0.16666667	0.57478356	1	1029	tags=35%, list=10%, signal=39%
GO_REGULATION_OF_CELLULAR_PROTEIN_LOCALIZATION	GO_REGULATION_OF_CELLULAR_PROTEIN_LOCALIZATION		404	0.33448744	1.2069592	0	0.57693684	1	1949	tags=26%, list=20%, signal=31%
GO_RIBONUCLEOPROTEIN_COMPLEX	GO_RIBONUCLEOPROTEIN_COMPLEX		437	0.3023095	1.2067561	0.125	0.5765946	1	3158	tags=45%, list=32%, signal=63%
GO_ACTIN_FILAMENT_DEPOLYMERIZATION	GO_ACTIN_FILAMENT_DEPOLYMERIZATION		37	0.38368723	1.206605	0.33333334	0.5767836	1	455	tags=14%, list=5%, signal=14%
GO_RNA_HELICASE_ACTIVITY	GO_RNA_HELICASE_ACTIVITY		43	0.39695376	1.2065251	0.125	0.57663894	1	2172	tags=33%, list=22%, signal=41%
GO_REGULATION_OF_DNA_BINDING_TRANSCRIPTION_FACTOR_ACTIVITY	GO_REGULATION_OF_DNA_BINDING_TRANSCRIPTION_FACTOR_ACTIVITY		309	0.31992212	1.2064407	0.25	0.5761288	1	1620	tags=21%, list=16%, signal=24%
GO_NEGATIVE_REGULATION_OF_OSTEOCLAST_DIFFERENTIATION	GO_NEGATIVE_REGULATION_OF_OSTEOCLAST_DIFFERENTIATION		21	0.5009221	1.2064023	0.2857143	0.5755113	1	402	tags=24%, list=4%, signal=25%
GO_INOSITOL_LIPID_MEDIATED_SIGNALING	GO_INOSITOL_LIPID_MEDIATED_SIGNALING		152	0.31568062	1.206302	0	0.57500774	1	962	tags=16%, list=10%, signal=17%
GO_CELLULAR_RESPONSE_TO_MECHANICAL_STIMULUS	GO_CELLULAR_RESPONSE_TO_MECHANICAL_STIMULUS		65	0.3846919	1.2058774	0.16666667	0.57571167	1	2087	tags=40%, list=21%, signal=50%
GO_DNA_CATABOLIC_PROCESS	GO_DNA_CATABOLIC_PROCESS		28	0.38141677	1.2058504	0.2	0.5750966	1	1476	tags=29%, list=15%, signal=33%
GO_MULTI_ORGANISM_LOCALIZATION	GO_MULTI_ORGANISM_LOCALIZATION		48	0.28111568	1.2057987	0	0.5744828	1	2596	tags=33%, list=26%, signal=45%
GO_AUTOPHAGOSOME_MEMBRANE	GO_AUTOPHAGOSOME_MEMBRANE		22	0.35256565	1.2053968	0.2	0.5754807	1	2674	tags=50%, list=27%, signal=68%
GO_PROTEIN_FOLDING_CHAPERONE	GO_PROTEIN_FOLDING_CHAPERONE		17	0.4741986	1.2053666	0.125	0.5748679	1	1526	tags=47%, list=15%, signal=55%
GO_POSITIVE_REGULATION_OF_NUCLEOCYTOPLASMIC_TRANSPORT	GO_POSITIVE_REGULATION_OF_NUCLEOCYTOPLASMIC_TRANSPORT		54	0.43365034	1.2051157	0.14285715	0.5755051	1	1346	tags=26%, list=13%, signal=30%
GO_E_BOX_BINDING	GO_E_BOX_BINDING		38	0.40414163	1.2051061	0.125	0.5748935	1	442	tags=13%, list=4%, signal=14%
GO_POSITIVE_REGULATION_OF_G_PROTEIN_COUPLED_RECEPTOR_SIGNALING_PATHWAY	GO_POSITIVE_REGULATION_OF_G_PROTEIN_COUPLED_RECEPTOR_SIGNALING_PATHWAY		22	0.3761299	1.2048053	0.25	0.5758338	1	374	tags=14%, list=4%, signal=14%
GO_EARLY_ENDOSOME	GO_EARLY_ENDOSOME		232	0.32326308	1.2046888	0	0.575473	1	1856	tags=28%, list=19%, signal=34%
GO_CHROMATIN_DISASSEMBLY	GO_CHROMATIN_DISASSEMBLY		16	0.5013722	1.2046789	0.33333334	0.5748634	1	1520	tags=38%, list=15%, signal=44%
GO_MESONEPHROS_DEVELOPMENT	GO_MESONEPHROS_DEVELOPMENT		80	0.34446886	1.2045993	0.125	0.57449436	1	1988	tags=34%, list=20%, signal=42%
GO_ENDOPLASMIC_RETICULUM_UNFOLDED_PROTEIN_RESPONSE	GO_ENDOPLASMIC_RETICULUM_UNFOLDED_PROTEIN_RESPONSE		94	0.40036127	1.2044575	0.33333334	0.574288	1	2295	tags=39%, list=23%, signal=51%
GO_MORPHOGENESIS_OF_A_BRANCHING_STRUCTURE	GO_MORPHOGENESIS_OF_A_BRANCHING_STRUCTURE		158	0.36119458	1.2044476	0.16666667	0.57368153	1	1062	tags=20%, list=11%, signal=22%
GO_SITE_OF_DOUBLE_STRAND_BREAK	GO_SITE_OF_DOUBLE_STRAND_BREAK		36	0.3259341	1.2041758	0.16666667	0.5744341	1	2804	tags=42%, list=28%, signal=58%
GO_REGULATION_OF_HAIR_CYCLE	GO_REGULATION_OF_HAIR_CYCLE		20	0.3682023	1.2037882	0	0.5748201	1	251	tags=10%, list=3%, signal=10%
GO_SPECTRIN_BINDING	GO_SPECTRIN_BINDING		23	0.45513177	1.2027118	0.25	0.57800746	1	455	tags=17%, list=5%, signal=18%
GO_CELLULAR_RESPONSE_TO_AMINO_ACID_STIMULUS	GO_CELLULAR_RESPONSE_TO_AMINO_ACID_STIMULUS		47	0.35112858	1.2026008	0.25	0.57773805	1	1177	tags=21%, list=12%, signal=24%
GO_POSITIVE_REGULATION_OF_MEMBRANE_PERMEABILITY	GO_POSITIVE_REGULATION_OF_MEMBRANE_PERMEABILITY		46	0.2644265	1.2024977	0.25	0.5775841	1	1866	tags=24%, list=19%, signal=29%
GO_POSITIVE_REGULATION_OF_PROTEIN_CONTAINING_COMPLEX_ASSEMBLY	GO_POSITIVE_REGULATION_OF_PROTEIN_CONTAINING_COMPLEX_ASSEMBLY		172	0.33268636	1.2016796	0.25	0.5803936	1	2501	tags=35%, list=25%, signal=46%
GO_EXOCRINE_SYSTEM_DEVELOPMENT	GO_EXOCRINE_SYSTEM_DEVELOPMENT		36	0.38691762	1.2016172	0	0.5801545	1	1482	tags=25%, list=15%, signal=29%
GO_NEGATIVE_REGULATION_OF_COLD_INDUCED_THERMOGENESIS	GO_NEGATIVE_REGULATION_OF_COLD_INDUCED_THERMOGENESIS		35	0.47962242	1.2016066	0.33333334	0.5795469	1	1844	tags=31%, list=18%, signal=38%
GO_POSITIVE_REGULATION_OF_PROTEIN_MATURATION	GO_POSITIVE_REGULATION_OF_PROTEIN_MATURATION		17	0.4885294	1.201551	0.33333334	0.57905513	1	811	tags=18%, list=8%, signal=19%
GO_POSITIVE_REGULATION_OF_IMMUNOGLOBULIN_PRODUCTION	GO_POSITIVE_REGULATION_OF_IMMUNOGLOBULIN_PRODUCTION		28	0.46240717	1.2015158	0.14285715	0.5786203	1	710	tags=25%, list=7%, signal=27%
GO_COGNITION	GO_COGNITION		223	0.30157062	1.2012998	0	0.57882786	1	1400	tags=19%, list=14%, signal=21%
GO_EMBRYONIC_MORPHOGENESIS	GO_EMBRYONIC_MORPHOGENESIS		402	0.26224887	1.2010945	0	0.5790379	1	1524	tags=18%, list=15%, signal=21%
GO_INTERLEUKIN_2_PRODUCTION	GO_INTERLEUKIN_2_PRODUCTION		53	0.50880224	1.2008829	0	0.57928085	1	996	tags=25%, list=10%, signal=27%
GO_CONTRACTILE_ACTIN_FILAMENT_BUNDLE_ASSEMBLY	GO_CONTRACTILE_ACTIN_FILAMENT_BUNDLE_ASSEMBLY		76	0.2975875	1.2007709	0.2	0.5793639	1	2071	tags=28%, list=21%, signal=35%
GO_COMPLEMENT_ACTIVATION	GO_COMPLEMENT_ACTIVATION		65	0.53775144	1.2005862	0	0.5793225	1	220	tags=20%, list=2%, signal=20%
GO_CARDIAC_VENTRICLE_DEVELOPMENT	GO_CARDIAC_VENTRICLE_DEVELOPMENT		88	0.4627234	1.199697	0.16666667	0.58282137	1	1901	tags=34%, list=19%, signal=42%
GO_NEGATIVE_REGULATION_OF_INNATE_IMMUNE_RESPONSE	GO_NEGATIVE_REGULATION_OF_INNATE_IMMUNE_RESPONSE		44	0.3944389	1.199442	0.375	0.5827557	1	1557	tags=25%, list=16%, signal=29%
GO_GLUTAMATE_METABOLIC_PROCESS	GO_GLUTAMATE_METABOLIC_PROCESS		22	0.38913888	1.1993109	0.25	0.58240783	1	1214	tags=23%, list=12%, signal=26%
GO_TISSUE_MORPHOGENESIS	GO_TISSUE_MORPHOGENESIS		481	0.32367972	1.1988943	0	0.5835858	1	1904	tags=26%, list=19%, signal=30%
GO_PROTEIN_HETERODIMERIZATION_ACTIVITY	GO_PROTEIN_HETERODIMERIZATION_ACTIVITY		305	0.25693822	1.1988235	0	0.58366686	1	1484	tags=18%, list=15%, signal=21%
GO_REGULATION_OF_NITRIC_OXIDE_BIOSYNTHETIC_PROCESS	GO_REGULATION_OF_NITRIC_OXIDE_BIOSYNTHETIC_PROCESS		46	0.50139725	1.1986612	0	0.583396	1	1476	tags=37%, list=15%, signal=43%
GO_RESPONSE_TO_OXIDATIVE_STRESS	GO_RESPONSE_TO_OXIDATIVE_STRESS		330	0.3263813	1.1985192	0.2857143	0.58357435	1	1799	tags=23%, list=18%, signal=28%
GO_POSITIVE_REGULATION_OF_CYTOKINE_PRODUCTION_INVOLVED_IN_IMMUNE_RESPONSE	GO_POSITIVE_REGULATION_OF_CYTOKINE_PRODUCTION_INVOLVED_IN_IMMUNE_RESPONSE		43	0.47959542	1.1982995	0.2857143	0.5840849	1	818	tags=26%, list=8%, signal=28%
GO_POSITIVE_REGULATION_OF_SMOOTH_MUSCLE_CELL_MIGRATION	GO_POSITIVE_REGULATION_OF_SMOOTH_MUSCLE_CELL_MIGRATION		30	0.38594708	1.1979324	0.11111111	0.5846367	1	2197	tags=37%, list=22%, signal=47%
GO_POSITIVE_REGULATION_OF_TRANSCRIPTION_REGULATORY_REGION_DNA_BINDING	GO_POSITIVE_REGULATION_OF_TRANSCRIPTION_REGULATORY_REGION_DNA_BINDING		19	0.41029015	1.1978545	0.22222222	0.5847664	1	1737	tags=37%, list=17%, signal=45%
GO_TRANSITION_METAL_ION_HOMEOSTASIS	GO_TRANSITION_METAL_ION_HOMEOSTASIS		92	0.46556023	1.1978467	0.33333334	0.58427954	1	1579	tags=33%, list=16%, signal=38%
GO_POSITIVE_REGULATION_OF_RESPONSE_TO_DNA_DAMAGE_STIMULUS	GO_POSITIVE_REGULATION_OF_RESPONSE_TO_DNA_DAMAGE_STIMULUS		64	0.26922092	1.1976532	0.25	0.58464855	1	2415	tags=28%, list=24%, signal=37%
GO_RESPONSE_TO_INORGANIC_SUBSTANCE	GO_RESPONSE_TO_INORGANIC_SUBSTANCE		438	0.33512348	1.1973556	0.14285715	0.5850905	1	1132	tags=17%, list=11%, signal=18%
GO_AU_RICH_ELEMENT_BINDING	GO_AU_RICH_ELEMENT_BINDING		20	0.53316057	1.1973397	0.2857143	0.584605	1	1310	tags=40%, list=13%, signal=46%
GO_NEGATIVE_REGULATION_OF_INTRACELLULAR_STEROID_HORMONE_RECEPTOR_SIGNALING_PATHWAY	GO_NEGATIVE_REGULATION_OF_INTRACELLULAR_STEROID_HORMONE_RECEPTOR_SIGNALING_PATHWAY		27	0.3838824	1.197053	0	0.58450276	1	826	tags=22%, list=8%, signal=24%
GO_TRANSCRIPTION_ELONGATION_FACTOR_COMPLEX	GO_TRANSCRIPTION_ELONGATION_FACTOR_COMPLEX		32	0.35409164	1.1968672	0.2	0.5846258	1	2777	tags=47%, list=28%, signal=65%
GO_NEGATIVE_REGULATION_OF_GROWTH	GO_NEGATIVE_REGULATION_OF_GROWTH		175	0.31181705	1.1967125	0.14285715	0.58478594	1	1421	tags=21%, list=14%, signal=24%
GO_POSITIVE_REGULATION_OF_MYELOID_LEUKOCYTE_MEDIATED_IMMUNITY	GO_POSITIVE_REGULATION_OF_MYELOID_LEUKOCYTE_MEDIATED_IMMUNITY		26	0.5187983	1.1966782	0.2857143	0.5843999	1	1899	tags=46%, list=19%, signal=57%
GO_MODIFICATION_OF_MORPHOLOGY_OR_PHYSIOLOGY_OF_OTHER_ORGANISM_INVOLVED_IN_SYMBIOTIC_INTERACTION	GO_MODIFICATION_OF_MORPHOLOGY_OR_PHYSIOLOGY_OF_OTHER_ORGANISM_INVOLVED_IN_SYMBIOTIC_INTERACTION		96	0.3126049	1.196601	0.14285715	0.58402467	1	1749	tags=22%, list=18%, signal=26%
GO_REGULATION_OF_ISOTYPE_SWITCHING	GO_REGULATION_OF_ISOTYPE_SWITCHING		22	0.4355612	1.1965773	0.33333334	0.58342993	1	863	tags=23%, list=9%, signal=25%
GO_RNA_METHYLTRANSFERASE_ACTIVITY	GO_RNA_METHYLTRANSFERASE_ACTIVITY		19	0.36445993	1.1964233	0.5	0.5835005	1	1970	tags=32%, list=20%, signal=39%
GO_RESPONSE_TO_IONIZING_RADIATION	GO_RESPONSE_TO_IONIZING_RADIATION		102	0.30041495	1.1955857	0	0.5858604	1	691	tags=12%, list=7%, signal=13%
GO_REGULATION_OF_MRNA_3_END_PROCESSING	GO_REGULATION_OF_MRNA_3_END_PROCESSING		22	0.4807041	1.1954597	0.33333334	0.58582544	1	888	tags=23%, list=9%, signal=25%
GO_TRANSFERASE_COMPLEX	GO_TRANSFERASE_COMPLEX		496	0.21531536	1.1952288	0.125	0.58673984	1	2808	tags=34%, list=28%, signal=45%
GO_NEGATIVE_REGULATION_OF_PEPTIDASE_ACTIVITY	GO_NEGATIVE_REGULATION_OF_PEPTIDASE_ACTIVITY		176	0.38079676	1.1949562	0.2857143	0.5867565	1	1070	tags=19%, list=11%, signal=21%
GO_POSITIVE_REGULATION_OF_ENDOTHELIAL_CELL_MIGRATION	GO_POSITIVE_REGULATION_OF_ENDOTHELIAL_CELL_MIGRATION		74	0.40428475	1.1949333	0	0.58626914	1	1630	tags=26%, list=16%, signal=30%
GO_LOCALIZATION_WITHIN_MEMBRANE	GO_LOCALIZATION_WITHIN_MEMBRANE		74	0.34990963	1.1948674	0.125	0.5858951	1	1920	tags=31%, list=19%, signal=38%
GO_POSITIVE_REGULATION_OF_REGULATED_SECRETORY_PATHWAY	GO_POSITIVE_REGULATION_OF_REGULATED_SECRETORY_PATHWAY		42	0.38336712	1.1940325	0	0.5871931	1	1899	tags=31%, list=19%, signal=38%
GO_DEACETYLASE_ACTIVITY	GO_DEACETYLASE_ACTIVITY		22	0.3262321	1.1939582	0	0.5868227	1	355	tags=9%, list=4%, signal=9%
GO_DEOXYRIBONUCLEOTIDE_METABOLIC_PROCESS	GO_DEOXYRIBONUCLEOTIDE_METABOLIC_PROCESS		22	0.37943083	1.1938429	0.16666667	0.5868893	1	1952	tags=36%, list=20%, signal=45%
GO_STEM_CELL_PROLIFERATION	GO_STEM_CELL_PROLIFERATION		79	0.3129028	1.1938285	0.2	0.58629835	1	1422	tags=18%, list=14%, signal=20%
GO_CELL_AGGREGATION	GO_CELL_AGGREGATION		17	0.3320176	1.1935186	0.2	0.5870704	1	1605	tags=29%, list=16%, signal=35%
GO_NEGATIVE_REGULATION_OF_CELLULAR_AMIDE_METABOLIC_PROCESS	GO_NEGATIVE_REGULATION_OF_CELLULAR_AMIDE_METABOLIC_PROCESS		89	0.39875755	1.1932185	0.2857143	0.5875954	1	2136	tags=34%, list=21%, signal=42%
GO_LEUKOCYTE_HOMEOSTASIS	GO_LEUKOCYTE_HOMEOSTASIS		68	0.41431984	1.1924324	0.2857143	0.5895526	1	1001	tags=22%, list=10%, signal=24%
GO_DNA_REPLICATION_ORIGIN_BINDING	GO_DNA_REPLICATION_ORIGIN_BINDING		19	0.39836422	1.1924062	0.33333334	0.5889613	1	1212	tags=21%, list=12%, signal=24%
GO_CYSTEINE_TYPE_PEPTIDASE_ACTIVITY	GO_CYSTEINE_TYPE_PEPTIDASE_ACTIVITY		95	0.31505367	1.1922195	0.16666667	0.5895412	1	1859	tags=22%, list=19%, signal=27%
GO_REGULATION_OF_GLIAL_CELL_PROLIFERATION	GO_REGULATION_OF_GLIAL_CELL_PROLIFERATION		27	0.42259675	1.192149	0.25	0.5892804	1	2475	tags=48%, list=25%, signal=64%
GO_DNA_TEMPLATED_TRANSCRIPTION_INITIATION	GO_DNA_TEMPLATED_TRANSCRIPTION_INITIATION		193	0.28380272	1.1921239	0.16666667	0.5886912	1	2352	tags=33%, list=24%, signal=42%
GO_MYELOID_LEUKOCYTE_CYTOKINE_PRODUCTION	GO_MYELOID_LEUKOCYTE_CYTOKINE_PRODUCTION		24	0.509056	1.1915805	0.14285715	0.5901035	1	739	tags=29%, list=7%, signal=31%
GO_POSITIVE_REGULATION_OF_AMYLOID_PRECURSOR_PROTEIN_CATABOLIC_PROCESS	GO_POSITIVE_REGULATION_OF_AMYLOID_PRECURSOR_PROTEIN_CATABOLIC_PROCESS		18	0.50304013	1.1914468	0.2857143	0.5901719	1	1573	tags=33%, list=16%, signal=39%
GO_EMBRYONIC_ORGAN_DEVELOPMENT	GO_EMBRYONIC_ORGAN_DEVELOPMENT		297	0.30755147	1.1914234	0.2	0.5898066	1	1965	tags=27%, list=20%, signal=33%
GO_NEGATIVE_REGULATION_OF_PROTEIN_MODIFICATION_BY_SMALL_PROTEIN_CONJUGATION_OR_REMOVAL	GO_NEGATIVE_REGULATION_OF_PROTEIN_MODIFICATION_BY_SMALL_PROTEIN_CONJUGATION_OR_REMOVAL		59	0.32813868	1.1904004	0.16666667	0.59260845	1	1338	tags=22%, list=13%, signal=25%
GO_REGULATION_OF_LEUKOCYTE_DIFFERENTIATION	GO_REGULATION_OF_LEUKOCYTE_DIFFERENTIATION		207	0.39088315	1.1902386	0.25	0.5924859	1	1177	tags=21%, list=12%, signal=24%
GO_EPHRIN_RECEPTOR_SIGNALING_PATHWAY	GO_EPHRIN_RECEPTOR_SIGNALING_PATHWAY		77	0.3872235	1.1899201	0.2857143	0.5932827	1	1891	tags=32%, list=19%, signal=40%
GO_NEGATIVE_REGULATION_OF_LYMPHOCYTE_APOPTOTIC_PROCESS	GO_NEGATIVE_REGULATION_OF_LYMPHOCYTE_APOPTOTIC_PROCESS		24	0.40121076	1.1897861	0.25	0.59318405	1	1054	tags=25%, list=11%, signal=28%
GO_SARCOPLASMIC_RETICULUM_MEMBRANE	GO_SARCOPLASMIC_RETICULUM_MEMBRANE		26	0.36237472	1.189768	0	0.5925956	1	927	tags=19%, list=9%, signal=21%
GO_OLIGOSACCHARIDE_METABOLIC_PROCESS	GO_OLIGOSACCHARIDE_METABOLIC_PROCESS		33	0.3855873	1.1897364	0.2	0.5921086	1	1781	tags=30%, list=18%, signal=37%
GO_DEFENSE_RESPONSE_TO_VIRUS	GO_DEFENSE_RESPONSE_TO_VIRUS		164	0.34304976	1.1895183	0.14285715	0.59290195	1	1122	tags=21%, list=11%, signal=23%
GO_REGULATION_OF_LEUKOCYTE_DEGRANULATION	GO_REGULATION_OF_LEUKOCYTE_DEGRANULATION		40	0.40854436	1.1892688	0.22222222	0.5929569	1	1899	tags=33%, list=19%, signal=40%
GO_INNATE_IMMUNE_RESPONSE_ACTIVATING_CELL_SURFACE_RECEPTOR_SIGNALING_PATHWAY	GO_INNATE_IMMUNE_RESPONSE_ACTIVATING_CELL_SURFACE_RECEPTOR_SIGNALING_PATHWAY		90	0.36363643	1.1891845	0.125	0.59271526	1	2365	tags=39%, list=24%, signal=50%
GO_EXTRINSIC_APOPTOTIC_SIGNALING_PATHWAY_VIA_DEATH_DOMAIN_RECEPTORS	GO_EXTRINSIC_APOPTOTIC_SIGNALING_PATHWAY_VIA_DEATH_DOMAIN_RECEPTORS		65	0.3988337	1.1889603	0.14285715	0.5926974	1	1460	tags=28%, list=15%, signal=32%
GO_KIDNEY_EPITHELIUM_DEVELOPMENT	GO_KIDNEY_EPITHELIUM_DEVELOPMENT		107	0.36539537	1.1885498	0.16666667	0.59400874	1	1988	tags=35%, list=20%, signal=43%
GO_REGULATION_OF_PROTEIN_STABILITY	GO_REGULATION_OF_PROTEIN_STABILITY		196	0.30672485	1.1883802	0.42857143	0.5942211	1	2797	tags=34%, list=28%, signal=46%
GO_NEGATIVE_REGULATION_OF_IMMUNE_SYSTEM_PROCESS	GO_NEGATIVE_REGULATION_OF_IMMUNE_SYSTEM_PROCESS		328	0.3788733	1.188305	0.14285715	0.59388334	1	1571	tags=24%, list=16%, signal=28%
GO_ESTABLISHMENT_OF_RNA_LOCALIZATION	GO_ESTABLISHMENT_OF_RNA_LOCALIZATION		141	0.3253995	1.1882998	0.25	0.5932994	1	2687	tags=35%, list=27%, signal=48%
GO_AZUROPHIL_GRANULE_MEMBRANE	GO_AZUROPHIL_GRANULE_MEMBRANE		44	0.4861335	1.1881317	0.16666667	0.59336066	1	2989	tags=57%, list=30%, signal=81%
GO_REGULATION_OF_AMYLOID_PRECURSOR_PROTEIN_CATABOLIC_PROCESS	GO_REGULATION_OF_AMYLOID_PRECURSOR_PROTEIN_CATABOLIC_PROCESS		30	0.44030502	1.187948	0.2857143	0.59342164	1	1573	tags=27%, list=16%, signal=32%
GO_POSITIVE_REGULATION_OF_NITRIC_OXIDE_METABOLIC_PROCESS	GO_POSITIVE_REGULATION_OF_NITRIC_OXIDE_METABOLIC_PROCESS		31	0.50306916	1.1875228	0.14285715	0.5942884	1	1460	tags=39%, list=15%, signal=45%
GO_POSITIVE_REGULATION_OF_NEURON_PROJECTION_DEVELOPMENT	GO_POSITIVE_REGULATION_OF_NEURON_PROJECTION_DEVELOPMENT		217	0.29892972	1.1874189	0.14285715	0.5944587	1	1782	tags=23%, list=18%, signal=27%
GO_REGULATION_OF_HORMONE_LEVELS	GO_REGULATION_OF_HORMONE_LEVELS		376	0.2635387	1.1873417	0	0.5939989	1	1050	tags=15%, list=11%, signal=16%
GO_HEART_DEVELOPMENT	GO_HEART_DEVELOPMENT		406	0.34623745	1.1871997	0	0.5942269	1	1575	tags=23%, list=16%, signal=26%
GO_TUMOR_NECROSIS_FACTOR_SECRETION	GO_TUMOR_NECROSIS_FACTOR_SECRETION		21	0.4304642	1.1868503	0.14285715	0.5952969	1	649	tags=24%, list=6%, signal=25%
GO_POSITIVE_REGULATION_OF_PRODUCTION_OF_MOLECULAR_MEDIATOR_OF_IMMUNE_RESPONSE	GO_POSITIVE_REGULATION_OF_PRODUCTION_OF_MOLECULAR_MEDIATOR_OF_IMMUNE_RESPONSE		68	0.4284719	1.1861261	0	0.5970802	1	818	tags=24%, list=8%, signal=25%
GO_NEGATIVE_REGULATION_OF_SIGNALING_RECEPTOR_ACTIVITY	GO_NEGATIVE_REGULATION_OF_SIGNALING_RECEPTOR_ACTIVITY		25	0.3622839	1.1856624	0.2	0.5981654	1	1055	tags=24%, list=11%, signal=27%
GO_REGULATION_OF_CELLULAR_KETONE_METABOLIC_PROCESS	GO_REGULATION_OF_CELLULAR_KETONE_METABOLIC_PROCESS		133	0.3646267	1.1849338	0.14285715	0.60036427	1	2409	tags=39%, list=24%, signal=51%
GO_NEGATIVE_REGULATION_OF_SUPRAMOLECULAR_FIBER_ORGANIZATION	GO_NEGATIVE_REGULATION_OF_SUPRAMOLECULAR_FIBER_ORGANIZATION		96	0.3211934	1.1845846	0.4	0.60094917	1	493	tags=9%, list=5%, signal=10%
GO_MAINTENANCE_OF_PROTEIN_LOCATION_IN_CELL	GO_MAINTENANCE_OF_PROTEIN_LOCATION_IN_CELL		60	0.3502076	1.1845542	0.33333334	0.6003651	1	3089	tags=48%, list=31%, signal=70%
GO_REGULATION_OF_MRNA_METABOLIC_PROCESS	GO_REGULATION_OF_MRNA_METABOLIC_PROCESS		231	0.34344164	1.184549	0.375	0.5997823	1	2385	tags=34%, list=24%, signal=43%
GO_NEGATIVE_REGULATION_OF_GLIOGENESIS	GO_NEGATIVE_REGULATION_OF_GLIOGENESIS		26	0.32821646	1.1839696	0.2857143	0.60076326	1	2781	tags=38%, list=28%, signal=53%
GO_REGULATION_OF_LYMPHOCYTE_MIGRATION	GO_REGULATION_OF_LYMPHOCYTE_MIGRATION		48	0.417333	1.183315	0.16666667	0.6018344	1	1398	tags=31%, list=14%, signal=36%
GO_REGULATION_OF_LONG_TERM_NEURONAL_SYNAPTIC_PLASTICITY	GO_REGULATION_OF_LONG_TERM_NEURONAL_SYNAPTIC_PLASTICITY		23	0.38928762	1.1829404	0.25	0.6029927	1	1508	tags=30%, list=15%, signal=36%
GO_14_3_3_PROTEIN_BINDING	GO_14_3_3_PROTEIN_BINDING		23	0.45088133	1.1823186	0.375	0.60452694	1	918	tags=22%, list=9%, signal=24%
GO_ESTABLISHMENT_OF_PROTEIN_LOCALIZATION_TO_MEMBRANE	GO_ESTABLISHMENT_OF_PROTEIN_LOCALIZATION_TO_MEMBRANE		215	0.3040815	1.1822984	0.16666667	0.6040875	1	2659	tags=41%, list=27%, signal=55%
GO_POLYSOME	GO_POLYSOME		54	0.3521006	1.1821915	0.2857143	0.6042527	1	2255	tags=39%, list=23%, signal=50%
GO_CHROMOSOME_TELOMERIC_REGION	GO_CHROMOSOME_TELOMERIC_REGION		101	0.24314168	1.1821184	0	0.60403067	1	2269	tags=26%, list=23%, signal=33%
GO_NEGATIVE_REGULATION_OF_MYELOID_LEUKOCYTE_DIFFERENTIATION	GO_NEGATIVE_REGULATION_OF_MYELOID_LEUKOCYTE_DIFFERENTIATION		37	0.49051917	1.181867	0.33333334	0.60494137	1	405	tags=19%, list=4%, signal=20%
GO_NEUTROPHIL_HOMEOSTASIS	GO_NEUTROPHIL_HOMEOSTASIS		15	0.6354063	1.1813567	0.2	0.6058157	1	589	tags=33%, list=6%, signal=35%
GO_EXOPEPTIDASE_ACTIVITY	GO_EXOPEPTIDASE_ACTIVITY		67	0.30390584	1.1811899	0.25	0.60638416	1	1498	tags=25%, list=15%, signal=30%
GO_REGULATION_OF_PROTEIN_CONTAINING_COMPLEX_ASSEMBLY	GO_REGULATION_OF_PROTEIN_CONTAINING_COMPLEX_ASSEMBLY		298	0.29532668	1.1805339	0.14285715	0.60801715	1	2423	tags=33%, list=24%, signal=42%
GO_PROTEIN_ACTIVATION_CASCADE	GO_PROTEIN_ACTIVATION_CASCADE		25	0.35690853	1.1803112	0.2857143	0.6086151	1	300	tags=12%, list=3%, signal=12%
GO_EOSINOPHIL_CHEMOTAXIS	GO_EOSINOPHIL_CHEMOTAXIS		15	0.48340443	1.1802127	0.16666667	0.60849625	1	535	tags=20%, list=5%, signal=21%
GO_U12_TYPE_SPLICEOSOMAL_COMPLEX	GO_U12_TYPE_SPLICEOSOMAL_COMPLEX		18	0.4675467	1.1801585	0.16666667	0.6079134	1	3139	tags=78%, list=31%, signal=113%
GO_SINGLE_STRANDED_DNA_BINDING	GO_SINGLE_STRANDED_DNA_BINDING		88	0.35393843	1.1798437	0.25	0.6090699	1	2303	tags=33%, list=23%, signal=42%
GO_REGULATION_OF_PROTEIN_LOCALIZATION_TO_SYNAPSE	GO_REGULATION_OF_PROTEIN_LOCALIZATION_TO_SYNAPSE		19	0.51097256	1.1796073	0.2857143	0.6089271	1	434	tags=16%, list=4%, signal=16%
GO_EXTRACELLULAR_MATRIX_STRUCTURAL_CONSTITUENT	GO_EXTRACELLULAR_MATRIX_STRUCTURAL_CONSTITUENT		119	0.3520902	1.1795368	0.2	0.60883063	1	1049	tags=23%, list=11%, signal=25%
GO_TRANSCRIPTION_INITIATION_FROM_RNA_POLYMERASE_II_PROMOTER	GO_TRANSCRIPTION_INITIATION_FROM_RNA_POLYMERASE_II_PROMOTER		159	0.29557604	1.1791805	0.2	0.60958076	1	2352	tags=35%, list=24%, signal=45%
GO_POSITIVE_REGULATION_OF_EXOCYTOSIS	GO_POSITIVE_REGULATION_OF_EXOCYTOSIS		70	0.28184322	1.1791519	0.14285715	0.60899967	1	2372	tags=31%, list=24%, signal=41%
GO_REGULATION_OF_KERATINOCYTE_PROLIFERATION	GO_REGULATION_OF_KERATINOCYTE_PROLIFERATION		25	0.575637	1.1788503	0.16666667	0.6093785	1	1021	tags=28%, list=10%, signal=31%
GO_BASAL_TRANSCRIPTION_MACHINERY_BINDING	GO_BASAL_TRANSCRIPTION_MACHINERY_BINDING		42	0.4360958	1.17877	0.2	0.60900277	1	2312	tags=45%, list=23%, signal=59%
GO_PEPTIDYL_LYSINE_MODIFICATION	GO_PEPTIDYL_LYSINE_MODIFICATION		266	0.23974027	1.1786312	0	0.60905725	1	2121	tags=22%, list=21%, signal=27%
GO_BETA_CATENIN_BINDING	GO_BETA_CATENIN_BINDING		61	0.34038296	1.178504	0.2857143	0.60894114	1	2522	tags=38%, list=25%, signal=50%
GO_OXIDOREDUCTASE_ACTIVITY_ACTING_ON_SINGLE_DONORS_WITH_INCORPORATION_OF_MOLECULAR_OXYGEN	GO_OXIDOREDUCTASE_ACTIVITY_ACTING_ON_SINGLE_DONORS_WITH_INCORPORATION_OF_MOLECULAR_OXYGEN		19	0.4821477	1.1784376	0.25	0.60856855	1	1036	tags=26%, list=10%, signal=29%
GO_NEGATIVE_REGULATION_OF_G_PROTEIN_COUPLED_RECEPTOR_SIGNALING_PATHWAY	GO_NEGATIVE_REGULATION_OF_G_PROTEIN_COUPLED_RECEPTOR_SIGNALING_PATHWAY		40	0.327726	1.1782758	0.2	0.6080877	1	1451	tags=23%, list=15%, signal=26%
GO_SPLICEOSOMAL_COMPLEX	GO_SPLICEOSOMAL_COMPLEX		126	0.38251525	1.1780748	0.125	0.6078782	1	2685	tags=45%, list=27%, signal=61%
GO_POSITIVE_T_CELL_SELECTION	GO_POSITIVE_T_CELL_SELECTION		26	0.45443386	1.1780161	0.42857143	0.6074083	1	230	tags=12%, list=2%, signal=12%
GO_CARBOHYDRATE_DERIVATIVE_TRANSPORT	GO_CARBOHYDRATE_DERIVATIVE_TRANSPORT		42	0.28680357	1.1780024	0.33333334	0.6068341	1	1794	tags=29%, list=18%, signal=35%
GO_HORMONE_MEDIATED_SIGNALING_PATHWAY	GO_HORMONE_MEDIATED_SIGNALING_PATHWAY		184	0.29404375	1.1775923	0.33333334	0.6079356	1	1685	tags=22%, list=17%, signal=26%
GO_ESTROUS_CYCLE	GO_ESTROUS_CYCLE		15	0.52036583	1.1772766	0	0.6087963	1	627	tags=27%, list=6%, signal=28%
GO_ER_NUCLEUS_SIGNALING_PATHWAY	GO_ER_NUCLEUS_SIGNALING_PATHWAY		40	0.50653833	1.1772248	0.33333334	0.6082225	1	2031	tags=40%, list=20%, signal=50%
GO_ECTODERM_DEVELOPMENT	GO_ECTODERM_DEVELOPMENT		15	0.3923035	1.177189	0.2	0.6077653	1	1895	tags=33%, list=19%, signal=41%
GO_EAR_DEVELOPMENT	GO_EAR_DEVELOPMENT		143	0.30459014	1.1771117	0.125	0.6074171	1	1218	tags=18%, list=12%, signal=20%
GO_REGULATION_OF_PROTEIN_MODIFICATION_BY_SMALL_PROTEIN_CONJUGATION_OR_REMOVAL	GO_REGULATION_OF_PROTEIN_MODIFICATION_BY_SMALL_PROTEIN_CONJUGATION_OR_REMOVAL		154	0.31804416	1.1769111	0	0.60781246	1	2937	tags=36%, list=29%, signal=50%
GO_REGULATION_OF_PEPTIDASE_ACTIVITY	GO_REGULATION_OF_PEPTIDASE_ACTIVITY		310	0.34769678	1.176869	0.14285715	0.6076787	1	1588	tags=24%, list=16%, signal=28%
GO_KERATINOCYTE_PROLIFERATION	GO_KERATINOCYTE_PROLIFERATION		33	0.48019183	1.1767566	0.16666667	0.607637	1	1021	tags=21%, list=10%, signal=24%
GO_NUCLEOTIDYLTRANSFERASE_ACTIVITY	GO_NUCLEOTIDYLTRANSFERASE_ACTIVITY		75	0.26116702	1.1762148	0.25	0.6087153	1	2905	tags=36%, list=29%, signal=50%
GO_AGING	GO_AGING		248	0.31365976	1.1756952	0	0.6105433	1	1220	tags=20%, list=12%, signal=22%
GO_SODIUM_CHANNEL_REGULATOR_ACTIVITY	GO_SODIUM_CHANNEL_REGULATOR_ACTIVITY		24	0.42309552	1.1756009	0.2	0.6105313	1	2635	tags=42%, list=26%, signal=56%
GO_INTRINSIC_APOPTOTIC_SIGNALING_PATHWAY	GO_INTRINSIC_APOPTOTIC_SIGNALING_PATHWAY		211	0.3265946	1.174993	0.2857143	0.6104082	1	1891	tags=25%, list=19%, signal=30%
GO_REGULATION_OF_B_CELL_ACTIVATION	GO_REGULATION_OF_B_CELL_ACTIVATION		87	0.5054991	1.1749918	0.14285715	0.6098383	1	1413	tags=30%, list=14%, signal=35%
GO_PHOSPHATIDYLINOSITOL_3_KINASE_SIGNALING	GO_PHOSPHATIDYLINOSITOL_3_KINASE_SIGNALING		121	0.3225585	1.1748699	0.14285715	0.6099858	1	962	tags=17%, list=10%, signal=18%
GO_COATED_VESICLE	GO_COATED_VESICLE		210	0.3034393	1.1748568	0	0.6095117	1	1471	tags=20%, list=15%, signal=24%
GO_POSITIVE_REGULATION_OF_RESPONSE_TO_BIOTIC_STIMULUS	GO_POSITIVE_REGULATION_OF_RESPONSE_TO_BIOTIC_STIMULUS		284	0.32902214	1.1748114	0.14285715	0.60925055	1	2368	tags=33%, list=24%, signal=42%
GO_POSITIVE_REGULATION_OF_NEURON_DIFFERENTIATION	GO_POSITIVE_REGULATION_OF_NEURON_DIFFERENTIATION		278	0.2764658	1.1746138	0.14285715	0.6097958	1	1782	tags=22%, list=18%, signal=26%
GO_POSITIVE_REGULATION_OF_ERYTHROCYTE_DIFFERENTIATION	GO_POSITIVE_REGULATION_OF_ERYTHROCYTE_DIFFERENTIATION		23	0.5365942	1.1746114	0.2857143	0.6092291	1	1946	tags=39%, list=19%, signal=48%
GO_RESPONSE_TO_ENDOPLASMIC_RETICULUM_STRESS	GO_RESPONSE_TO_ENDOPLASMIC_RETICULUM_STRESS		195	0.37219682	1.1742772	0.33333334	0.6095271	1	2508	tags=40%, list=25%, signal=52%
GO_REGULATION_OF_SYNAPSE_ASSEMBLY	GO_REGULATION_OF_SYNAPSE_ASSEMBLY		62	0.3089348	1.174194	0	0.60916233	1	992	tags=15%, list=10%, signal=16%
GO_POSITIVE_REGULATION_OF_APOPTOTIC_SIGNALING_PATHWAY	GO_POSITIVE_REGULATION_OF_APOPTOTIC_SIGNALING_PATHWAY		138	0.33383003	1.1738834	0.2857143	0.6095152	1	1902	tags=27%, list=19%, signal=33%
GO_CHONDROCYTE_DEVELOPMENT	GO_CHONDROCYTE_DEVELOPMENT		31	0.43157884	1.1736622	0.33333334	0.6099653	1	1067	tags=23%, list=11%, signal=25%
GO_POSITIVE_REGULATION_OF_MUSCLE_HYPERTROPHY	GO_POSITIVE_REGULATION_OF_MUSCLE_HYPERTROPHY		23	0.4595464	1.1734626	0.33333334	0.6100123	1	653	tags=22%, list=7%, signal=23%
GO_ION_CHANNEL_REGULATOR_ACTIVITY	GO_ION_CHANNEL_REGULATOR_ACTIVITY		68	0.3162872	1.1734354	0.2	0.6098152	1	2047	tags=31%, list=20%, signal=39%
GO_MIDDLE_EAR_MORPHOGENESIS	GO_MIDDLE_EAR_MORPHOGENESIS		15	0.44164896	1.1734113	0.33333334	0.60925215	1	1965	tags=40%, list=20%, signal=50%
GO_FC_RECEPTOR_SIGNALING_PATHWAY	GO_FC_RECEPTOR_SIGNALING_PATHWAY		163	0.3583836	1.1733401	0.125	0.6086901	1	2664	tags=41%, list=27%, signal=55%
GO_ANDROGEN_RECEPTOR_SIGNALING_PATHWAY	GO_ANDROGEN_RECEPTOR_SIGNALING_PATHWAY		49	0.3850533	1.1725534	0.14285715	0.6107141	1	2911	tags=47%, list=29%, signal=66%
GO_POSITIVE_REGULATION_OF_CYTOKINE_PRODUCTION	GO_POSITIVE_REGULATION_OF_CYTOKINE_PRODUCTION		328	0.36062357	1.1720463	0	0.61267984	1	1179	tags=20%, list=12%, signal=22%
GO_POSITIVE_REGULATION_OF_ACUTE_INFLAMMATORY_RESPONSE	GO_POSITIVE_REGULATION_OF_ACUTE_INFLAMMATORY_RESPONSE		23	0.61300695	1.1718628	0.16666667	0.6128171	1	818	tags=30%, list=8%, signal=33%
GO_POSITIVE_REGULATION_OF_BLOOD_VESSEL_ENDOTHELIAL_CELL_MIGRATION	GO_POSITIVE_REGULATION_OF_BLOOD_VESSEL_ENDOTHELIAL_CELL_MIGRATION		44	0.38888478	1.1715202	0.2857143	0.6137534	1	1618	tags=25%, list=16%, signal=30%
GO_CELLULAR_TRANSITION_METAL_ION_HOMEOSTASIS	GO_CELLULAR_TRANSITION_METAL_ION_HOMEOSTASIS		79	0.45019507	1.1715167	0.33333334	0.6131898	1	1579	tags=32%, list=16%, signal=37%
GO_FIBRILLAR_CENTER	GO_FIBRILLAR_CENTER		92	0.31825465	1.1712649	0.16666667	0.61398464	1	3002	tags=40%, list=30%, signal=57%
GO_NEGATIVE_REGULATION_OF_PROTEOLYSIS	GO_NEGATIVE_REGULATION_OF_PROTEOLYSIS		238	0.33433864	1.1709071	0.14285715	0.6147723	1	1133	tags=17%, list=11%, signal=19%
GO_PROTEIN_PROCESSING	GO_PROTEIN_PROCESSING		145	0.3253906	1.1708751	0	0.6142093	1	1599	tags=27%, list=16%, signal=32%
GO_REGIONALIZATION	GO_REGIONALIZATION		229	0.31601316	1.1708404	0.25	0.61364734	1	1021	tags=17%, list=10%, signal=19%
GO_MAINTENANCE_OF_LOCATION_IN_CELL	GO_MAINTENANCE_OF_LOCATION_IN_CELL		74	0.35909212	1.1706811	0.16666667	0.6136043	1	1579	tags=26%, list=16%, signal=30%
GO_REGULATION_OF_PEPTIDE_SECRETION	GO_REGULATION_OF_PEPTIDE_SECRETION		352	0.29190022	1.1703061	0	0.61469144	1	1468	tags=21%, list=15%, signal=23%
GO_NERVE_DEVELOPMENT	GO_NERVE_DEVELOPMENT		63	0.33446446	1.1698681	0.14285715	0.6156669	1	239	tags=8%, list=2%, signal=8%
GO_ACTIVATION_OF_ADENYLATE_CYCLASE_ACTIVITY	GO_ACTIVATION_OF_ADENYLATE_CYCLASE_ACTIVITY		32	0.34390685	1.1695422	0	0.616276	1	1171	tags=25%, list=12%, signal=28%
GO_PROTEIN_MATURATION	GO_PROTEIN_MATURATION		182	0.29642034	1.1693208	0.2	0.6165975	1	1721	tags=25%, list=17%, signal=30%
GO_CYTOKINE_SECRETION	GO_CYTOKINE_SECRETION		155	0.37712738	1.1692066	0.125	0.6163323	1	1021	tags=23%, list=10%, signal=25%
GO_NEGATIVE_REGULATION_OF_PRODUCTION_OF_MOLECULAR_MEDIATOR_OF_IMMUNE_RESPONSE	GO_NEGATIVE_REGULATION_OF_PRODUCTION_OF_MOLECULAR_MEDIATOR_OF_IMMUNE_RESPONSE		32	0.37914732	1.1688324	0.14285715	0.61753994	1	863	tags=19%, list=9%, signal=20%
GO_NEGATIVE_REGULATION_OF_CELLULAR_PROTEIN_LOCALIZATION	GO_NEGATIVE_REGULATION_OF_CELLULAR_PROTEIN_LOCALIZATION		73	0.4255003	1.1686573	0.25	0.61786306	1	609	tags=15%, list=6%, signal=16%
GO_REGULATION_OF_DNA_TEMPLATED_TRANSCRIPTION_ELONGATION	GO_REGULATION_OF_DNA_TEMPLATED_TRANSCRIPTION_ELONGATION		38	0.29430953	1.1685855	0.33333334	0.6176063	1	2777	tags=37%, list=28%, signal=51%
GO_REGULATION_OF_INSULIN_SECRETION	GO_REGULATION_OF_INSULIN_SECRETION		133	0.29518896	1.1685158	0.2	0.6171471	1	1775	tags=26%, list=18%, signal=32%
GO_CELL_MIGRATION_INVOLVED_IN_SPROUTING_ANGIOGENESIS	GO_CELL_MIGRATION_INVOLVED_IN_SPROUTING_ANGIOGENESIS		45	0.43839732	1.1683542	0.11111111	0.617214	1	1062	tags=20%, list=11%, signal=22%
GO_POSITIVE_REGULATION_OF_IMMUNE_EFFECTOR_PROCESS	GO_POSITIVE_REGULATION_OF_IMMUNE_EFFECTOR_PROCESS		158	0.34629932	1.1680405	0.25	0.61739165	1	1104	tags=21%, list=11%, signal=23%
GO_POSITIVE_REGULATION_OF_MULTI_ORGANISM_PROCESS	GO_POSITIVE_REGULATION_OF_MULTI_ORGANISM_PROCESS		402	0.31912062	1.1675624	0.2857143	0.6192062	1	2385	tags=32%, list=24%, signal=40%
GO_SCHAFFER_COLLATERAL_CA1_SYNAPSE	GO_SCHAFFER_COLLATERAL_CA1_SYNAPSE		66	0.3105301	1.1675507	0	0.6187455	1	1573	tags=24%, list=16%, signal=29%
GO_RNA_LOCALIZATION	GO_RNA_LOCALIZATION		161	0.32850477	1.1672202	0.14285715	0.61938906	1	2687	tags=36%, list=27%, signal=48%
GO_CARBOXY_TERMINAL_DOMAIN_PROTEIN_KINASE_COMPLEX	GO_CARBOXY_TERMINAL_DOMAIN_PROTEIN_KINASE_COMPLEX		15	0.40104887	1.1671284	0.33333334	0.6190291	1	2777	tags=53%, list=28%, signal=74%
GO_SULFUR_COMPOUND_METABOLIC_PROCESS	GO_SULFUR_COMPOUND_METABOLIC_PROCESS		241	0.280786	1.166985	0.16666667	0.6186855	1	1795	tags=24%, list=18%, signal=29%
GO_ENDOCYTOSIS	GO_ENDOCYTOSIS		403	0.31765303	1.166631	0.2857143	0.6190528	1	1815	tags=24%, list=18%, signal=28%
GO_TRANSLATIONAL_INITIATION	GO_TRANSLATIONAL_INITIATION		138	0.32302308	1.1664443	0.14285715	0.61920565	1	3102	tags=52%, list=31%, signal=75%
GO_PYRIMIDINE_NUCLEOTIDE_BIOSYNTHETIC_PROCESS	GO_PYRIMIDINE_NUCLEOTIDE_BIOSYNTHETIC_PROCESS		24	0.3902628	1.1660652	0.33333334	0.62031776	1	2610	tags=46%, list=26%, signal=62%
GO_MUSCLE_STRUCTURE_DEVELOPMENT	GO_MUSCLE_STRUCTURE_DEVELOPMENT		455	0.35811663	1.1660463	0.16666667	0.61976093	1	1582	tags=24%, list=16%, signal=28%
GO_P_BODY	GO_P_BODY		51	0.31083006	1.1658322	0.2857143	0.62039393	1	1266	tags=22%, list=13%, signal=25%
GO_BETA_CATENIN_DESTRUCTION_COMPLEX_DISASSEMBLY	GO_BETA_CATENIN_DESTRUCTION_COMPLEX_DISASSEMBLY		17	0.38653788	1.1656959	0	0.62029153	1	1743	tags=29%, list=17%, signal=36%
GO_OSSIFICATION	GO_OSSIFICATION		286	0.3284646	1.1654512	0.25	0.62119514	1	1208	tags=21%, list=12%, signal=24%
GO_COLUMNAR_CUBOIDAL_EPITHELIAL_CELL_DEVELOPMENT	GO_COLUMNAR_CUBOIDAL_EPITHELIAL_CELL_DEVELOPMENT		40	0.2798953	1.1654077	0.16666667	0.6207509	1	1475	tags=20%, list=15%, signal=23%
GO_COATED_VESICLE_MEMBRANE	GO_COATED_VESICLE_MEMBRANE		139	0.3277892	1.1653993	0.2857143	0.62019616	1	1471	tags=22%, list=15%, signal=26%
GO_ENDOLYSOSOME	GO_ENDOLYSOSOME		15	0.5102609	1.1652251	0.33333334	0.62029934	1	1838	tags=47%, list=18%, signal=57%
GO_REGULATION_OF_PEPTIDE_HORMONE_SECRETION	GO_REGULATION_OF_PEPTIDE_HORMONE_SECRETION		155	0.2782609	1.1651738	0.2	0.62014705	1	1779	tags=25%, list=18%, signal=30%
GO_REGULATION_OF_SUBSTRATE_ADHESION_DEPENDENT_CELL_SPREADING	GO_REGULATION_OF_SUBSTRATE_ADHESION_DEPENDENT_CELL_SPREADING		39	0.2976728	1.1648409	0.4	0.62072426	1	2228	tags=31%, list=22%, signal=39%
GO_SECRETION_BY_TISSUE	GO_SECRETION_BY_TISSUE		25	0.37399206	1.164533	0.16666667	0.62180334	1	1086	tags=24%, list=11%, signal=27%
GO_UROGENITAL_SYSTEM_DEVELOPMENT	GO_UROGENITAL_SYSTEM_DEVELOPMENT		256	0.30113548	1.1644138	0.22222222	0.62145823	1	1690	tags=25%, list=17%, signal=29%
GO_PROTEASOME_CORE_COMPLEX	GO_PROTEASOME_CORE_COMPLEX		17	0.52207845	1.1640092	0.4	0.62251174	1	3271	tags=76%, list=33%, signal=114%
GO_MODIFICATION_DEPENDENT_MACROMOLECULE_CATABOLIC_PROCESS	GO_MODIFICATION_DEPENDENT_MACROMOLECULE_CATABOLIC_PROCESS		377	0.26556453	1.1634405	0.42857143	0.6234097	1	2489	tags=29%, list=25%, signal=37%
GO_MOTOR_NEURON_AXON_GUIDANCE	GO_MOTOR_NEURON_AXON_GUIDANCE		25	0.5040712	1.1629717	0.25	0.6253261	1	1942	tags=48%, list=19%, signal=59%
GO_PURINE_CONTAINING_COMPOUND_CATABOLIC_PROCESS	GO_PURINE_CONTAINING_COMPOUND_CATABOLIC_PROCESS		34	0.41622338	1.1628834	0.42857143	0.62495834	1	1154	tags=26%, list=12%, signal=30%
GO_NEPHRON_EPITHELIUM_DEVELOPMENT	GO_NEPHRON_EPITHELIUM_DEVELOPMENT		80	0.37058714	1.1627253	0.33333334	0.6248772	1	1988	tags=35%, list=20%, signal=43%
GO_EMBRYONIC_DIGESTIVE_TRACT_DEVELOPMENT	GO_EMBRYONIC_DIGESTIVE_TRACT_DEVELOPMENT		29	0.44139054	1.161927	0.14285715	0.6268142	1	1575	tags=28%, list=16%, signal=33%
GO_ANTIGEN_PROCESSING_AND_PRESENTATION_OF_EXOGENOUS_PEPTIDE_ANTIGEN_VIA_MHC_CLASS_I	GO_ANTIGEN_PROCESSING_AND_PRESENTATION_OF_EXOGENOUS_PEPTIDE_ANTIGEN_VIA_MHC_CLASS_I		67	0.46132982	1.1615968	0.4	0.6269391	1	2333	tags=45%, list=23%, signal=58%
GO_MEMBRANE_REGION	GO_MEMBRANE_REGION		272	0.3360601	1.1613561	0.33333334	0.62730753	1	1299	tags=19%, list=13%, signal=22%
GO_EMBRYONIC_AXIS_SPECIFICATION	GO_EMBRYONIC_AXIS_SPECIFICATION		21	0.4439785	1.1607592	0.2	0.6292795	1	1895	tags=38%, list=19%, signal=47%
GO_CELLULAR_RESPONSE_TO_XENOBIOTIC_STIMULUS	GO_CELLULAR_RESPONSE_TO_XENOBIOTIC_STIMULUS		135	0.36052814	1.1604468	0.33333334	0.630342	1	1462	tags=24%, list=15%, signal=27%
GO_CELL_SUBSTRATE_JUNCTION_ORGANIZATION	GO_CELL_SUBSTRATE_JUNCTION_ORGANIZATION		82	0.3020969	1.1598654	0.16666667	0.6324471	1	980	tags=17%, list=10%, signal=19%
GO_REGULATION_OF_INTRACELLULAR_STEROID_HORMONE_RECEPTOR_SIGNALING_PATHWAY	GO_REGULATION_OF_INTRACELLULAR_STEROID_HORMONE_RECEPTOR_SIGNALING_PATHWAY		60	0.34599918	1.1594818	0.4	0.6328645	1	958	tags=18%, list=10%, signal=20%
GO_LIPASE_INHIBITOR_ACTIVITY	GO_LIPASE_INHIBITOR_ACTIVITY		15	0.36426768	1.15908	0.4	0.63396484	1	656	tags=20%, list=7%, signal=21%
GO_TUMOR_NECROSIS_FACTOR_BIOSYNTHETIC_PROCESS	GO_TUMOR_NECROSIS_FACTOR_BIOSYNTHETIC_PROCESS		23	0.46756774	1.1589596	0.25	0.633695	1	992	tags=26%, list=10%, signal=29%
GO_OXIDOREDUCTASE_ACTIVITY_ACTING_ON_THE_ALDEHYDE_OR_OXO_GROUP_OF_DONORS	GO_OXIDOREDUCTASE_ACTIVITY_ACTING_ON_THE_ALDEHYDE_OR_OXO_GROUP_OF_DONORS		35	0.31815115	1.1589595	0	0.6331386	1	506	tags=11%, list=5%, signal=12%
GO_CELLULAR_RESPONSE_TO_GLUCOSE_STARVATION	GO_CELLULAR_RESPONSE_TO_GLUCOSE_STARVATION		28	0.31389338	1.1588011	0.14285715	0.6331521	1	2031	tags=32%, list=20%, signal=40%
GO_POSITIVE_REGULATION_OF_PEPTIDYL_LYSINE_ACETYLATION	GO_POSITIVE_REGULATION_OF_PEPTIDYL_LYSINE_ACETYLATION		27	0.3463549	1.1584646	0.33333334	0.6335799	1	1392	tags=19%, list=14%, signal=21%
GO_ORGAN_GROWTH	GO_ORGAN_GROWTH		134	0.34197646	1.1583552	0.2857143	0.6334694	1	1540	tags=27%, list=15%, signal=31%
GO_TOLL_LIKE_RECEPTOR_SIGNALING_PATHWAY	GO_TOLL_LIKE_RECEPTOR_SIGNALING_PATHWAY		108	0.41490218	1.1582963	0.33333334	0.6332536	1	1671	tags=28%, list=17%, signal=33%
GO_PATTERN_RECOGNITION_RECEPTOR_SIGNALING_PATHWAY	GO_PATTERN_RECOGNITION_RECEPTOR_SIGNALING_PATHWAY		134	0.3656025	1.1581954	0.42857143	0.6330265	1	1122	tags=19%, list=11%, signal=22%
GO_REGULATION_OF_DEFENSE_RESPONSE_TO_VIRUS_BY_HOST	GO_REGULATION_OF_DEFENSE_RESPONSE_TO_VIRUS_BY_HOST		21	0.5140458	1.1575018	0.2	0.6346044	1	818	tags=29%, list=8%, signal=31%
GO_REGULATION_OF_LYMPHOCYTE_CHEMOTAXIS	GO_REGULATION_OF_LYMPHOCYTE_CHEMOTAXIS		22	0.4687078	1.1571909	0.4	0.634995	1	434	tags=23%, list=4%, signal=24%
GO_NEGATIVE_REGULATION_OF_CELL_CYCLE	GO_NEGATIVE_REGULATION_OF_CELL_CYCLE		441	0.25121272	1.1569921	0.125	0.6353994	1	2524	tags=31%, list=25%, signal=39%
GO_PHOSPHATIDIC_ACID_METABOLIC_PROCESS	GO_PHOSPHATIDIC_ACID_METABOLIC_PROCESS		22	0.4225004	1.1567414	0.14285715	0.63538975	1	584	tags=14%, list=6%, signal=14%
GO_MIDBRAIN_DEVELOPMENT	GO_MIDBRAIN_DEVELOPMENT		61	0.3550737	1.1564735	0.4	0.63593715	1	1351	tags=21%, list=14%, signal=24%
GO_THYROID_GLAND_DEVELOPMENT	GO_THYROID_GLAND_DEVELOPMENT		21	0.2906483	1.1557976	0.25	0.6379471	1	2912	tags=43%, list=29%, signal=60%
GO_INSULIN_SECRETION	GO_INSULIN_SECRETION		154	0.27523658	1.1557975	0.25	0.6373928	1	1775	tags=24%, list=18%, signal=29%
GO_MRNA_TRANSPORT	GO_MRNA_TRANSPORT		107	0.32995254	1.1557254	0.25	0.63718694	1	2992	tags=41%, list=30%, signal=58%
GO_IMMUNE_RESPONSE_REGULATING_SIGNALING_PATHWAY	GO_IMMUNE_RESPONSE_REGULATING_SIGNALING_PATHWAY		424	0.35027424	1.1554825	0.25	0.6369319	1	2369	tags=33%, list=24%, signal=42%
GO_PEPTIDE_HORMONE_BINDING	GO_PEPTIDE_HORMONE_BINDING		41	0.44734785	1.1553557	0	0.6370008	1	1181	tags=22%, list=12%, signal=25%
GO_RESPONSE_TO_ANTIBIOTIC	GO_RESPONSE_TO_ANTIBIOTIC		265	0.3113814	1.1553404	0.14285715	0.6365455	1	1029	tags=15%, list=10%, signal=16%
GO_POSITIVE_REGULATION_OF_RESPONSE_TO_CYTOKINE_STIMULUS	GO_POSITIVE_REGULATION_OF_RESPONSE_TO_CYTOKINE_STIMULUS		37	0.46405223	1.1551092	0.375	0.6372494	1	1400	tags=27%, list=14%, signal=31%
GO_PODOSOME	GO_PODOSOME		20	0.50471914	1.1550951	0.25	0.6367932	1	54	tags=10%, list=1%, signal=10%
GO_BLOOD_MICROPARTICLE	GO_BLOOD_MICROPARTICLE		89	0.46121204	1.1547898	0.2857143	0.6375582	1	503	tags=17%, list=5%, signal=18%
GO_NEGATIVE_REGULATION_OF_RNA_CATABOLIC_PROCESS	GO_NEGATIVE_REGULATION_OF_RNA_CATABOLIC_PROCESS		39	0.3379647	1.1547787	0.33333334	0.6370081	1	2289	tags=38%, list=23%, signal=50%
GO_CELLULAR_RESPONSE_TO_BIOTIC_STIMULUS	GO_CELLULAR_RESPONSE_TO_BIOTIC_STIMULUS		176	0.40919316	1.1546952	0.33333334	0.6369686	1	1001	tags=23%, list=10%, signal=25%
GO_ANTIGEN_RECEPTOR_MEDIATED_SIGNALING_PATHWAY	GO_ANTIGEN_RECEPTOR_MEDIATED_SIGNALING_PATHWAY		192	0.38977867	1.1546605	0	0.63654894	1	2369	tags=36%, list=24%, signal=46%
GO_POSITIVE_REGULATION_OF_PROTEIN_LOCALIZATION_TO_CELL_PERIPHERY	GO_POSITIVE_REGULATION_OF_PROTEIN_LOCALIZATION_TO_CELL_PERIPHERY		50	0.3477676	1.1546462	0.16666667	0.63608825	1	1775	tags=32%, list=18%, signal=39%
GO_ESTABLISHMENT_OF_PROTEIN_LOCALIZATION_TO_ENDOPLASMIC_RETICULUM	GO_ESTABLISHMENT_OF_PROTEIN_LOCALIZATION_TO_ENDOPLASMIC_RETICULUM		81	0.36467683	1.1543968	0.375	0.6372133	1	2998	tags=54%, list=30%, signal=77%
GO_NEGATIVE_REGULATION_OF_MUSCLE_CONTRACTION	GO_NEGATIVE_REGULATION_OF_MUSCLE_CONTRACTION		20	0.48265392	1.154053	0.14285715	0.63798755	1	683	tags=25%, list=7%, signal=27%
GO_CHROMATIN_ASSEMBLY	GO_CHROMATIN_ASSEMBLY		59	0.34431246	1.1536256	0.25	0.6387237	1	2902	tags=42%, list=29%, signal=59%
GO_VASCULAR_ENDOTHELIAL_GROWTH_FACTOR_PRODUCTION	GO_VASCULAR_ENDOTHELIAL_GROWTH_FACTOR_PRODUCTION		26	0.55394125	1.1532755	0.2857143	0.63891035	1	950	tags=31%, list=10%, signal=34%
GO_PANCREAS_DEVELOPMENT	GO_PANCREAS_DEVELOPMENT		62	0.3637518	1.1524183	0.2857143	0.6419573	1	1218	tags=19%, list=12%, signal=22%
GO_REGULATION_OF_PHOSPHATIDYLINOSITOL_3_KINASE_SIGNALING	GO_REGULATION_OF_PHOSPHATIDYLINOSITOL_3_KINASE_SIGNALING		104	0.33686236	1.1522936	0.125	0.6423109	1	962	tags=17%, list=10%, signal=19%
GO_REGULATION_OF_ACTIN_NUCLEATION	GO_REGULATION_OF_ACTIN_NUCLEATION		17	0.46969897	1.1522921	0.14285715	0.6418515	1	2423	tags=41%, list=24%, signal=54%
GO_POSITIVE_REGULATION_OF_DEFENSE_RESPONSE	GO_POSITIVE_REGULATION_OF_DEFENSE_RESPONSE		361	0.31851426	1.1516415	0.125	0.64383817	1	2368	tags=33%, list=24%, signal=42%
GO_REGULATION_OF_PROTEIN_BINDING	GO_REGULATION_OF_PROTEIN_BINDING		173	0.34555265	1.1515092	0.42857143	0.6436288	1	1776	tags=27%, list=18%, signal=32%
GO_U2_SNRNP	GO_U2_SNRNP		15	0.46609494	1.1513566	0.14285715	0.64387476	1	3377	tags=67%, list=34%, signal=101%
GO_DOUBLE_STRANDED_RNA_BINDING	GO_DOUBLE_STRANDED_RNA_BINDING		53	0.3903249	1.1508331	0.2857143	0.64500636	1	2136	tags=36%, list=21%, signal=45%
GO_REGULATION_OF_CHROMOSOME_ORGANIZATION	GO_REGULATION_OF_CHROMOSOME_ORGANIZATION		226	0.20732501	1.1508056	0.14285715	0.644457	1	1458	tags=17%, list=15%, signal=19%
GO_MISFOLDED_PROTEIN_BINDING	GO_MISFOLDED_PROTEIN_BINDING		19	0.4390353	1.1507912	0.25	0.6439085	1	1835	tags=32%, list=18%, signal=39%
GO_RESPONSE_TO_DSRNA	GO_RESPONSE_TO_DSRNA		40	0.35366422	1.1506579	0.2	0.6439053	1	936	tags=23%, list=9%, signal=25%
GO_MRNA_BINDING	GO_MRNA_BINDING		165	0.3490771	1.1506227	0.25	0.64344424	1	2455	tags=35%, list=25%, signal=46%
GO_POSITIVE_REGULATION_OF_NERVOUS_SYSTEM_DEVELOPMENT	GO_POSITIVE_REGULATION_OF_NERVOUS_SYSTEM_DEVELOPMENT		394	0.2576821	1.1505316	0.25	0.6431774	1	1782	tags=21%, list=18%, signal=24%
GO_POSITIVE_REGULATION_OF_HEART_GROWTH	GO_POSITIVE_REGULATION_OF_HEART_GROWTH		30	0.51961803	1.1504302	0.33333334	0.6430135	1	1834	tags=40%, list=18%, signal=49%
GO_REGULATION_OF_INTRINSIC_APOPTOTIC_SIGNALING_PATHWAY_BY_P53_CLASS_MEDIATOR	GO_REGULATION_OF_INTRINSIC_APOPTOTIC_SIGNALING_PATHWAY_BY_P53_CLASS_MEDIATOR		17	0.43845204	1.1502506	0.16666667	0.64346707	1	262	tags=12%, list=3%, signal=12%
GO_CELLULAR_RESPONSE_TO_LIGHT_STIMULUS	GO_CELLULAR_RESPONSE_TO_LIGHT_STIMULUS		88	0.288925	1.1500415	0.2	0.6438531	1	1453	tags=19%, list=15%, signal=22%
GO_POSITIVE_REGULATION_OF_EPITHELIAL_TO_MESENCHYMAL_TRANSITION	GO_POSITIVE_REGULATION_OF_EPITHELIAL_TO_MESENCHYMAL_TRANSITION		39	0.47024304	1.1499809	0.2857143	0.6436197	1	1020	tags=26%, list=10%, signal=28%
GO_U2_TYPE_CATALYTIC_STEP_2_SPLICEOSOME	GO_U2_TYPE_CATALYTIC_STEP_2_SPLICEOSOME		24	0.3923443	1.1499689	0.33333334	0.64307564	1	2470	tags=50%, list=25%, signal=66%
GO_REGULATION_OF_OSTEOBLAST_DIFFERENTIATION	GO_REGULATION_OF_OSTEOBLAST_DIFFERENTIATION		80	0.39748314	1.149856	0.14285715	0.6428451	1	1460	tags=25%, list=15%, signal=29%
GO_KIDNEY_MESENCHYME_DEVELOPMENT	GO_KIDNEY_MESENCHYME_DEVELOPMENT		16	0.4719099	1.1493764	0.14285715	0.6442303	1	727	tags=25%, list=7%, signal=27%
GO_SENSORY_SYSTEM_DEVELOPMENT	GO_SENSORY_SYSTEM_DEVELOPMENT		265	0.27225426	1.1489956	0.14285715	0.64539546	1	729	tags=12%, list=7%, signal=13%
GO_TYPE_I_INTERFERON_PRODUCTION	GO_TYPE_I_INTERFERON_PRODUCTION		89	0.31912997	1.1486508	0.2857143	0.6456617	1	1504	tags=22%, list=15%, signal=26%
GO_AUTOPHAGOSOME_MATURATION	GO_AUTOPHAGOSOME_MATURATION		21	0.38137186	1.1482491	0.25	0.6464254	1	2674	tags=48%, list=27%, signal=65%
GO_FOLIC_ACID_CONTAINING_COMPOUND_METABOLIC_PROCESS	GO_FOLIC_ACID_CONTAINING_COMPOUND_METABOLIC_PROCESS		18	0.42094928	1.148191	0.375	0.6463939	1	344	tags=11%, list=3%, signal=11%
GO_NECROTIC_CELL_DEATH	GO_NECROTIC_CELL_DEATH		37	0.5065166	1.1481014	0.16666667	0.6460472	1	1588	tags=32%, list=16%, signal=38%
GO_ACTIN_NUCLEATION	GO_ACTIN_NUCLEATION		28	0.48998663	1.148059	0.2857143	0.64559305	1	2605	tags=50%, list=26%, signal=67%
GO_NEGATIVE_REGULATION_OF_HYDROLASE_ACTIVITY	GO_NEGATIVE_REGULATION_OF_HYDROLASE_ACTIVITY		292	0.33683148	1.1478293	0.33333334	0.6462312	1	1788	tags=25%, list=18%, signal=30%
GO_MAINTENANCE_OF_PROTEIN_LOCALIZATION_IN_ORGANELLE	GO_MAINTENANCE_OF_PROTEIN_LOCALIZATION_IN_ORGANELLE		35	0.30698603	1.147714	0.4	0.6458708	1	2289	tags=37%, list=23%, signal=48%
GO_PDZ_DOMAIN_BINDING	GO_PDZ_DOMAIN_BINDING		59	0.27705616	1.1469622	0.33333334	0.64836705	1	680	tags=14%, list=7%, signal=14%
GO_RNA_EXPORT_FROM_NUCLEUS	GO_RNA_EXPORT_FROM_NUCLEUS		98	0.34250954	1.1469129	0.2857143	0.64782447	1	2992	tags=41%, list=30%, signal=58%
GO_PLATELET_ALPHA_GRANULE	GO_PLATELET_ALPHA_GRANULE		74	0.3799599	1.1468709	0.14285715	0.6473742	1	531	tags=16%, list=5%, signal=17%
GO_PRECATALYTIC_SPLICEOSOME	GO_PRECATALYTIC_SPLICEOSOME		39	0.38960734	1.1467537	0.16666667	0.6472014	1	3053	tags=59%, list=31%, signal=85%
GO_ENDOCRINE_PANCREAS_DEVELOPMENT	GO_ENDOCRINE_PANCREAS_DEVELOPMENT		40	0.39522022	1.1459448	0.2	0.6491458	1	838	tags=18%, list=8%, signal=19%
GO_POSITIVE_REGULATION_OF_HEMOPOIESIS	GO_POSITIVE_REGULATION_OF_HEMOPOIESIS		153	0.38797453	1.145789	0.375	0.6492435	1	1265	tags=23%, list=13%, signal=26%
GO_REGULATION_OF_INFLAMMATORY_RESPONSE	GO_REGULATION_OF_INFLAMMATORY_RESPONSE		230	0.37974703	1.145361	0.14285715	0.65099823	1	851	tags=19%, list=9%, signal=20%
GO_RENAL_SYSTEM_DEVELOPMENT	GO_RENAL_SYSTEM_DEVELOPMENT		223	0.30441588	1.1452488	0.33333334	0.650997	1	1677	tags=26%, list=17%, signal=30%
GO_APPENDAGE_DEVELOPMENT	GO_APPENDAGE_DEVELOPMENT		118	0.28280145	1.1452218	0	0.6504554	1	832	tags=12%, list=8%, signal=13%
GO_NEGATIVE_REGULATION_OF_RESPONSE_TO_OXIDATIVE_STRESS	GO_NEGATIVE_REGULATION_OF_RESPONSE_TO_OXIDATIVE_STRESS		38	0.34461194	1.145127	0.14285715	0.64991474	1	1884	tags=26%, list=19%, signal=32%
GO_PHOSPHOLIPID_CATABOLIC_PROCESS	GO_PHOSPHOLIPID_CATABOLIC_PROCESS		20	0.39338246	1.1449414	0.5	0.65020996	1	265	tags=10%, list=3%, signal=10%
GO_POSITIVE_REGULATION_OF_MAPK_CASCADE	GO_POSITIVE_REGULATION_OF_MAPK_CASCADE		390	0.30054647	1.1446747	0.25	0.6500231	1	1029	tags=15%, list=10%, signal=16%
GO_REGULATION_OF_MEGAKARYOCYTE_DIFFERENTIATION	GO_REGULATION_OF_MEGAKARYOCYTE_DIFFERENTIATION		32	0.32562152	1.1446053	0.2857143	0.6496602	1	1263	tags=19%, list=13%, signal=21%
GO_NEGATIVE_REGULATION_OF_RNA_SPLICING	GO_NEGATIVE_REGULATION_OF_RNA_SPLICING		20	0.35923976	1.1438342	0.2857143	0.6519562	1	2889	tags=55%, list=29%, signal=77%
GO_TEMPERATURE_HOMEOSTASIS	GO_TEMPERATURE_HOMEOSTASIS		136	0.36668757	1.1438316	0.5	0.6514165	1	1469	tags=24%, list=15%, signal=27%
GO_GLIAL_CELL_MIGRATION	GO_GLIAL_CELL_MIGRATION		38	0.4030899	1.1437926	0.16666667	0.6510566	1	1573	tags=32%, list=16%, signal=37%
GO_SUBPALLIUM_DEVELOPMENT	GO_SUBPALLIUM_DEVELOPMENT		16	0.5823807	1.1437308	0.33333334	0.6509687	1	41	tags=13%, list=0%, signal=13%
GO_REGULATION_OF_CYSTEINE_TYPE_ENDOPEPTIDASE_ACTIVITY_INVOLVED_IN_APOPTOTIC_SIGNALING_PATHWAY	GO_REGULATION_OF_CYSTEINE_TYPE_ENDOPEPTIDASE_ACTIVITY_INVOLVED_IN_APOPTOTIC_SIGNALING_PATHWAY		15	0.5348604	1.1433579	0.2857143	0.6522306	1	481	tags=20%, list=5%, signal=21%
GO_NEGATIVE_REGULATION_OF_B_CELL_PROLIFERATION	GO_NEGATIVE_REGULATION_OF_B_CELL_PROLIFERATION		15	0.551869	1.1431051	0.125	0.6524323	1	1333	tags=27%, list=13%, signal=31%
GO_COPPER_ION_BINDING	GO_COPPER_ION_BINDING		43	0.32771277	1.1430604	0.2	0.6521233	1	1027	tags=19%, list=10%, signal=21%
GO_RESPONSE_TO_TRANSFORMING_GROWTH_FACTOR_BETA	GO_RESPONSE_TO_TRANSFORMING_GROWTH_FACTOR_BETA		178	0.29371408	1.1429254	0.16666667	0.6518543	1	1749	tags=25%, list=18%, signal=30%
GO_AMEBOIDAL_TYPE_CELL_MIGRATION	GO_AMEBOIDAL_TYPE_CELL_MIGRATION		296	0.32770547	1.1428878	0.25	0.6513178	1	1062	tags=18%, list=11%, signal=19%
GO_REGULATION_OF_LEUKOCYTE_MEDIATED_IMMUNITY	GO_REGULATION_OF_LEUKOCYTE_MEDIATED_IMMUNITY		154	0.3177659	1.1428812	0.375	0.65078217	1	1061	tags=19%, list=11%, signal=21%
GO_NCRNA_3_END_PROCESSING	GO_NCRNA_3_END_PROCESSING		19	0.37472513	1.1423255	0.6666667	0.65243053	1	1649	tags=32%, list=17%, signal=38%
GO_CELLULAR_PROTEIN_CATABOLIC_PROCESS	GO_CELLULAR_PROTEIN_CATABOLIC_PROCESS		471	0.28019765	1.1421068	0.5	0.6525136	1	2426	tags=29%, list=24%, signal=37%
GO_REGULATION_OF_GROWTH	GO_REGULATION_OF_GROWTH		477	0.27218607	1.1416557	0.14285715	0.65303254	1	1482	tags=21%, list=15%, signal=23%
GO_REGULATION_OF_CYCLASE_ACTIVITY	GO_REGULATION_OF_CYCLASE_ACTIVITY		34	0.29756883	1.141653	0.4	0.65249723	1	795	tags=12%, list=8%, signal=13%
GO_ARF_GUANYL_NUCLEOTIDE_EXCHANGE_FACTOR_ACTIVITY	GO_ARF_GUANYL_NUCLEOTIDE_EXCHANGE_FACTOR_ACTIVITY		16	0.3672653	1.1414621	0.16666667	0.6525485	1	2092	tags=38%, list=21%, signal=47%
GO_RIBOSOME	GO_RIBOSOME		138	0.29310587	1.1412833	0.42857143	0.6527573	1	3158	tags=49%, list=32%, signal=70%
GO_NCRNA_EXPORT_FROM_NUCLEUS	GO_NCRNA_EXPORT_FROM_NUCLEUS		33	0.29378024	1.1412174	0.16666667	0.65240383	1	2441	tags=27%, list=24%, signal=36%
GO_POSITIVE_REGULATION_OF_FAT_CELL_DIFFERENTIATION	GO_POSITIVE_REGULATION_OF_FAT_CELL_DIFFERENTIATION		38	0.54438597	1.1411769	0.2857143	0.6520552	1	1177	tags=34%, list=12%, signal=39%
GO_SYNTAXIN_1_BINDING	GO_SYNTAXIN_1_BINDING		17	0.3434642	1.1408385	0.5	0.6528517	1	1490	tags=29%, list=15%, signal=35%
GO_NEGATIVE_REGULATION_OF_BINDING	GO_NEGATIVE_REGULATION_OF_BINDING		122	0.29299068	1.1407846	0.14285715	0.65250045	1	1776	tags=25%, list=18%, signal=31%
GO_CORECEPTOR_ACTIVITY	GO_CORECEPTOR_ACTIVITY		37	0.4386224	1.1407647	0.42857143	0.6519687	1	831	tags=30%, list=8%, signal=32%
GO_NEGATIVE_REGULATION_OF_MITOTIC_CELL_CYCLE	GO_NEGATIVE_REGULATION_OF_MITOTIC_CELL_CYCLE		241	0.2365803	1.1405666	0.14285715	0.6521479	1	2470	tags=30%, list=25%, signal=39%
GO_HISTONE_MRNA_METABOLIC_PROCESS	GO_HISTONE_MRNA_METABOLIC_PROCESS		16	0.4849671	1.140499	0.16666667	0.65171844	1	2430	tags=50%, list=24%, signal=66%
GO_CELLULAR_RESPONSE_TO_STEROL	GO_CELLULAR_RESPONSE_TO_STEROL		18	0.47045755	1.140435	0.2	0.6512741	1	1160	tags=22%, list=12%, signal=25%
GO_BODY_MORPHOGENESIS	GO_BODY_MORPHOGENESIS		36	0.3285852	1.1404214	0.125	0.65082735	1	938	tags=14%, list=9%, signal=15%
GO_NEGATIVE_REGULATION_OF_MRNA_SPLICING_VIA_SPLICEOSOME	GO_NEGATIVE_REGULATION_OF_MRNA_SPLICING_VIA_SPLICEOSOME		17	0.35796785	1.1404002	0.25	0.6502991	1	2889	tags=59%, list=29%, signal=83%
GO_REGULATION_OF_PROTEIN_TYROSINE_KINASE_ACTIVITY	GO_REGULATION_OF_PROTEIN_TYROSINE_KINASE_ACTIVITY		68	0.3143477	1.1402733	0.125	0.64995646	1	2011	tags=28%, list=20%, signal=35%
GO_REGULATION_OF_ADENYLATE_CYCLASE_ACTIVITY	GO_REGULATION_OF_ADENYLATE_CYCLASE_ACTIVITY		22	0.4302436	1.1401014	0.2	0.65000546	1	795	tags=18%, list=8%, signal=20%
GO_NEGATIVE_REGULATION_OF_CYTOKINE_SECRETION	GO_NEGATIVE_REGULATION_OF_CYTOKINE_SECRETION		43	0.42043185	1.140088	0.25	0.6495644	1	908	tags=23%, list=9%, signal=25%
GO_PEPTIDYL_LYSINE_ACETYLATION	GO_PEPTIDYL_LYSINE_ACETYLATION		122	0.24455996	1.1400001	0.2	0.6493998	1	1947	tags=22%, list=19%, signal=27%
GO_CELL_CYCLE_ARREST	GO_CELL_CYCLE_ARREST		175	0.2868985	1.1396439	0	0.64987177	1	2439	tags=31%, list=24%, signal=41%
GO_POSITIVE_REGULATION_OF_BINDING	GO_POSITIVE_REGULATION_OF_BINDING		145	0.33428904	1.1394539	0	0.6499781	1	1776	tags=28%, list=18%, signal=34%
GO_NEGATIVE_REGULATION_OF_DNA_RECOMBINATION	GO_NEGATIVE_REGULATION_OF_DNA_RECOMBINATION		18	0.37944055	1.1394398	0.33333334	0.6494535	1	1169	tags=22%, list=12%, signal=25%
GO_REGULATION_OF_CARDIAC_CONDUCTION	GO_REGULATION_OF_CARDIAC_CONDUCTION		48	0.38971075	1.1392648	0.16666667	0.64957356	1	2075	tags=35%, list=21%, signal=44%
GO_REGULATION_OF_TELOMERASE_ACTIVITY	GO_REGULATION_OF_TELOMERASE_ACTIVITY		34	0.3616318	1.1388674	0.2857143	0.6497831	1	1987	tags=32%, list=20%, signal=40%
GO_REGULATION_OF_MYELOID_CELL_DIFFERENTIATION	GO_REGULATION_OF_MYELOID_CELL_DIFFERENTIATION		165	0.3730576	1.1388053	0.22222222	0.64925987	1	2262	tags=35%, list=23%, signal=44%
GO_REGULATION_OF_PROTEIN_SUMOYLATION	GO_REGULATION_OF_PROTEIN_SUMOYLATION		17	0.45072943	1.1387753	0.25	0.6488363	1	2309	tags=41%, list=23%, signal=53%
GO_REGULATION_OF_PROTEIN_OLIGOMERIZATION	GO_REGULATION_OF_PROTEIN_OLIGOMERIZATION		23	0.4810283	1.1387744	0.2857143	0.64841473	1	1431	tags=30%, list=14%, signal=35%
GO_GLUCOCORTICOID_RECEPTOR_BINDING	GO_GLUCOCORTICOID_RECEPTOR_BINDING		16	0.565599	1.1386467	0.25	0.64830667	1	996	tags=38%, list=10%, signal=42%
GO_CELL_PROLIFERATION_INVOLVED_IN_KIDNEY_DEVELOPMENT	GO_CELL_PROLIFERATION_INVOLVED_IN_KIDNEY_DEVELOPMENT		17	0.51197004	1.1383647	0.42857143	0.64922214	1	1020	tags=24%, list=10%, signal=26%
GO_POSITIVE_REGULATION_OF_GENE_EXPRESSION_EPIGENETIC	GO_POSITIVE_REGULATION_OF_GENE_EXPRESSION_EPIGENETIC		41	0.3256323	1.138256	0	0.64932877	1	2518	tags=34%, list=25%, signal=45%
GO_REGULATION_OF_PROTEIN_LOCALIZATION_TO_PLASMA_MEMBRANE	GO_REGULATION_OF_PROTEIN_LOCALIZATION_TO_PLASMA_MEMBRANE		71	0.31103352	1.1379844	0.14285715	0.6498774	1	1778	tags=30%, list=18%, signal=36%
GO_NEGATIVE_REGULATION_OF_CELL_DIFFERENTIATION	GO_NEGATIVE_REGULATION_OF_CELL_DIFFERENTIATION		474	0.2790644	1.1378134	0.11111111	0.650204	1	1475	tags=19%, list=15%, signal=21%
GO_POSITIVE_REGULATION_OF_INTRACELLULAR_TRANSPORT	GO_POSITIVE_REGULATION_OF_INTRACELLULAR_TRANSPORT		165	0.35659167	1.1376647	0.2857143	0.6501754	1	1899	tags=30%, list=19%, signal=36%
GO_ENDOTHELIAL_CELL_CHEMOTAXIS	GO_ENDOTHELIAL_CELL_CHEMOTAXIS		22	0.4480218	1.1371996	0.25	0.6514546	1	1561	tags=32%, list=16%, signal=38%
GO_CELLULAR_IRON_ION_HOMEOSTASIS	GO_CELLULAR_IRON_ION_HOMEOSTASIS		48	0.37156072	1.1369693	0.16666667	0.65163183	1	465	tags=15%, list=5%, signal=15%
GO_HYDROLASE_ACTIVITY_ACTING_ON_CARBON_NITROGEN_BUT_NOT_PEPTIDE_BONDS_IN_CYCLIC_AMIDINES	GO_HYDROLASE_ACTIVITY_ACTING_ON_CARBON_NITROGEN_BUT_NOT_PEPTIDE_BONDS_IN_CYCLIC_AMIDINES		18	0.4638281	1.1365305	0.2857143	0.65233475	1	563	tags=22%, list=6%, signal=24%
GO_VASCULAR_ASSOCIATED_SMOOTH_MUSCLE_CELL_MIGRATION	GO_VASCULAR_ASSOCIATED_SMOOTH_MUSCLE_CELL_MIGRATION		18	0.47577837	1.1357293	0.375	0.654056	1	2191	tags=50%, list=22%, signal=64%
GO_LYMPHOCYTE_APOPTOTIC_PROCESS	GO_LYMPHOCYTE_APOPTOTIC_PROCESS		53	0.35720643	1.1357267	0.5	0.6535348	1	1423	tags=25%, list=14%, signal=28%
GO_FIBROBLAST_GROWTH_FACTOR_RECEPTOR_SIGNALING_PATHWAY	GO_FIBROBLAST_GROWTH_FACTOR_RECEPTOR_SIGNALING_PATHWAY		72	0.32491857	1.1355892	0	0.65350544	1	1724	tags=25%, list=17%, signal=30%
GO_NUCLEOSIDE_CATABOLIC_PROCESS	GO_NUCLEOSIDE_CATABOLIC_PROCESS		18	0.43867964	1.1354072	0.2	0.65338206	1	563	tags=22%, list=6%, signal=24%
GO_CELLULAR_RESPONSE_TO_CHOLESTEROL	GO_CELLULAR_RESPONSE_TO_CHOLESTEROL		15	0.4916358	1.1350751	0.2	0.6538513	1	1694	tags=27%, list=17%, signal=32%
GO_POSITIVE_REGULATION_OF_SUPRAMOLECULAR_FIBER_ORGANIZATION	GO_POSITIVE_REGULATION_OF_SUPRAMOLECULAR_FIBER_ORGANIZATION		145	0.3167168	1.1350635	0.2857143	0.6534155	1	2423	tags=31%, list=24%, signal=40%
GO_CHROMOSOMAL_REGION	GO_CHROMOSOMAL_REGION		225	0.22484076	1.134945	0	0.65328616	1	2293	tags=24%, list=23%, signal=31%
GO_MEMBRANE_INVAGINATION	GO_MEMBRANE_INVAGINATION		55	0.48008657	1.1349007	0.25	0.6527681	1	1696	tags=33%, list=17%, signal=39%
GO_CARGO_RECEPTOR_ACTIVITY	GO_CARGO_RECEPTOR_ACTIVITY		47	0.46883047	1.1348367	0.2857143	0.65262693	1	611	tags=23%, list=6%, signal=25%
GO_REGULATION_OF_VESICLE_FUSION	GO_REGULATION_OF_VESICLE_FUSION		20	0.353546	1.1346692	0.2	0.6525465	1	1473	tags=20%, list=15%, signal=23%
GO_LYSOSOMAL_TRANSPORT	GO_LYSOSOMAL_TRANSPORT		67	0.33386773	1.1343074	0.25	0.65317154	1	2985	tags=46%, list=30%, signal=66%
GO_ARACHIDONIC_ACID_SECRETION	GO_ARACHIDONIC_ACID_SECRETION		17	0.45055583	1.1339447	0.14285715	0.6539641	1	1748	tags=29%, list=18%, signal=36%
GO_NEGATIVE_REGULATION_OF_INTRACELLULAR_PROTEIN_TRANSPORT	GO_NEGATIVE_REGULATION_OF_INTRACELLULAR_PROTEIN_TRANSPORT		29	0.57088906	1.1337901	0.2857143	0.6537092	1	382	tags=17%, list=4%, signal=18%
GO_SINGLE_STRANDED_RNA_BINDING	GO_SINGLE_STRANDED_RNA_BINDING		55	0.34789965	1.1337602	0.25	0.65348214	1	3241	tags=47%, list=32%, signal=70%
GO_GLUTATHIONE_PEROXIDASE_ACTIVITY	GO_GLUTATHIONE_PEROXIDASE_ACTIVITY		18	0.6025536	1.132708	0.2	0.65666944	1	2366	tags=56%, list=24%, signal=73%
GO_REPRODUCTIVE_SYSTEM_DEVELOPMENT	GO_REPRODUCTIVE_SYSTEM_DEVELOPMENT		331	0.31908378	1.1326498	0.33333334	0.65636015	1	2050	tags=29%, list=21%, signal=35%
GO_CARDIAC_ATRIUM_DEVELOPMENT	GO_CARDIAC_ATRIUM_DEVELOPMENT		23	0.45206082	1.1325926	0.2857143	0.6561346	1	1879	tags=35%, list=19%, signal=43%
GO_POSITIVE_REGULATION_OF_MYELOID_CELL_DIFFERENTIATION	GO_POSITIVE_REGULATION_OF_MYELOID_CELL_DIFFERENTIATION		72	0.4220684	1.1324968	0.25	0.65606266	1	1991	tags=35%, list=20%, signal=43%
GO_PROTEIN_LOCALIZATION_TO_PLASMA_MEMBRANE	GO_PROTEIN_LOCALIZATION_TO_PLASMA_MEMBRANE		190	0.27122834	1.1323893	0.125	0.65587467	1	1778	tags=24%, list=18%, signal=28%
GO_PROTEIN_LOCALIZATION_TO_MEMBRANE	GO_PROTEIN_LOCALIZATION_TO_MEMBRANE		429	0.2888622	1.1323217	0.16666667	0.65544534	1	2097	tags=28%, list=21%, signal=34%
GO_VITAMIN_D_METABOLIC_PROCESS	GO_VITAMIN_D_METABOLIC_PROCESS		20	0.44163743	1.131763	0.2	0.65610546	1	936	tags=30%, list=9%, signal=33%
GO_REGULATION_OF_RESPONSE_TO_BIOTIC_STIMULUS	GO_REGULATION_OF_RESPONSE_TO_BIOTIC_STIMULUS		369	0.31347013	1.1311551	0.2857143	0.6581651	1	2385	tags=31%, list=24%, signal=39%
GO_NUCLEOBASE_CONTAINING_COMPOUND_TRANSPORT	GO_NUCLEOBASE_CONTAINING_COMPOUND_TRANSPORT		164	0.29631987	1.1311493	0.25	0.65764934	1	2687	tags=35%, list=27%, signal=47%
GO_TERTIARY_GRANULE_MEMBRANE	GO_TERTIARY_GRANULE_MEMBRANE		56	0.42035186	1.1307638	0.14285715	0.6578725	1	1443	tags=32%, list=14%, signal=37%
GO_MYELOID_CELL_DIFFERENTIATION	GO_MYELOID_CELL_DIFFERENTIATION		297	0.34961906	1.1306726	0.33333334	0.65792257	1	2191	tags=31%, list=22%, signal=39%
GO_NEGATIVE_REGULATION_OF_MRNA_METABOLIC_PROCESS	GO_NEGATIVE_REGULATION_OF_MRNA_METABOLIC_PROCESS		60	0.33070028	1.1304336	0.25	0.6581448	1	2889	tags=47%, list=29%, signal=65%
GO_INTERFERON_BETA_PRODUCTION	GO_INTERFERON_BETA_PRODUCTION		35	0.33890036	1.1303341	0.2857143	0.6581051	1	1263	tags=20%, list=13%, signal=23%
GO_POSITIVE_REGULATION_OF_MRNA_METABOLIC_PROCESS	GO_POSITIVE_REGULATION_OF_MRNA_METABOLIC_PROCESS		49	0.4179524	1.1301585	0.5	0.658155	1	2385	tags=39%, list=24%, signal=51%
GO_REGULATION_OF_ADAPTIVE_IMMUNE_RESPONSE	GO_REGULATION_OF_ADAPTIVE_IMMUNE_RESPONSE		122	0.34992817	1.1300899	0.2857143	0.6584202	1	1054	tags=21%, list=11%, signal=24%
GO_POSITIVE_REGULATION_OF_CELL_MIGRATION_INVOLVED_IN_SPROUTING_ANGIOGENESIS	GO_POSITIVE_REGULATION_OF_CELL_MIGRATION_INVOLVED_IN_SPROUTING_ANGIOGENESIS		19	0.46384358	1.1299595	0.33333334	0.6584714	1	178	tags=11%, list=2%, signal=11%
GO_CARDIAC_MUSCLE_TISSUE_MORPHOGENESIS	GO_CARDIAC_MUSCLE_TISSUE_MORPHOGENESIS		48	0.48663715	1.1298634	0.4	0.6584584	1	1482	tags=29%, list=15%, signal=34%
GO_RESPONSE_TO_AMINO_ACID	GO_RESPONSE_TO_AMINO_ACID		86	0.32302	1.1297078	0.25	0.658401	1	1177	tags=17%, list=12%, signal=20%
GO_EMBRYONIC_APPENDAGE_MORPHOGENESIS	GO_EMBRYONIC_APPENDAGE_MORPHOGENESIS		86	0.30988505	1.1294446	0	0.65880656	1	1586	tags=19%, list=16%, signal=22%
GO_REGULATION_OF_ERYTHROCYTE_DIFFERENTIATION	GO_REGULATION_OF_ERYTHROCYTE_DIFFERENTIATION		33	0.5006011	1.1293949	0.2857143	0.65846276	1	1263	tags=27%, list=13%, signal=31%
GO_IMMUNE_RESPONSE_REGULATING_CELL_SURFACE_RECEPTOR_SIGNALING_PATHWAY	GO_IMMUNE_RESPONSE_REGULATING_CELL_SURFACE_RECEPTOR_SIGNALING_PATHWAY		313	0.34274969	1.1291432	0.25	0.6590959	1	2369	tags=34%, list=24%, signal=43%
GO_POSITIVE_REGULATION_OF_PROTEOLYSIS	GO_POSITIVE_REGULATION_OF_PROTEOLYSIS		248	0.2978867	1.1291325	0.14285715	0.6586695	1	2043	tags=28%, list=20%, signal=34%
GO_PERK_MEDIATED_UNFOLDED_PROTEIN_RESPONSE	GO_PERK_MEDIATED_UNFOLDED_PROTEIN_RESPONSE		19	0.5726534	1.128922	0.33333334	0.6588771	1	691	tags=32%, list=7%, signal=34%
GO_REGULATION_OF_EPITHELIAL_CELL_APOPTOTIC_PROCESS	GO_REGULATION_OF_EPITHELIAL_CELL_APOPTOTIC_PROCESS		63	0.40628484	1.128836	0.33333334	0.6584528	1	717	tags=17%, list=7%, signal=19%
GO_REGULATION_OF_PROTEOLYSIS	GO_REGULATION_OF_PROTEOLYSIS		497	0.30895522	1.1286608	0.33333334	0.65850085	1	1588	tags=22%, list=16%, signal=24%
GO_LUNG_ALVEOLUS_DEVELOPMENT	GO_LUNG_ALVEOLUS_DEVELOPMENT		30	0.4054455	1.128325	0	0.6585057	1	510	tags=13%, list=5%, signal=14%
GO_RECEPTOR_MEDIATED_ENDOCYTOSIS	GO_RECEPTOR_MEDIATED_ENDOCYTOSIS		207	0.3464819	1.1280351	0.2857143	0.65878695	1	1544	tags=22%, list=15%, signal=25%
GO_CEREBRAL_CORTEX_DEVELOPMENT	GO_CEREBRAL_CORTEX_DEVELOPMENT		86	0.2590365	1.1276922	0.2	0.6598263	1	1788	tags=23%, list=18%, signal=28%
GO_PLASMA_MEMBRANE_PROTEIN_COMPLEX	GO_PLASMA_MEMBRANE_PROTEIN_COMPLEX		409	0.256517	1.1273719	0.16666667	0.6607005	1	895	tags=12%, list=9%, signal=13%
GO_SNRNA_BINDING	GO_SNRNA_BINDING		28	0.37731367	1.1273594	0.4	0.6601911	1	2430	tags=39%, list=24%, signal=52%
GO_CELLULAR_RESPONSE_TO_LIPID	GO_CELLULAR_RESPONSE_TO_LIPID		470	0.29960886	1.1271633	0.25	0.66046345	1	1575	tags=22%, list=16%, signal=25%
GO_FICOLIN_1_RICH_GRANULE	GO_FICOLIN_1_RICH_GRANULE		107	0.3611748	1.1270605	0.42857143	0.66051525	1	1810	tags=28%, list=18%, signal=34%
GO_POSITIVE_REGULATION_OF_TOLL_LIKE_RECEPTOR_SIGNALING_PATHWAY	GO_POSITIVE_REGULATION_OF_TOLL_LIKE_RECEPTOR_SIGNALING_PATHWAY		18	0.50948715	1.1269624	0.42857143	0.6602959	1	1086	tags=33%, list=11%, signal=37%
GO_N_ACETYLTRANSFERASE_ACTIVITY	GO_N_ACETYLTRANSFERASE_ACTIVITY		56	0.22743201	1.1265018	0.33333334	0.66143787	1	1305	tags=16%, list=13%, signal=18%
GO_SYNTAXIN_BINDING	GO_SYNTAXIN_BINDING		47	0.2753856	1.1264207	0	0.66121817	1	2173	tags=32%, list=22%, signal=41%
GO_SEX_DIFFERENTIATION	GO_SEX_DIFFERENTIATION		202	0.32102746	1.1263688	0.2	0.6607107	1	2158	tags=29%, list=22%, signal=37%
GO_B_CELL_ACTIVATION	GO_B_CELL_ACTIVATION		189	0.35635623	1.1262122	0.25	0.66036534	1	1481	tags=23%, list=15%, signal=27%
GO_CYTOKINE_PRODUCTION_INVOLVED_IN_IMMUNE_RESPONSE	GO_CYTOKINE_PRODUCTION_INVOLVED_IN_IMMUNE_RESPONSE		84	0.37461343	1.1261824	0.2857143	0.65995336	1	851	tags=19%, list=9%, signal=21%
GO_RESPONSE_TO_AMINO_ACID_STARVATION	GO_RESPONSE_TO_AMINO_ACID_STARVATION		31	0.3661803	1.1261417	0.42857143	0.6596867	1	3025	tags=39%, list=30%, signal=55%
GO_CYTOPLASMIC_MICROTUBULE	GO_CYTOPLASMIC_MICROTUBULE		45	0.2746484	1.1259938	0	0.6596037	1	3524	tags=51%, list=35%, signal=79%
GO_REGULATION_OF_LIPASE_ACTIVITY	GO_REGULATION_OF_LIPASE_ACTIVITY		76	0.31958768	1.1259797	0.16666667	0.6592139	1	1462	tags=24%, list=15%, signal=28%
GO_INCLUSION_BODY	GO_INCLUSION_BODY		58	0.36732793	1.1259774	0.4	0.6587103	1	843	tags=16%, list=8%, signal=17%
GO_APOPTOTIC_MITOCHONDRIAL_CHANGES	GO_APOPTOTIC_MITOCHONDRIAL_CHANGES		84	0.30070254	1.1259677	0.33333334	0.6582075	1	1598	tags=20%, list=16%, signal=24%
GO_POSITIVE_REGULATION_OF_MITOCHONDRIAL_OUTER_MEMBRANE_PERMEABILIZATION_INVOLVED_IN_APOPTOTIC_SIGNALING_PATHWAY	GO_POSITIVE_REGULATION_OF_MITOCHONDRIAL_OUTER_MEMBRANE_PERMEABILIZATION_INVOLVED_IN_APOPTOTIC_SIGNALING_PATHWAY		29	0.254185	1.1259304	0.33333334	0.65788376	1	1866	tags=28%, list=19%, signal=34%
GO_WNT_SIGNALING_PATHWAY_CALCIUM_MODULATING_PATHWAY	GO_WNT_SIGNALING_PATHWAY_CALCIUM_MODULATING_PATHWAY		30	0.39767984	1.1259263	0.375	0.6573823	1	649	tags=23%, list=6%, signal=25%
GO_NEGATIVE_REGULATION_OF_PHAGOCYTOSIS	GO_NEGATIVE_REGULATION_OF_PHAGOCYTOSIS		15	0.51049846	1.1258286	0.42857143	0.657178	1	2906	tags=53%, list=29%, signal=75%
GO_UBIQUITIN_LIGASE_COMPLEX	GO_UBIQUITIN_LIGASE_COMPLEX		149	0.27598122	1.1258155	0.25	0.65685266	1	2664	tags=35%, list=27%, signal=47%
GO_NEGATIVE_REGULATION_OF_STRIATED_MUSCLE_CELL_DIFFERENTIATION	GO_NEGATIVE_REGULATION_OF_STRIATED_MUSCLE_CELL_DIFFERENTIATION		24	0.39117375	1.125568	0.25	0.657353	1	1565	tags=42%, list=16%, signal=49%
GO_REGULATION_OF_STEM_CELL_PROLIFERATION	GO_REGULATION_OF_STEM_CELL_PROLIFERATION		46	0.37306896	1.1248795	0.16666667	0.6595974	1	333	tags=11%, list=3%, signal=11%
GO_RESPONSE_TO_AUDITORY_STIMULUS	GO_RESPONSE_TO_AUDITORY_STIMULUS		17	0.34395343	1.1248095	0.25	0.6593003	1	287	tags=12%, list=3%, signal=12%
GO_POSITIVE_REGULATION_OF_GROWTH	GO_POSITIVE_REGULATION_OF_GROWTH		196	0.29589823	1.1247888	0.14285715	0.6588798	1	1835	tags=26%, list=18%, signal=31%
GO_MYELOID_LEUKOCYTE_MEDIATED_IMMUNITY	GO_MYELOID_LEUKOCYTE_MEDIATED_IMMUNITY		438	0.36850652	1.1247855	0.16666667	0.65838027	1	1782	tags=29%, list=18%, signal=33%
GO_ENZYME_INHIBITOR_ACTIVITY	GO_ENZYME_INHIBITOR_ACTIVITY		249	0.32149443	1.1244092	0.33333334	0.65896976	1	1986	tags=28%, list=20%, signal=34%
GO_ATPASE_COMPLEX	GO_ATPASE_COMPLEX		58	0.2510168	1.1243138	0.16666667	0.65847087	1	1549	tags=21%, list=16%, signal=24%
GO_NEGATIVE_REGULATION_OF_GENE_SILENCING	GO_NEGATIVE_REGULATION_OF_GENE_SILENCING		19	0.40452892	1.1242857	0.33333334	0.6579728	1	959	tags=26%, list=10%, signal=29%
GO_SMOOTH_MUSCLE_CELL_PROLIFERATION	GO_SMOOTH_MUSCLE_CELL_PROLIFERATION		115	0.3986429	1.1242493	0.25	0.65755945	1	2109	tags=33%, list=21%, signal=41%
GO_REGULATION_OF_PROTEIN_TARGETING	GO_REGULATION_OF_PROTEIN_TARGETING		60	0.37968168	1.1240486	0.2857143	0.6577937	1	1896	tags=32%, list=19%, signal=39%
GO_POSITIVE_REGULATION_OF_SIGNAL_TRANSDUCTION_BY_P53_CLASS_MEDIATOR	GO_POSITIVE_REGULATION_OF_SIGNAL_TRANSDUCTION_BY_P53_CLASS_MEDIATOR		16	0.234918	1.1240138	0	0.6573811	1	1340	tags=25%, list=13%, signal=29%
GO_REGULATION_OF_B_CELL_MEDIATED_IMMUNITY	GO_REGULATION_OF_B_CELL_MEDIATED_IMMUNITY		39	0.43133828	1.1237379	0	0.65772617	1	863	tags=23%, list=9%, signal=25%
GO_POSITIVE_REGULATION_OF_SMOOTH_MUSCLE_CELL_PROLIFERATION	GO_POSITIVE_REGULATION_OF_SMOOTH_MUSCLE_CELL_PROLIFERATION		74	0.3863284	1.123399	0.25	0.65864295	1	1502	tags=24%, list=15%, signal=28%
GO_REGULATION_OF_TOLL_LIKE_RECEPTOR_SIGNALING_PATHWAY	GO_REGULATION_OF_TOLL_LIKE_RECEPTOR_SIGNALING_PATHWAY		50	0.4877897	1.1232733	0.5	0.6585685	1	1086	tags=26%, list=11%, signal=29%
GO_UBIQUITIN_LIKE_PROTEIN_CONJUGATING_ENZYME_ACTIVITY	GO_UBIQUITIN_LIKE_PROTEIN_CONJUGATING_ENZYME_ACTIVITY		30	0.41398895	1.1232405	0.25	0.6582618	1	2818	tags=50%, list=28%, signal=69%
GO_INTERLEUKIN_6_PRODUCTION	GO_INTERLEUKIN_6_PRODUCTION		93	0.39188284	1.1229659	0.2857143	0.6587813	1	1177	tags=23%, list=12%, signal=25%
GO_DNA_REPAIR	GO_DNA_REPAIR		335	0.21767195	1.1223567	0.2	0.6612739	1	2356	tags=26%, list=24%, signal=33%
GO_SYNAPSE_MATURATION	GO_SYNAPSE_MATURATION		19	0.42949963	1.1223514	0.4	0.66077745	1	962	tags=26%, list=10%, signal=29%
GO_POSITIVE_REGULATION_OF_LEUKOCYTE_DEGRANULATION	GO_POSITIVE_REGULATION_OF_LEUKOCYTE_DEGRANULATION		22	0.50156975	1.1218715	0.42857143	0.6624162	1	1899	tags=45%, list=19%, signal=56%
GO_ALCOHOL_METABOLIC_PROCESS	GO_ALCOHOL_METABOLIC_PROCESS		277	0.2665678	1.1217818	0.33333334	0.6620117	1	1962	tags=24%, list=20%, signal=29%
GO_RENAL_TUBULE_DEVELOPMENT	GO_RENAL_TUBULE_DEVELOPMENT		68	0.32129434	1.1212248	0.33333334	0.6640815	1	1988	tags=29%, list=20%, signal=36%
GO_MAMMARY_GLAND_DUCT_MORPHOGENESIS	GO_MAMMARY_GLAND_DUCT_MORPHOGENESIS		29	0.42861488	1.1209369	0.16666667	0.66416764	1	171	tags=10%, list=2%, signal=10%
GO_AXIS_ELONGATION	GO_AXIS_ELONGATION		23	0.41117808	1.1208075	0.25	0.66383266	1	2016	tags=39%, list=20%, signal=49%
GO_PHAGOCYTOSIS	GO_PHAGOCYTOSIS		209	0.39015803	1.1205944	0.375	0.6640085	1	1475	tags=25%, list=15%, signal=29%
GO_RHYTHMIC_BEHAVIOR	GO_RHYTHMIC_BEHAVIOR		37	0.34620655	1.1200897	0.16666667	0.6653415	1	962	tags=19%, list=10%, signal=21%
GO_CELLULAR_RESPONSE_TO_DRUG	GO_CELLULAR_RESPONSE_TO_DRUG		314	0.2962844	1.1199498	0.2857143	0.66561973	1	1110	tags=17%, list=11%, signal=18%
GO_REGULATION_OF_HORMONE_METABOLIC_PROCESS	GO_REGULATION_OF_HORMONE_METABOLIC_PROCESS		30	0.39549342	1.1198906	0.2	0.66519886	1	1462	tags=33%, list=15%, signal=39%
GO_CELLULAR_RESPONSE_TO_ALCOHOL	GO_CELLULAR_RESPONSE_TO_ALCOHOL		69	0.2617391	1.1194147	0.2	0.666231	1	1160	tags=13%, list=12%, signal=15%
GO_PLATELET_ALPHA_GRANULE_LUMEN	GO_PLATELET_ALPHA_GRANULE_LUMEN		55	0.36220068	1.119194	0.14285715	0.6662381	1	531	tags=15%, list=5%, signal=15%
GO_POSITIVE_REGULATION_OF_RESPONSE_TO_EXTERNAL_STIMULUS	GO_POSITIVE_REGULATION_OF_RESPONSE_TO_EXTERNAL_STIMULUS		467	0.31239122	1.118709	0.25	0.66744614	1	2016	tags=28%, list=20%, signal=33%
GO_CELL_SUBSTRATE_ADHESION	GO_CELL_SUBSTRATE_ADHESION		259	0.30091345	1.1185771	0.16666667	0.66714233	1	1276	tags=18%, list=13%, signal=20%
GO_EMBRYONIC_SKELETAL_SYSTEM_DEVELOPMENT	GO_EMBRYONIC_SKELETAL_SYSTEM_DEVELOPMENT		96	0.24014236	1.1184584	0	0.6671947	1	1965	tags=22%, list=20%, signal=27%
GO_ESTROGEN_METABOLIC_PROCESS	GO_ESTROGEN_METABOLIC_PROCESS		23	0.3409615	1.1182675	0.16666667	0.66740793	1	715	tags=17%, list=7%, signal=19%
GO_HETEROPHILIC_CELL_CELL_ADHESION_VIA_PLASMA_MEMBRANE_CELL_ADHESION_MOLECULES	GO_HETEROPHILIC_CELL_CELL_ADHESION_VIA_PLASMA_MEMBRANE_CELL_ADHESION_MOLECULES		29	0.4294631	1.1178483	0	0.6689206	1	498	tags=17%, list=5%, signal=18%
GO_REGULATION_OF_SPROUTING_ANGIOGENESIS	GO_REGULATION_OF_SPROUTING_ANGIOGENESIS		47	0.33998203	1.1177508	0.2857143	0.66892433	1	980	tags=15%, list=10%, signal=16%
GO_AXON_EXTENSION	GO_AXON_EXTENSION		94	0.32943076	1.1176577	0.2857143	0.66852105	1	1782	tags=24%, list=18%, signal=30%
GO_HYDROLASE_ACTIVITY_ACTING_ON_CARBON_NITROGEN_BUT_NOT_PEPTIDE_BONDS_IN_LINEAR_AMIDES	GO_HYDROLASE_ACTIVITY_ACTING_ON_CARBON_NITROGEN_BUT_NOT_PEPTIDE_BONDS_IN_LINEAR_AMIDES		33	0.32034656	1.1176536	0.4	0.6680262	1	705	tags=12%, list=7%, signal=13%
GO_NEGATIVE_REGULATION_OF_EXOCYTOSIS	GO_NEGATIVE_REGULATION_OF_EXOCYTOSIS		25	0.35524312	1.117632	0.25	0.6675321	1	1566	tags=24%, list=16%, signal=28%
GO_REGULATION_OF_VESICLE_MEDIATED_TRANSPORT	GO_REGULATION_OF_VESICLE_MEDIATED_TRANSPORT		392	0.2554458	1.1175511	0.375	0.66723007	1	1956	tags=23%, list=20%, signal=28%
GO_RESPONSE_TO_NERVE_GROWTH_FACTOR	GO_RESPONSE_TO_NERVE_GROWTH_FACTOR		45	0.3102083	1.1174462	0.4	0.66690564	1	2330	tags=29%, list=23%, signal=38%
GO_HOST_CELLULAR_COMPONENT	GO_HOST_CELLULAR_COMPONENT		56	0.30509928	1.117427	0.33333334	0.6664134	1	2891	tags=39%, list=29%, signal=55%
GO_REGULATION_OF_FAT_CELL_DIFFERENTIATION	GO_REGULATION_OF_FAT_CELL_DIFFERENTIATION		81	0.44059822	1.1172452	0.375	0.66643155	1	1218	tags=27%, list=12%, signal=31%
GO_PROTEIN_INSERTION_INTO_MITOCHONDRIAL_MEMBRANE_INVOLVED_IN_APOPTOTIC_SIGNALING_PATHWAY	GO_PROTEIN_INSERTION_INTO_MITOCHONDRIAL_MEMBRANE_INVOLVED_IN_APOPTOTIC_SIGNALING_PATHWAY		26	0.27076808	1.1168302	0.25	0.66754574	1	1866	tags=27%, list=19%, signal=33%
GO_RUFFLE	GO_RUFFLE		125	0.29420552	1.1165524	0.2857143	0.6686868	1	1856	tags=25%, list=19%, signal=30%
GO_NEURON_PROJECTION_ORGANIZATION	GO_NEURON_PROJECTION_ORGANIZATION		72	0.3283464	1.1164949	0.16666667	0.66827214	1	1805	tags=28%, list=18%, signal=34%
GO_CYTOKINE_METABOLIC_PROCESS	GO_CYTOKINE_METABOLIC_PROCESS		84	0.4590673	1.1162494	0.2857143	0.66845506	1	996	tags=24%, list=10%, signal=26%
GO_GLYCOSYL_COMPOUND_METABOLIC_PROCESS	GO_GLYCOSYL_COMPOUND_METABOLIC_PROCESS		85	0.34473324	1.1159585	0.33333334	0.6686703	1	2462	tags=40%, list=25%, signal=53%
GO_ORGANOPHOSPHATE_CATABOLIC_PROCESS	GO_ORGANOPHOSPHATE_CATABOLIC_PROCESS		86	0.28110158	1.1150036	0.42857143	0.67194545	1	1277	tags=17%, list=13%, signal=20%
GO_PHOSPHATASE_INHIBITOR_ACTIVITY	GO_PHOSPHATASE_INHIBITOR_ACTIVITY		23	0.44035986	1.1149414	0.5	0.67152965	1	2134	tags=39%, list=21%, signal=50%
GO_POSITIVE_REGULATION_OF_B_CELL_MEDIATED_IMMUNITY	GO_POSITIVE_REGULATION_OF_B_CELL_MEDIATED_IMMUNITY		26	0.43376952	1.1147249	0.375	0.6717613	1	710	tags=23%, list=7%, signal=25%
GO_FORMATION_OF_PRIMARY_GERM_LAYER	GO_FORMATION_OF_PRIMARY_GERM_LAYER		83	0.27494353	1.114631	0	0.67135894	1	1517	tags=19%, list=15%, signal=23%
GO_INTERLEUKIN_8_PRODUCTION	GO_INTERLEUKIN_8_PRODUCTION		46	0.44902053	1.1145537	0.2857143	0.67134255	1	963	tags=26%, list=10%, signal=29%
GO_POSITIVE_REGULATION_OF_GTPASE_ACTIVITY	GO_POSITIVE_REGULATION_OF_GTPASE_ACTIVITY		247	0.27323437	1.1145006	0.2	0.6711681	1	1476	tags=18%, list=15%, signal=20%
GO_CYTOPLASMIC_TRANSLATION	GO_CYTOPLASMIC_TRANSLATION		61	0.34149703	1.114309	0.33333334	0.6710134	1	3570	tags=62%, list=36%, signal=96%
GO_POSITIVE_REGULATION_OF_CELLULAR_PROTEIN_LOCALIZATION	GO_POSITIVE_REGULATION_OF_CELLULAR_PROTEIN_LOCALIZATION		256	0.3064729	1.1142797	0.14285715	0.6705972	1	1934	tags=27%, list=19%, signal=32%
GO_POSITIVE_REGULATION_OF_CELL_DEVELOPMENT	GO_POSITIVE_REGULATION_OF_CELL_DEVELOPMENT		410	0.2678047	1.1142488	0.2857143	0.6702714	1	1651	tags=20%, list=17%, signal=23%
GO_KIDNEY_MORPHOGENESIS	GO_KIDNEY_MORPHOGENESIS		63	0.33257785	1.1142336	0.42857143	0.6697825	1	1988	tags=30%, list=20%, signal=37%
GO_REGULATION_OF_MRNA_CATABOLIC_PROCESS	GO_REGULATION_OF_MRNA_CATABOLIC_PROCESS		142	0.3601478	1.1139768	0.16666667	0.670143	1	2385	tags=37%, list=24%, signal=47%
GO_PEPTIDE_CROSS_LINKING	GO_PEPTIDE_CROSS_LINKING		28	0.40301874	1.1135527	0	0.671086	1	307	tags=14%, list=3%, signal=15%
GO_NEGATIVE_REGULATION_OF_ERK1_AND_ERK2_CASCADE	GO_NEGATIVE_REGULATION_OF_ERK1_AND_ERK2_CASCADE		47	0.47829893	1.1132684	0.25	0.67139167	1	980	tags=23%, list=10%, signal=26%
GO_RESPONSE_TO_ALCOHOL	GO_RESPONSE_TO_ALCOHOL		198	0.29022813	1.1130002	0.5	0.67181426	1	1086	tags=13%, list=11%, signal=14%
GO_NEGATIVE_REGULATION_OF_PHOSPHORYLATION	GO_NEGATIVE_REGULATION_OF_PHOSPHORYLATION		312	0.3035817	1.1126919	0.375	0.6727666	1	2001	tags=26%, list=20%, signal=31%
GO_PROTEIN_IMPORT	GO_PROTEIN_IMPORT		138	0.33367655	1.1123283	0.25	0.6735856	1	2034	tags=24%, list=20%, signal=30%
GO_MRNA_CIS_SPLICING_VIA_SPLICEOSOME	GO_MRNA_CIS_SPLICING_VIA_SPLICEOSOME		22	0.3753293	1.1122206	0.25	0.6735874	1	3071	tags=55%, list=31%, signal=79%
GO_REGULATION_OF_SPINDLE_ASSEMBLY	GO_REGULATION_OF_SPINDLE_ASSEMBLY		20	0.5249208	1.1115829	0.33333334	0.67553306	1	3565	tags=80%, list=36%, signal=124%
GO_REGULATION_OF_LYMPHOCYTE_APOPTOTIC_PROCESS	GO_REGULATION_OF_LYMPHOCYTE_APOPTOTIC_PROCESS		37	0.387067	1.1115316	0.33333334	0.6751169	1	1054	tags=24%, list=11%, signal=27%
GO_POSTSYNAPSE_ORGANIZATION	GO_POSTSYNAPSE_ORGANIZATION		124	0.30834177	1.1115043	0.16666667	0.67483616	1	1805	tags=25%, list=18%, signal=30%
GO_PROTEASOMAL_UBIQUITIN_INDEPENDENT_PROTEIN_CATABOLIC_PROCESS	GO_PROTEASOMAL_UBIQUITIN_INDEPENDENT_PROTEIN_CATABOLIC_PROCESS		19	0.5087557	1.1114819	0.4	0.6743478	1	3271	tags=79%, list=33%, signal=117%
GO_PEPTIDYL_GLUTAMIC_ACID_MODIFICATION	GO_PEPTIDYL_GLUTAMIC_ACID_MODIFICATION		15	0.24634358	1.1111015	0	0.67520505	1	2549	tags=40%, list=26%, signal=54%
GO_NEURON_PROJECTION_EXTENSION	GO_NEURON_PROJECTION_EXTENSION		124	0.30142576	1.1104411	0.25	0.67786324	1	1782	tags=22%, list=18%, signal=26%
GO_LIPID_BIOSYNTHETIC_PROCESS	GO_LIPID_BIOSYNTHETIC_PROCESS		459	0.29074568	1.1103737	0.2857143	0.67765725	1	1699	tags=21%, list=17%, signal=25%
GO_SOMATIC_RECOMBINATION_OF_IMMUNOGLOBULIN_GENE_SEGMENTS	GO_SOMATIC_RECOMBINATION_OF_IMMUNOGLOBULIN_GENE_SEGMENTS		39	0.3420742	1.1102766	0.33333334	0.677445	1	863	tags=15%, list=9%, signal=17%
GO_RENAL_FILTRATION	GO_RENAL_FILTRATION		18	0.5424708	1.1101822	0.25	0.6771193	1	457	tags=28%, list=5%, signal=29%
GO_OXIDOREDUCTION_COENZYME_METABOLIC_PROCESS	GO_OXIDOREDUCTION_COENZYME_METABOLIC_PROCESS		24	0.4121961	1.10984	0.2857143	0.6780242	1	1167	tags=25%, list=12%, signal=28%
GO_DENDRITIC_TREE	GO_DENDRITIC_TREE		432	0.21563923	1.1097912	0	0.677536	1	1573	tags=17%, list=16%, signal=19%
GO_GROWTH_FACTOR_BINDING	GO_GROWTH_FACTOR_BINDING		109	0.3066394	1.1097829	0.25	0.6771313	1	991	tags=20%, list=10%, signal=22%
GO_CELLULAR_RESPONSE_TO_IONIZING_RADIATION	GO_CELLULAR_RESPONSE_TO_IONIZING_RADIATION		52	0.3489253	1.1097429	0.33333334	0.67664456	1	1630	tags=23%, list=16%, signal=27%
GO_REGULATION_OF_TRANSCRIPTION_REGULATORY_REGION_DNA_BINDING	GO_REGULATION_OF_TRANSCRIPTION_REGULATORY_REGION_DNA_BINDING		38	0.32765818	1.1096907	0.2	0.6762312	1	1930	tags=29%, list=19%, signal=36%
GO_POSITIVE_REGULATION_OF_LEUKOCYTE_DIFFERENTIATION	GO_POSITIVE_REGULATION_OF_LEUKOCYTE_DIFFERENTIATION		125	0.38488212	1.1096195	0.5	0.67592186	1	1054	tags=22%, list=11%, signal=24%
GO_CARDIAC_VENTRICLE_MORPHOGENESIS	GO_CARDIAC_VENTRICLE_MORPHOGENESIS		54	0.4581009	1.1093647	0.33333334	0.67660505	1	796	tags=19%, list=8%, signal=20%
GO_MRNA_3_END_PROCESSING	GO_MRNA_3_END_PROCESSING		65	0.3706575	1.1090782	0.5	0.6773641	1	2956	tags=43%, list=30%, signal=61%
GO_POSITIVE_REGULATION_OF_EPITHELIAL_CELL_PROLIFERATION	GO_POSITIVE_REGULATION_OF_EPITHELIAL_CELL_PROLIFERATION		141	0.3310482	1.1087115	0.42857143	0.6785397	1	1618	tags=23%, list=16%, signal=27%
GO_NUCLEAR_EXPORT	GO_NUCLEAR_EXPORT		142	0.3168864	1.1085708	0.375	0.67813355	1	2687	tags=34%, list=27%, signal=46%
GO_RESPONSE_TO_HYDROGEN_PEROXIDE	GO_RESPONSE_TO_HYDROGEN_PEROXIDE		114	0.33382827	1.1083883	0.2857143	0.67813104	1	1029	tags=18%, list=10%, signal=20%
GO_PATTERN_SPECIFICATION_PROCESS	GO_PATTERN_SPECIFICATION_PROCESS		281	0.28029823	1.1083685	0.5	0.6777244	1	1988	tags=25%, list=20%, signal=30%
GO_DEMETHYLASE_ACTIVITY	GO_DEMETHYLASE_ACTIVITY		24	0.3732688	1.1082416	0.5	0.67783135	1	2913	tags=50%, list=29%, signal=70%
GO_POSITIVE_REGULATION_OF_CELL_ADHESION	GO_POSITIVE_REGULATION_OF_CELL_ADHESION		312	0.33466363	1.1078293	0.2857143	0.6787554	1	1309	tags=21%, list=13%, signal=23%
GO_BASAL_PLASMA_MEMBRANE	GO_BASAL_PLASMA_MEMBRANE		28	0.33607763	1.107687	0.25	0.6787684	1	897	tags=18%, list=9%, signal=20%
GO_TRANSFERASE_ACTIVITY_TRANSFERRING_ALKYL_OR_ARYL_OTHER_THAN_METHYL_GROUPS	GO_TRANSFERASE_ACTIVITY_TRANSFERRING_ALKYL_OR_ARYL_OTHER_THAN_METHYL_GROUPS		43	0.39820504	1.1072025	0.4	0.6798666	1	2366	tags=44%, list=24%, signal=58%
GO_NUCLEAR_ENVELOPE_ORGANIZATION	GO_NUCLEAR_ENVELOPE_ORGANIZATION		40	0.25332487	1.1070948	0.33333334	0.6796157	1	2928	tags=45%, list=29%, signal=63%
GO_REGULATION_OF_PROTEASOMAL_UBIQUITIN_DEPENDENT_PROTEIN_CATABOLIC_PROCESS	GO_REGULATION_OF_PROTEASOMAL_UBIQUITIN_DEPENDENT_PROTEIN_CATABOLIC_PROCESS		81	0.32533902	1.1070575	0.5	0.67929286	1	2357	tags=28%, list=24%, signal=37%
GO_HIGH_DENSITY_LIPOPROTEIN_PARTICLE	GO_HIGH_DENSITY_LIPOPROTEIN_PARTICLE		18	0.41293207	1.1063781	0.33333334	0.6807447	1	389	tags=17%, list=4%, signal=17%
GO_POSITIVE_REGULATION_OF_TRANSCRIPTION_BY_RNA_POLYMERASE_I	GO_POSITIVE_REGULATION_OF_TRANSCRIPTION_BY_RNA_POLYMERASE_I		15	0.3069607	1.1062156	0.25	0.6808843	1	2436	tags=40%, list=24%, signal=53%
GO_RESPONSE_TO_TOXIC_SUBSTANCE	GO_RESPONSE_TO_TOXIC_SUBSTANCE		417	0.32107478	1.1060926	0.16666667	0.680817	1	1029	tags=16%, list=10%, signal=17%
GO_REGULATION_OF_NEUROTRANSMITTER_LEVELS	GO_REGULATION_OF_NEUROTRANSMITTER_LEVELS		260	0.25861898	1.1057326	0.16666667	0.682153	1	1775	tags=21%, list=18%, signal=25%
GO_SENSORY_ORGAN_DEVELOPMENT	GO_SENSORY_ORGAN_DEVELOPMENT		373	0.26458445	1.1057208	0.16666667	0.68174094	1	1586	tags=20%, list=16%, signal=22%
GO_NEUTROPHIL_MIGRATION	GO_NEUTROPHIL_MIGRATION		84	0.41908798	1.1054168	0.5	0.6820434	1	1062	tags=27%, list=11%, signal=30%
GO_HUMORAL_IMMUNE_RESPONSE	GO_HUMORAL_IMMUNE_RESPONSE		192	0.40724802	1.1048497	0.42857143	0.68371356	1	818	tags=18%, list=8%, signal=19%
GO_REGULATION_OF_PROTEIN_LOCALIZATION_TO_CELL_PERIPHERY	GO_REGULATION_OF_PROTEIN_LOCALIZATION_TO_CELL_PERIPHERY		88	0.30408874	1.1045674	0.14285715	0.6843132	1	1778	tags=27%, list=18%, signal=33%
GO_LYMPHOCYTE_DIFFERENTIATION	GO_LYMPHOCYTE_DIFFERENTIATION		270	0.3160967	1.1045185	0.42857143	0.68391055	1	1177	tags=18%, list=12%, signal=20%
GO_MODULATION_BY_HOST_OF_VIRAL_PROCESS	GO_MODULATION_BY_HOST_OF_VIRAL_PROCESS		19	0.47999123	1.1043972	0.375	0.6838218	1	424	tags=16%, list=4%, signal=16%
GO_SPECIFIC_GRANULE_MEMBRANE	GO_SPECIFIC_GRANULE_MEMBRANE		69	0.3555211	1.1043525	0.42857143	0.68351334	1	1443	tags=28%, list=14%, signal=32%
GO_POSITIVE_REGULATION_OF_LYMPHOCYTE_DIFFERENTIATION	GO_POSITIVE_REGULATION_OF_LYMPHOCYTE_DIFFERENTIATION		82	0.40236282	1.1040242	0.33333334	0.68464684	1	1177	tags=24%, list=12%, signal=27%
GO_REGULATION_OF_EPITHELIAL_CELL_MIGRATION	GO_REGULATION_OF_EPITHELIAL_CELL_MIGRATION		173	0.31356853	1.1039543	0.5	0.68441236	1	1062	tags=19%, list=11%, signal=21%
GO_PROTEIN_KINASE_B_SIGNALING	GO_PROTEIN_KINASE_B_SIGNALING		196	0.3059895	1.1038483	0.125	0.68465406	1	1608	tags=20%, list=16%, signal=23%
GO_POSITIVE_REGULATION_OF_PROTEOLYSIS_INVOLVED_IN_CELLULAR_PROTEIN_CATABOLIC_PROCESS	GO_POSITIVE_REGULATION_OF_PROTEOLYSIS_INVOLVED_IN_CELLULAR_PROTEIN_CATABOLIC_PROCESS		80	0.356668	1.1034093	0.25	0.68635994	1	2333	tags=34%, list=23%, signal=44%
GO_REGULATION_OF_MYOTUBE_DIFFERENTIATION	GO_REGULATION_OF_MYOTUBE_DIFFERENTIATION		35	0.37454882	1.1030924	0.42857143	0.6865183	1	2055	tags=29%, list=21%, signal=36%
GO_REGULATION_OF_MACROPHAGE_DIFFERENTIATION	GO_REGULATION_OF_MACROPHAGE_DIFFERENTIATION		18	0.6192962	1.1030777	0.2857143	0.6860355	1	1287	tags=39%, list=13%, signal=45%
GO_ELECTRON_TRANSFER_ACTIVITY	GO_ELECTRON_TRANSFER_ACTIVITY		86	0.24900547	1.1022722	0.42857143	0.68776613	1	1194	tags=15%, list=12%, signal=17%
GO_POSITIVE_REGULATION_OF_EXTRACELLULAR_MATRIX_ORGANIZATION	GO_POSITIVE_REGULATION_OF_EXTRACELLULAR_MATRIX_ORGANIZATION		18	0.46430105	1.1022645	0.5	0.68728316	1	743	tags=33%, list=7%, signal=36%
GO_REGULATION_OF_ENDOTHELIAL_CELL_MIGRATION	GO_REGULATION_OF_ENDOTHELIAL_CELL_MIGRATION		119	0.34899122	1.1022072	0.42857143	0.68698263	1	1062	tags=20%, list=11%, signal=22%
GO_RESPONSE_TO_GONADOTROPIN	GO_RESPONSE_TO_GONADOTROPIN		22	0.4479367	1.1021997	0.5	0.6865009	1	137	tags=9%, list=1%, signal=9%
GO_CALCIUM_ION_BINDING	GO_CALCIUM_ION_BINDING		427	0.25144002	1.1018077	0.16666667	0.68720317	1	1200	tags=17%, list=12%, signal=19%
GO_POSITIVE_REGULATION_OF_LEUKOCYTE_APOPTOTIC_PROCESS	GO_POSITIVE_REGULATION_OF_LEUKOCYTE_APOPTOTIC_PROCESS		18	0.4290284	1.1013763	0.25	0.68899876	1	431	tags=17%, list=4%, signal=17%
GO_RECEPTOR_CLUSTERING	GO_RECEPTOR_CLUSTERING		45	0.34806874	1.101211	0.2	0.6887821	1	675	tags=16%, list=7%, signal=17%
GO_ENDOPLASMIC_RETICULUM_LUMEN	GO_ENDOPLASMIC_RETICULUM_LUMEN		206	0.31737253	1.1011631	0.2857143	0.68845433	1	1008	tags=18%, list=10%, signal=20%
GO_CARBOHYDRATE_DERIVATIVE_TRANSMEMBRANE_TRANSPORTER_ACTIVITY	GO_CARBOHYDRATE_DERIVATIVE_TRANSMEMBRANE_TRANSPORTER_ACTIVITY		21	0.26298636	1.1011562	0.33333334	0.6881673	1	2063	tags=33%, list=21%, signal=42%
GO_LUNG_MORPHOGENESIS	GO_LUNG_MORPHOGENESIS		40	0.32094312	1.1010605	0.14285715	0.6881136	1	1460	tags=23%, list=15%, signal=26%
GO_STEROID_HORMONE_MEDIATED_SIGNALING_PATHWAY	GO_STEROID_HORMONE_MEDIATED_SIGNALING_PATHWAY		150	0.31153625	1.100846	0.33333334	0.68810534	1	1685	tags=23%, list=17%, signal=28%
GO_ANTIGEN_BINDING	GO_ANTIGEN_BINDING		55	0.52652335	1.1006927	0.14285715	0.68803835	1	1147	tags=25%, list=11%, signal=29%
GO_REGULATION_OF_CELL_KILLING	GO_REGULATION_OF_CELL_KILLING		76	0.30087388	1.1004728	0.2857143	0.68812156	1	1054	tags=17%, list=11%, signal=19%
GO_MEMBRANE_LIPID_CATABOLIC_PROCESS	GO_MEMBRANE_LIPID_CATABOLIC_PROCESS		19	0.3800705	1.0994967	0.25	0.6905053	1	1723	tags=37%, list=17%, signal=44%
GO_REGULATION_OF_PROTEIN_MATURATION	GO_REGULATION_OF_PROTEIN_MATURATION		44	0.38891795	1.099362	0.25	0.69044375	1	1692	tags=34%, list=17%, signal=41%
GO_METHYLTRANSFERASE_COMPLEX	GO_METHYLTRANSFERASE_COMPLEX		79	0.23711538	1.0992719	0.42857143	0.69030607	1	2913	tags=33%, list=29%, signal=46%
GO_CELLULAR_COMPONENT_DISASSEMBLY	GO_CELLULAR_COMPONENT_DISASSEMBLY		371	0.25910297	1.0991049	0.33333334	0.6899888	1	1855	tags=20%, list=19%, signal=23%
GO_NEGATIVE_REGULATION_OF_PROTEIN_LOCALIZATION_TO_NUCLEUS	GO_NEGATIVE_REGULATION_OF_PROTEIN_LOCALIZATION_TO_NUCLEUS		18	0.5248582	1.0990974	0.375	0.68950963	1	575	tags=22%, list=6%, signal=24%
GO_CYTOKINE_SECRETION_INVOLVED_IN_IMMUNE_RESPONSE	GO_CYTOKINE_SECRETION_INVOLVED_IN_IMMUNE_RESPONSE		16	0.4626437	1.0988892	0.2	0.68951637	1	851	tags=19%, list=9%, signal=20%
GO_REGULATION_OF_NIK_NF_KAPPAB_SIGNALING	GO_REGULATION_OF_NIK_NF_KAPPAB_SIGNALING		68	0.3500989	1.0985016	0.42857143	0.69003034	1	2303	tags=32%, list=23%, signal=42%
GO_UBIQUITIN_LIKE_PROTEIN_TRANSFERASE_ACTIVITY	GO_UBIQUITIN_LIKE_PROTEIN_TRANSFERASE_ACTIVITY		213	0.27045235	1.0984309	0.33333334	0.6898243	1	3010	tags=35%, list=30%, signal=49%
GO_REGULATION_OF_CHOLESTEROL_METABOLIC_PROCESS	GO_REGULATION_OF_CHOLESTEROL_METABOLIC_PROCESS		47	0.38080603	1.0983169	0.2	0.6898399	1	2504	tags=45%, list=25%, signal=59%
GO_ENDOCRINE_SYSTEM_DEVELOPMENT	GO_ENDOCRINE_SYSTEM_DEVELOPMENT		114	0.27685884	1.0980532	0.33333334	0.69092053	1	2275	tags=27%, list=23%, signal=35%
GO_PROTEIN_LOCALIZATION_TO_CELL_PERIPHERY	GO_PROTEIN_LOCALIZATION_TO_CELL_PERIPHERY		230	0.26291078	1.098047	0.2857143	0.6904427	1	1778	tags=23%, list=18%, signal=27%
GO_PROTEIN_DEPOLYMERIZATION	GO_PROTEIN_DEPOLYMERIZATION		75	0.3217149	1.0973846	0.2	0.6924903	1	517	tags=11%, list=5%, signal=11%
GO_POSITIVE_REGULATION_OF_CARTILAGE_DEVELOPMENT	GO_POSITIVE_REGULATION_OF_CARTILAGE_DEVELOPMENT		26	0.3749506	1.0970968	0.4	0.69310355	1	1473	tags=31%, list=15%, signal=36%
GO_VESICLE_ORGANIZATION	GO_VESICLE_ORGANIZATION		223	0.28290465	1.0969746	0.4	0.6931131	1	2181	tags=30%, list=22%, signal=38%
GO_REGULATION_OF_ALCOHOL_BIOSYNTHETIC_PROCESS	GO_REGULATION_OF_ALCOHOL_BIOSYNTHETIC_PROCESS		70	0.27377823	1.0969603	0.2	0.6927076	1	2504	tags=39%, list=25%, signal=51%
GO_POSITIVE_REGULATION_OF_LIPASE_ACTIVITY	GO_POSITIVE_REGULATION_OF_LIPASE_ACTIVITY		58	0.29129896	1.0969384	0.2	0.69223017	1	978	tags=16%, list=10%, signal=17%
GO_POSITIVE_REGULATION_OF_NITRIC_OXIDE_SYNTHASE_ACTIVITY	GO_POSITIVE_REGULATION_OF_NITRIC_OXIDE_SYNTHASE_ACTIVITY		17	0.39718583	1.0969282	0.4	0.6917534	1	133	tags=12%, list=1%, signal=12%
GO_NEGATIVE_REGULATION_OF_INTRACELLULAR_TRANSPORT	GO_NEGATIVE_REGULATION_OF_INTRACELLULAR_TRANSPORT		44	0.43928817	1.0968006	0.42857143	0.6916455	1	382	tags=11%, list=4%, signal=12%
GO_POSITIVE_REGULATION_OF_CELL_JUNCTION_ASSEMBLY	GO_POSITIVE_REGULATION_OF_CELL_JUNCTION_ASSEMBLY		31	0.36006474	1.0967149	0.5	0.69148844	1	980	tags=23%, list=10%, signal=25%
GO_POSITIVE_REGULATION_OF_T_CELL_MIGRATION	GO_POSITIVE_REGULATION_OF_T_CELL_MIGRATION		25	0.40832755	1.0966575	0.2857143	0.6910923	1	1309	tags=32%, list=13%, signal=37%
GO_NEGATIVE_REGULATION_OF_CYTOKINE_PRODUCTION	GO_NEGATIVE_REGULATION_OF_CYTOKINE_PRODUCTION		194	0.3240231	1.096382	0.125	0.69111216	1	948	tags=16%, list=9%, signal=18%
GO_POSITIVE_REGULATION_OF_T_CELL_CYTOKINE_PRODUCTION	GO_POSITIVE_REGULATION_OF_T_CELL_CYTOKINE_PRODUCTION		19	0.4515014	1.0962696	0.42857143	0.6912207	1	818	tags=21%, list=8%, signal=23%
GO_R_SMAD_BINDING	GO_R_SMAD_BINDING		21	0.44344294	1.0962601	0.2	0.6907466	1	1654	tags=29%, list=17%, signal=34%
GO_NITRIC_OXIDE_MEDIATED_SIGNAL_TRANSDUCTION	GO_NITRIC_OXIDE_MEDIATED_SIGNAL_TRANSDUCTION		24	0.3876323	1.0962255	0.2857143	0.69037575	1	753	tags=21%, list=8%, signal=22%
GO_REGULATION_OF_MITOCHONDRIAL_MEMBRANE_POTENTIAL	GO_REGULATION_OF_MITOCHONDRIAL_MEMBRANE_POTENTIAL		47	0.29301593	1.0962108	0.33333334	0.6900721	1	2183	tags=28%, list=22%, signal=35%
GO_REGULATION_OF_LYMPHOCYTE_ACTIVATION	GO_REGULATION_OF_LYMPHOCYTE_ACTIVATION		315	0.36077645	1.0959176	0.2857143	0.6911872	1	1333	tags=21%, list=13%, signal=24%
GO_IMMUNOGLOBULIN_BINDING	GO_IMMUNOGLOBULIN_BINDING		22	0.5833797	1.0957547	0.42857143	0.6913233	1	535	tags=27%, list=5%, signal=29%
GO_CELL_GROWTH	GO_CELL_GROWTH		343	0.25938505	1.095477	0	0.69189334	1	1807	tags=23%, list=18%, signal=27%
GO_REGULATION_OF_JUN_KINASE_ACTIVITY	GO_REGULATION_OF_JUN_KINASE_ACTIVITY		65	0.34763768	1.095379	0.6	0.69168246	1	1573	tags=23%, list=16%, signal=27%
GO_SPECIFICATION_OF_ANIMAL_ORGAN_IDENTITY	GO_SPECIFICATION_OF_ANIMAL_ORGAN_IDENTITY		25	0.30538762	1.0952607	0.4	0.6921542	1	2191	tags=32%, list=22%, signal=41%
GO_REGULATION_OF_CELL_ACTIVATION	GO_REGULATION_OF_CELL_ACTIVATION		403	0.35700315	1.0951611	0.2857143	0.6922741	1	1333	tags=22%, list=13%, signal=24%
GO_REGULATION_OF_CALCIUM_MEDIATED_SIGNALING	GO_REGULATION_OF_CALCIUM_MEDIATED_SIGNALING		70	0.3575941	1.095012	0.5	0.6919561	1	1978	tags=31%, list=20%, signal=39%
GO_KINETOCHORE	GO_KINETOCHORE		90	0.23549658	1.0947427	0.16666667	0.6923834	1	2293	tags=28%, list=23%, signal=36%
GO_GOLGI_CISTERNA_MEMBRANE	GO_GOLGI_CISTERNA_MEMBRANE		51	0.327519	1.0943568	0	0.6936493	1	1832	tags=31%, list=18%, signal=38%
GO_ENDOMEMBRANE_SYSTEM_ORGANIZATION	GO_ENDOMEMBRANE_SYSTEM_ORGANIZATION		255	0.2567433	1.0943085	0.42857143	0.6933508	1	2181	tags=26%, list=22%, signal=32%
GO_EXTRINSIC_COMPONENT_OF_ORGANELLE_MEMBRANE	GO_EXTRINSIC_COMPONENT_OF_ORGANELLE_MEMBRANE		24	0.2800757	1.0939102	0.25	0.6942031	1	1550	tags=25%, list=16%, signal=30%
GO_REGULATION_OF_ACTOMYOSIN_STRUCTURE_ORGANIZATION	GO_REGULATION_OF_ACTOMYOSIN_STRUCTURE_ORGANIZATION		72	0.32326055	1.0937525	0.5	0.69430935	1	2344	tags=35%, list=23%, signal=45%
GO_DIENCEPHALON_DEVELOPMENT	GO_DIENCEPHALON_DEVELOPMENT		63	0.27493557	1.0936317	0.25	0.6942318	1	215	tags=8%, list=2%, signal=8%
GO_DNA_CATABOLIC_PROCESS_ENDONUCLEOLYTIC	GO_DNA_CATABOLIC_PROCESS_ENDONUCLEOLYTIC		24	0.35865235	1.0932132	0.33333334	0.69588387	1	1423	tags=25%, list=14%, signal=29%
GO_LABYRINTHINE_LAYER_BLOOD_VESSEL_DEVELOPMENT	GO_LABYRINTHINE_LAYER_BLOOD_VESSEL_DEVELOPMENT		15	0.4344768	1.0931717	0.125	0.6955732	1	1469	tags=47%, list=15%, signal=55%
GO_CHONDROITIN_SULFATE_PROTEOGLYCAN_BIOSYNTHETIC_PROCESS	GO_CHONDROITIN_SULFATE_PROTEOGLYCAN_BIOSYNTHETIC_PROCESS		15	0.38635692	1.0929266	0.42857143	0.69554853	1	2228	tags=40%, list=22%, signal=51%
GO_CELLULAR_RESPONSE_TO_ORGANIC_CYCLIC_COMPOUND	GO_CELLULAR_RESPONSE_TO_ORGANIC_CYCLIC_COMPOUND		474	0.27029926	1.0928717	0.14285715	0.6951528	1	1571	tags=20%, list=16%, signal=23%
GO_EPITHELIAL_TUBE_MORPHOGENESIS	GO_EPITHELIAL_TUBE_MORPHOGENESIS		236	0.30825064	1.0928521	0.16666667	0.69468254	1	1475	tags=22%, list=15%, signal=26%
GO_CHONDROITIN_SULFATE_PROTEOGLYCAN_METABOLIC_PROCESS	GO_CHONDROITIN_SULFATE_PROTEOGLYCAN_METABOLIC_PROCESS		24	0.34473723	1.0926952	0.2857143	0.6947153	1	2228	tags=38%, list=22%, signal=48%
GO_HIPPO_SIGNALING	GO_HIPPO_SIGNALING		24	0.3496858	1.0925295	0.5	0.69528425	1	3076	tags=50%, list=31%, signal=72%
GO_MEMBRANE_DOCKING	GO_MEMBRANE_DOCKING		127	0.2290874	1.0925175	0.2	0.6948148	1	1883	tags=22%, list=19%, signal=27%
GO_REGULATION_OF_CHOLESTEROL_BIOSYNTHETIC_PROCESS	GO_REGULATION_OF_CHOLESTEROL_BIOSYNTHETIC_PROCESS		40	0.4157638	1.0921161	0.2	0.6952809	1	2504	tags=48%, list=25%, signal=63%
GO_EMBRYONIC_DIGESTIVE_TRACT_MORPHOGENESIS	GO_EMBRYONIC_DIGESTIVE_TRACT_MORPHOGENESIS		16	0.39710546	1.0919598	0.2857143	0.694971	1	954	tags=19%, list=10%, signal=21%
GO_RNA_POLYMERASE_II_TRANSCRIPTION_FACTOR_BINDING	GO_RNA_POLYMERASE_II_TRANSCRIPTION_FACTOR_BINDING		49	0.33669463	1.0918193	0.42857143	0.6950672	1	1134	tags=20%, list=11%, signal=23%
GO_HORMONE_METABOLIC_PROCESS	GO_HORMONE_METABOLIC_PROCESS		170	0.2824683	1.0916117	0	0.695293	1	1020	tags=17%, list=10%, signal=19%
GO_B_CELL_HOMEOSTASIS	GO_B_CELL_HOMEOSTASIS		20	0.5766138	1.0914655	0.16666667	0.6952738	1	2191	tags=40%, list=22%, signal=51%
GO_REGULATION_OF_HEART_GROWTH	GO_REGULATION_OF_HEART_GROWTH		52	0.42523998	1.0914133	0.33333334	0.6949673	1	2000	tags=38%, list=20%, signal=48%
GO_REGULATION_OF_BONE_MINERALIZATION	GO_REGULATION_OF_BONE_MINERALIZATION		53	0.36416838	1.091198	0.2	0.6951325	1	1020	tags=26%, list=10%, signal=29%
GO_POSITIVE_REGULATION_OF_CELL_GROWTH	GO_POSITIVE_REGULATION_OF_CELL_GROWTH		121	0.24152477	1.0910705	0.42857143	0.6951195	1	1835	tags=22%, list=18%, signal=27%
GO_REGULATION_OF_LEUKOCYTE_MIGRATION	GO_REGULATION_OF_LEUKOCYTE_MIGRATION		150	0.34774095	1.0908216	0.42857143	0.69546163	1	1062	tags=24%, list=11%, signal=26%
GO_REGULATION_OF_T_HELPER_1_TYPE_IMMUNE_RESPONSE	GO_REGULATION_OF_T_HELPER_1_TYPE_IMMUNE_RESPONSE		22	0.41129518	1.0904397	0.5	0.69615173	1	954	tags=27%, list=10%, signal=30%
GO_PROTEIN_N_LINKED_GLYCOSYLATION	GO_PROTEIN_N_LINKED_GLYCOSYLATION		51	0.3813017	1.0903658	0.16666667	0.6958676	1	2805	tags=45%, list=28%, signal=62%
GO_NEGATIVE_REGULATION_OF_CALCIUM_ION_TRANSMEMBRANE_TRANSPORT	GO_NEGATIVE_REGULATION_OF_CALCIUM_ION_TRANSMEMBRANE_TRANSPORT		29	0.30704284	1.0902326	0.25	0.69547194	1	1767	tags=28%, list=18%, signal=33%
GO_PEPTIDE_BIOSYNTHETIC_PROCESS	GO_PEPTIDE_BIOSYNTHETIC_PROCESS		393	0.26486906	1.0897412	0.14285715	0.6971819	1	3025	tags=38%, list=30%, signal=53%
GO_REGULATION_OF_ACTIN_FILAMENT_ORGANIZATION	GO_REGULATION_OF_ACTIN_FILAMENT_ORGANIZATION		170	0.31283125	1.0896409	0.2857143	0.6970152	1	1981	tags=26%, list=20%, signal=32%
GO_CHANNEL_REGULATOR_ACTIVITY	GO_CHANNEL_REGULATOR_ACTIVITY		85	0.31930566	1.0894911	0	0.6968511	1	2047	tags=28%, list=20%, signal=35%
GO_TUMOR_NECROSIS_FACTOR_MEDIATED_SIGNALING_PATHWAY	GO_TUMOR_NECROSIS_FACTOR_MEDIATED_SIGNALING_PATHWAY		121	0.33434564	1.0886346	0.14285715	0.69875014	1	2533	tags=39%, list=25%, signal=51%
GO_PHOSPHOLIPID_BIOSYNTHETIC_PROCESS	GO_PHOSPHOLIPID_BIOSYNTHETIC_PROCESS		165	0.26494393	1.0884075	0.14285715	0.69881064	1	2360	tags=26%, list=24%, signal=34%
GO_REGULATION_OF_IMMUNOGLOBULIN_SECRETION	GO_REGULATION_OF_IMMUNOGLOBULIN_SECRETION		17	0.46644884	1.0881655	0.2	0.6993723	1	1775	tags=41%, list=18%, signal=50%
GO_ANTERIOR_POSTERIOR_PATTERN_SPECIFICATION	GO_ANTERIOR_POSTERIOR_PATTERN_SPECIFICATION		146	0.27080286	1.0875298	0.25	0.7009637	1	1020	tags=16%, list=10%, signal=17%
GO_TRANSFORMING_GROWTH_FACTOR_BETA_RECEPTOR_BINDING	GO_TRANSFORMING_GROWTH_FACTOR_BETA_RECEPTOR_BINDING		34	0.4087796	1.0874782	0.33333334	0.7006342	1	1701	tags=35%, list=17%, signal=42%
GO_METANEPHRIC_EPITHELIUM_DEVELOPMENT	GO_METANEPHRIC_EPITHELIUM_DEVELOPMENT		20	0.4158564	1.0870953	0.33333334	0.7012544	1	1930	tags=40%, list=19%, signal=49%
GO_PROTEIN_HETEROOLIGOMERIZATION	GO_PROTEIN_HETEROOLIGOMERIZATION		72	0.27154925	1.0869402	0.14285715	0.701095	1	868	tags=14%, list=9%, signal=15%
GO_POSITIVE_REGULATION_OF_STEROL_TRANSPORT	GO_POSITIVE_REGULATION_OF_STEROL_TRANSPORT		19	0.46574995	1.0868305	0.42857143	0.70085055	1	656	tags=26%, list=7%, signal=28%
GO_INTRACELLULAR_RECEPTOR_SIGNALING_PATHWAY	GO_INTRACELLULAR_RECEPTOR_SIGNALING_PATHWAY		217	0.29651448	1.0866325	0.16666667	0.7007656	1	2406	tags=32%, list=24%, signal=41%
GO_STRUCTURAL_CONSTITUENT_OF_RIBOSOME	GO_STRUCTURAL_CONSTITUENT_OF_RIBOSOME		96	0.29992795	1.0865667	0.625	0.7007431	1	3158	tags=49%, list=32%, signal=71%
GO_LEUKOCYTE_DIFFERENTIATION	GO_LEUKOCYTE_DIFFERENTIATION		396	0.32775718	1.0863051	0.5	0.7010791	1	1517	tags=21%, list=15%, signal=24%
GO_POSITIVE_REGULATION_OF_DENDRITIC_SPINE_DEVELOPMENT	GO_POSITIVE_REGULATION_OF_DENDRITIC_SPINE_DEVELOPMENT		36	0.38380802	1.0862789	0.42857143	0.70085305	1	1400	tags=22%, list=14%, signal=26%
GO_ATPASE_REGULATOR_ACTIVITY	GO_ATPASE_REGULATOR_ACTIVITY		31	0.28792322	1.0861565	0.33333334	0.70070356	1	2161	tags=35%, list=22%, signal=45%
GO_T_CELL_MIGRATION	GO_T_CELL_MIGRATION		49	0.37986633	1.0853862	0.33333334	0.70238864	1	1309	tags=29%, list=13%, signal=33%
GO_PROTEIN_ACETYLATION	GO_PROTEIN_ACETYLATION		141	0.2474647	1.0852202	0.2857143	0.70238394	1	1947	tags=23%, list=19%, signal=28%
GO_ESTABLISHMENT_OF_PROTEIN_LOCALIZATION_TO_CHROMOSOME	GO_ESTABLISHMENT_OF_PROTEIN_LOCALIZATION_TO_CHROMOSOME		17	0.36833987	1.085062	0.33333334	0.7025123	1	4212	tags=76%, list=42%, signal=132%
GO_MYOBLAST_FUSION	GO_MYOBLAST_FUSION		33	0.36136913	1.0850023	0.4	0.70218706	1	461	tags=12%, list=5%, signal=13%
GO_REGULATION_OF_DEFENSE_RESPONSE_TO_VIRUS_BY_VIRUS	GO_REGULATION_OF_DEFENSE_RESPONSE_TO_VIRUS_BY_VIRUS		23	0.4143758	1.0848788	0.5	0.702558	1	1871	tags=39%, list=19%, signal=48%
GO_POSITIVE_REGULATION_OF_CALCIUM_MEDIATED_SIGNALING	GO_POSITIVE_REGULATION_OF_CALCIUM_MEDIATED_SIGNALING		32	0.3258096	1.0848206	0.33333334	0.7022359	1	1920	tags=31%, list=19%, signal=39%
GO_OVULATION_CYCLE	GO_OVULATION_CYCLE		57	0.39398876	1.0846412	0.42857143	0.70220596	1	1062	tags=19%, list=11%, signal=21%
GO_NEGATIVE_REGULATION_OF_TOR_SIGNALING	GO_NEGATIVE_REGULATION_OF_TOR_SIGNALING		22	0.3108093	1.0846364	0.42857143	0.701743	1	596	tags=14%, list=6%, signal=14%
GO_NEGATIVE_REGULATION_OF_LEUKOCYTE_PROLIFERATION	GO_NEGATIVE_REGULATION_OF_LEUKOCYTE_PROLIFERATION		62	0.36497864	1.0841227	0.375	0.7034154	1	1333	tags=19%, list=13%, signal=22%
GO_RECEPTOR_LOCALIZATION_TO_SYNAPSE	GO_RECEPTOR_LOCALIZATION_TO_SYNAPSE		39	0.3480379	1.0841057	0.4	0.7029523	1	1507	tags=26%, list=15%, signal=30%
GO_POSITIVE_REGULATION_OF_DENDRITE_MORPHOGENESIS	GO_POSITIVE_REGULATION_OF_DENDRITE_MORPHOGENESIS		31	0.40217227	1.084063	0.42857143	0.7026637	1	1573	tags=26%, list=16%, signal=31%
GO_NEGATIVE_REGULATION_OF_MULTI_ORGANISM_PROCESS	GO_NEGATIVE_REGULATION_OF_MULTI_ORGANISM_PROCESS		160	0.35401955	1.0837269	0.5	0.70288366	1	1557	tags=23%, list=16%, signal=27%
GO_REGULATION_OF_DENDRITE_MORPHOGENESIS	GO_REGULATION_OF_DENDRITE_MORPHOGENESIS		72	0.31765398	1.0837156	0.375	0.70257545	1	1573	tags=19%, list=16%, signal=23%
GO_RESPONSE_TO_COCAINE	GO_RESPONSE_TO_COCAINE		41	0.31502357	1.0836682	0.4	0.70239246	1	205	tags=7%, list=2%, signal=7%
GO_EXTRACELLULAR_STRUCTURE_ORGANIZATION	GO_EXTRACELLULAR_STRUCTURE_ORGANIZATION		284	0.30018568	1.0834013	0.2857143	0.7024077	1	1018	tags=18%, list=10%, signal=20%
GO_TRANS_GOLGI_NETWORK_TRANSPORT_VESICLE	GO_TRANS_GOLGI_NETWORK_TRANSPORT_VESICLE		25	0.25394	1.0832176	0.33333334	0.70251846	1	1961	tags=24%, list=20%, signal=30%
GO_METANEPHRIC_NEPHRON_EPITHELIUM_DEVELOPMENT	GO_METANEPHRIC_NEPHRON_EPITHELIUM_DEVELOPMENT		17	0.4690951	1.0829922	0.4	0.7027831	1	1218	tags=35%, list=12%, signal=40%
GO_RIBOSOMAL_SUBUNIT	GO_RIBOSOMAL_SUBUNIT		111	0.2793704	1.0825917	0.2857143	0.7035061	1	2979	tags=44%, list=30%, signal=62%
GO_ACTIN_FILAMENT_POLYMERIZATION	GO_ACTIN_FILAMENT_POLYMERIZATION		107	0.3654385	1.0822364	0.42857143	0.7040253	1	2850	tags=42%, list=29%, signal=58%
GO_GLYCOPROTEIN_METABOLIC_PROCESS	GO_GLYCOPROTEIN_METABOLIC_PROCESS		239	0.26014686	1.0819435	0.33333334	0.70515746	1	2192	tags=29%, list=22%, signal=37%
GO_AMMONIUM_ION_BINDING	GO_AMMONIUM_ION_BINDING		56	0.38600472	1.0817441	0.2857143	0.70514596	1	423	tags=13%, list=4%, signal=13%
GO_POLYUBIQUITIN_MODIFICATION_DEPENDENT_PROTEIN_BINDING	GO_POLYUBIQUITIN_MODIFICATION_DEPENDENT_PROTEIN_BINDING		22	0.38626412	1.08165	0.5	0.7050057	1	2990	tags=45%, list=30%, signal=65%
GO_POSITIVE_REGULATION_OF_LYMPHOCYTE_MIGRATION	GO_POSITIVE_REGULATION_OF_LYMPHOCYTE_MIGRATION		30	0.46449485	1.0812411	0.2	0.70564413	1	992	tags=30%, list=10%, signal=33%
GO_POSITIVE_REGULATION_OF_SUBSTRATE_ADHESION_DEPENDENT_CELL_SPREADING	GO_POSITIVE_REGULATION_OF_SUBSTRATE_ADHESION_DEPENDENT_CELL_SPREADING		29	0.31577045	1.0812345	0	0.70525235	1	2228	tags=34%, list=22%, signal=44%
GO_GOLGI_ASSOCIATED_VESICLE_MEMBRANE	GO_GOLGI_ASSOCIATED_VESICLE_MEMBRANE		83	0.3499572	1.0808477	0.2857143	0.7056682	1	2238	tags=33%, list=22%, signal=42%
GO_ACTIVATION_OF_PHOSPHOLIPASE_C_ACTIVITY	GO_ACTIVATION_OF_PHOSPHOLIPASE_C_ACTIVITY		25	0.3635271	1.0807658	0.25	0.7054432	1	978	tags=20%, list=10%, signal=22%
GO_POSITIVE_REGULATION_OF_MUSCLE_CELL_DIFFERENTIATION	GO_POSITIVE_REGULATION_OF_MUSCLE_CELL_DIFFERENTIATION		65	0.3465455	1.0807137	0.42857143	0.7053072	1	503	tags=11%, list=5%, signal=11%
GO_REGULATION_OF_ASTROCYTE_DIFFERENTIATION	GO_REGULATION_OF_ASTROCYTE_DIFFERENTIATION		19	0.505649	1.0805	0.5	0.7051386	1	2499	tags=53%, list=25%, signal=70%
GO_FOREBRAIN_DEVELOPMENT	GO_FOREBRAIN_DEVELOPMENT		279	0.28389773	1.0800654	0.4	0.7064963	1	1475	tags=19%, list=15%, signal=22%
GO_REGULATION_OF_PROTEIN_ACETYLATION	GO_REGULATION_OF_PROTEIN_ACETYLATION		53	0.32162723	1.0797313	0.42857143	0.7072433	1	1451	tags=19%, list=15%, signal=22%
GO_POSITIVE_REGULATION_OF_BLOOD_VESSEL_DIAMETER	GO_POSITIVE_REGULATION_OF_BLOOD_VESSEL_DIAMETER		51	0.35074395	1.0796928	0.5	0.7069347	1	683	tags=14%, list=7%, signal=15%
GO_LIGAND_GATED_CALCIUM_CHANNEL_ACTIVITY	GO_LIGAND_GATED_CALCIUM_CHANNEL_ACTIVITY		18	0.3043657	1.0796672	0.4	0.7065416	1	2075	tags=33%, list=21%, signal=42%
GO_REGULATION_OF_INTRACELLULAR_TRANSPORT	GO_REGULATION_OF_INTRACELLULAR_TRANSPORT		263	0.31865707	1.0795101	0.42857143	0.7065255	1	1500	tags=21%, list=15%, signal=24%
GO_CELL_CYCLE_PHASE_TRANSITION	GO_CELL_CYCLE_PHASE_TRANSITION		435	0.22498019	1.0794994	0.42857143	0.7060677	1	2184	tags=25%, list=22%, signal=30%
GO_ESTABLISHMENT_OF_PROTEIN_LOCALIZATION_TO_PLASMA_MEMBRANE	GO_ESTABLISHMENT_OF_PROTEIN_LOCALIZATION_TO_PLASMA_MEMBRANE		39	0.31045878	1.0790055	0.6	0.7076961	1	2532	tags=41%, list=25%, signal=55%
GO_PRODUCTION_OF_SMALL_RNA_INVOLVED_IN_GENE_SILENCING_BY_RNA	GO_PRODUCTION_OF_SMALL_RNA_INVOLVED_IN_GENE_SILENCING_BY_RNA		34	0.3067446	1.0788348	0.33333334	0.7079191	1	2781	tags=41%, list=28%, signal=57%
GO_GLANDULAR_EPITHELIAL_CELL_DIFFERENTIATION	GO_GLANDULAR_EPITHELIAL_CELL_DIFFERENTIATION		40	0.28616068	1.0787232	0.25	0.70784056	1	1475	tags=23%, list=15%, signal=26%
GO_STRIATED_MUSCLE_ADAPTATION	GO_STRIATED_MUSCLE_ADAPTATION		39	0.5419499	1.0785432	0.33333334	0.7079355	1	481	tags=18%, list=5%, signal=19%
GO_REGULATION_OF_NATURAL_KILLER_CELL_ACTIVATION	GO_REGULATION_OF_NATURAL_KILLER_CELL_ACTIVATION		26	0.37453482	1.078413	0.5714286	0.7076972	1	996	tags=19%, list=10%, signal=21%
GO_BONE_MINERALIZATION	GO_BONE_MINERALIZATION		82	0.37915564	1.0783137	0.33333334	0.7073121	1	1208	tags=26%, list=12%, signal=29%
GO_NUCLEOSIDE_PHOSPHATE_CATABOLIC_PROCESS	GO_NUCLEOSIDE_PHOSPHATE_CATABOLIC_PROCESS		48	0.29155064	1.0782671	0.42857143	0.70713115	1	1277	tags=21%, list=13%, signal=24%
GO_REGULATION_OF_T_CELL_ACTIVATION	GO_REGULATION_OF_T_CELL_ACTIVATION		239	0.34892508	1.0782065	0.42857143	0.707037	1	1218	tags=21%, list=12%, signal=23%
GO_PROTEIN_LOCALIZATION_TO_VACUOLE	GO_PROTEIN_LOCALIZATION_TO_VACUOLE		41	0.33336738	1.0781825	0.2	0.7065815	1	404	tags=7%, list=4%, signal=8%
GO_ER_TO_GOLGI_TRANSPORT_VESICLE_MEMBRANE	GO_ER_TO_GOLGI_TRANSPORT_VESICLE_MEMBRANE		48	0.48343834	1.0781617	0.2857143	0.70612645	1	1877	tags=38%, list=19%, signal=46%
GO_DEVELOPMENTAL_INDUCTION	GO_DEVELOPMENTAL_INDUCTION		24	0.3939647	1.0780001	0.25	0.7065453	1	1020	tags=25%, list=10%, signal=28%
GO_RAC_GTPASE_BINDING	GO_RAC_GTPASE_BINDING		47	0.31180084	1.0778345	0.25	0.7068438	1	1998	tags=23%, list=20%, signal=29%
GO_DEAMINASE_ACTIVITY	GO_DEAMINASE_ACTIVITY		16	0.40700132	1.0776051	0.42857143	0.7072091	1	941	tags=25%, list=9%, signal=28%
GO_ANTIOXIDANT_ACTIVITY	GO_ANTIOXIDANT_ACTIVITY		55	0.40108734	1.0775453	0.33333334	0.706825	1	2766	tags=42%, list=28%, signal=58%
GO_POSITIVE_REGULATION_OF_NEUROTRANSMITTER_TRANSPORT	GO_POSITIVE_REGULATION_OF_NEUROTRANSMITTER_TRANSPORT		32	0.29302123	1.0770061	0	0.7085019	1	1956	tags=31%, list=20%, signal=39%
GO_INTRASPECIES_INTERACTION_BETWEEN_ORGANISMS	GO_INTRASPECIES_INTERACTION_BETWEEN_ORGANISMS		39	0.2482486	1.0767884	0.4	0.7089807	1	1788	tags=21%, list=18%, signal=25%
GO_REGULATION_OF_CHROMATIN_ORGANIZATION	GO_REGULATION_OF_CHROMATIN_ORGANIZATION		123	0.23909532	1.0767742	0.2	0.70859367	1	2441	tags=25%, list=24%, signal=33%
GO_REGULATION_OF_MUSCLE_ORGAN_DEVELOPMENT	GO_REGULATION_OF_MUSCLE_ORGAN_DEVELOPMENT		100	0.33300775	1.0760486	0.2857143	0.7105535	1	2000	tags=28%, list=20%, signal=35%
GO_REGULATION_OF_COAGULATION	GO_REGULATION_OF_COAGULATION		71	0.3422686	1.0759919	0.33333334	0.7102557	1	1042	tags=21%, list=10%, signal=23%
GO_MEMBRANE_LIPID_METABOLIC_PROCESS	GO_MEMBRANE_LIPID_METABOLIC_PROCESS		122	0.27115026	1.0756845	0.33333334	0.71103996	1	2296	tags=30%, list=23%, signal=38%
GO_PEPTIDASE_COMPLEX	GO_PEPTIDASE_COMPLEX		65	0.43070355	1.0756665	0.5	0.71058536	1	3271	tags=58%, list=33%, signal=86%
GO_CYTOKINE_BINDING	GO_CYTOKINE_BINDING		103	0.3263557	1.0755863	0.2857143	0.7103453	1	935	tags=19%, list=9%, signal=21%
GO_NEGATIVE_REGULATION_OF_MYELOID_CELL_DIFFERENTIATION	GO_NEGATIVE_REGULATION_OF_MYELOID_CELL_DIFFERENTIATION		60	0.4138367	1.0754026	0.375	0.71037596	1	717	tags=18%, list=7%, signal=20%
GO_MODIFIED_AMINO_ACID_TRANSPORT	GO_MODIFIED_AMINO_ACID_TRANSPORT		19	0.42199853	1.0751462	0.42857143	0.7108605	1	358	tags=16%, list=4%, signal=16%
GO_REGULATION_OF_EXTRINSIC_APOPTOTIC_SIGNALING_PATHWAY_VIA_DEATH_DOMAIN_RECEPTORS	GO_REGULATION_OF_EXTRINSIC_APOPTOTIC_SIGNALING_PATHWAY_VIA_DEATH_DOMAIN_RECEPTORS		45	0.42200604	1.0748562	0.42857143	0.7113951	1	1271	tags=29%, list=13%, signal=33%
GO_NEGATIVE_REGULATION_OF_LYMPHOCYTE_MEDIATED_IMMUNITY	GO_NEGATIVE_REGULATION_OF_LYMPHOCYTE_MEDIATED_IMMUNITY		32	0.38839215	1.0747129	0.16666667	0.71158034	1	1054	tags=22%, list=11%, signal=24%
GO_PEPTIDYL_TYROSINE_DEPHOSPHORYLATION	GO_PEPTIDYL_TYROSINE_DEPHOSPHORYLATION		72	0.31046623	1.074706	0.2857143	0.71120036	1	1170	tags=19%, list=12%, signal=22%
GO_CYCLASE_ACTIVITY	GO_CYCLASE_ACTIVITY		17	0.36798215	1.0745105	0.25	0.7114158	1	1181	tags=24%, list=12%, signal=27%
GO_POSITIVE_REGULATION_OF_LOCOMOTION	GO_POSITIVE_REGULATION_OF_LOCOMOTION		416	0.30471343	1.0744992	0.2857143	0.7109633	1	1820	tags=25%, list=18%, signal=30%
GO_SENSORY_ORGAN_MORPHOGENESIS	GO_SENSORY_ORGAN_MORPHOGENESIS		174	0.25900576	1.0740155	0.25	0.7121007	1	1113	tags=16%, list=11%, signal=17%
GO_FAD_BINDING	GO_FAD_BINDING		25	0.3384839	1.0739912	0.4	0.7116482	1	810	tags=20%, list=8%, signal=22%
GO_GOLGI_TO_PLASMA_MEMBRANE_PROTEIN_TRANSPORT	GO_GOLGI_TO_PLASMA_MEMBRANE_PROTEIN_TRANSPORT		26	0.34139314	1.0739751	0.4	0.71119636	1	2532	tags=42%, list=25%, signal=57%
GO_REGULATION_OF_AXON_GUIDANCE	GO_REGULATION_OF_AXON_GUIDANCE		28	0.44856605	1.0729817	0.4	0.7152866	1	289	tags=14%, list=3%, signal=15%
GO_RESPONSE_TO_GAMMA_RADIATION	GO_RESPONSE_TO_GAMMA_RADIATION		48	0.3106906	1.0729342	0.14285715	0.7149825	1	1102	tags=17%, list=11%, signal=19%
GO_IMPORT_INTO_NUCLEUS	GO_IMPORT_INTO_NUCLEUS		122	0.33426148	1.0727798	0.375	0.7153035	1	2614	tags=36%, list=26%, signal=48%
GO_RESPONSE_TO_TYPE_I_INTERFERON	GO_RESPONSE_TO_TYPE_I_INTERFERON		83	0.4109328	1.072703	0.2	0.7151354	1	1088	tags=23%, list=11%, signal=25%
GO_NUCLEOSIDE_MONOPHOSPHATE_METABOLIC_PROCESS	GO_NUCLEOSIDE_MONOPHOSPHATE_METABOLIC_PROCESS		50	0.369712	1.0723288	0.5714286	0.71608806	1	2610	tags=38%, list=26%, signal=51%
GO_NEGATIVE_REGULATION_OF_STRESS_ACTIVATED_PROTEIN_KINASE_SIGNALING_CASCADE	GO_NEGATIVE_REGULATION_OF_STRESS_ACTIVATED_PROTEIN_KINASE_SIGNALING_CASCADE		33	0.40688047	1.0722672	0.2857143	0.71563506	1	735	tags=18%, list=7%, signal=20%
GO_MAMMARY_GLAND_MORPHOGENESIS	GO_MAMMARY_GLAND_MORPHOGENESIS		40	0.3433683	1.0721364	0.33333334	0.71570104	1	508	tags=10%, list=5%, signal=10%
GO_REGULATION_OF_VIRAL_ENTRY_INTO_HOST_CELL	GO_REGULATION_OF_VIRAL_ENTRY_INTO_HOST_CELL		25	0.3458131	1.0719038	0.42857143	0.71589607	1	548	tags=12%, list=5%, signal=13%
GO_POSITIVE_REGULATION_OF_PROTEIN_EXPORT_FROM_NUCLEUS	GO_POSITIVE_REGULATION_OF_PROTEIN_EXPORT_FROM_NUCLEUS		20	0.3993323	1.0716804	0.33333334	0.71597785	1	860	tags=20%, list=9%, signal=22%
GO_NUCLEOBASE_CONTAINING_COMPOUND_KINASE_ACTIVITY	GO_NUCLEOBASE_CONTAINING_COMPOUND_KINASE_ACTIVITY		26	0.38343272	1.0714083	0.5	0.7161962	1	2126	tags=38%, list=21%, signal=49%
GO_EXOCYTIC_PROCESS	GO_EXOCYTIC_PROCESS		57	0.23430958	1.0713586	0.33333334	0.715951	1	1896	tags=23%, list=19%, signal=28%
GO_RESPONSE_TO_MOLECULE_OF_BACTERIAL_ORIGIN	GO_RESPONSE_TO_MOLECULE_OF_BACTERIAL_ORIGIN		267	0.36499938	1.0709537	0.2857143	0.71683073	1	1029	tags=20%, list=10%, signal=22%
GO_HYDROLASE_ACTIVITY_ACTING_ON_ACID_PHOSPHORUS_NITROGEN_BONDS	GO_HYDROLASE_ACTIVITY_ACTING_ON_ACID_PHOSPHORUS_NITROGEN_BONDS		122	0.35351226	1.070928	0.4	0.7163793	1	496	tags=13%, list=5%, signal=14%
GO_ORGANIC_HYDROXY_COMPOUND_BIOSYNTHETIC_PROCESS	GO_ORGANIC_HYDROXY_COMPOUND_BIOSYNTHETIC_PROCESS		207	0.26771763	1.070618	0.4	0.7170973	1	1766	tags=23%, list=18%, signal=27%
GO_HYDROLASE_ACTIVITY_ACTING_ON_ESTER_BONDS	GO_HYDROLASE_ACTIVITY_ACTING_ON_ESTER_BONDS		435	0.23791564	1.070185	0.33333334	0.7181524	1	1377	tags=17%, list=14%, signal=19%
GO_NEGATIVE_REGULATION_OF_INTRACELLULAR_SIGNAL_TRANSDUCTION	GO_NEGATIVE_REGULATION_OF_INTRACELLULAR_SIGNAL_TRANSDUCTION		338	0.30181044	1.0699965	0.42857143	0.7180549	1	1571	tags=19%, list=16%, signal=22%
GO_POSITIVE_REGULATION_OF_B_CELL_PROLIFERATION	GO_POSITIVE_REGULATION_OF_B_CELL_PROLIFERATION		27	0.4470202	1.0696937	0.71428573	0.7185487	1	560	tags=22%, list=6%, signal=23%
GO_NATURAL_KILLER_CELL_ACTIVATION	GO_NATURAL_KILLER_CELL_ACTIVATION		61	0.336275	1.0696766	0.2857143	0.7181675	1	996	tags=20%, list=10%, signal=22%
GO_NEGATIVE_REGULATION_OF_OXIDATIVE_STRESS_INDUCED_INTRINSIC_APOPTOTIC_SIGNALING_PATHWAY	GO_NEGATIVE_REGULATION_OF_OXIDATIVE_STRESS_INDUCED_INTRINSIC_APOPTOTIC_SIGNALING_PATHWAY		15	0.41286868	1.0696208	0.2857143	0.7178108	1	1884	tags=33%, list=19%, signal=41%
GO_LIVER_MORPHOGENESIS	GO_LIVER_MORPHOGENESIS		17	0.50818413	1.0695058	0.33333334	0.71771	1	1177	tags=35%, list=12%, signal=40%
GO_REGULATION_OF_ATPASE_ACTIVITY	GO_REGULATION_OF_ATPASE_ACTIVITY		64	0.31857094	1.0690001	0.5	0.7187522	1	1929	tags=31%, list=19%, signal=38%
GO_CHEMOKINE_RECEPTOR_BINDING	GO_CHEMOKINE_RECEPTOR_BINDING		45	0.48881423	1.0689261	0.5	0.7185047	1	650	tags=22%, list=7%, signal=24%
GO_LIPID_DROPLET	GO_LIPID_DROPLET		55	0.42168027	1.0687376	0.42857143	0.71857923	1	2043	tags=33%, list=20%, signal=41%
GO_PURINE_NUCLEOSIDE_METABOLIC_PROCESS	GO_PURINE_NUCLEOSIDE_METABOLIC_PROCESS		40	0.36103725	1.0684587	0.33333334	0.7186411	1	2457	tags=43%, list=25%, signal=56%
GO_NUCLEAR_PORE	GO_NUCLEAR_PORE		66	0.24744822	1.0684171	0.2	0.71826863	1	2763	tags=33%, list=28%, signal=46%
GO_ACTIN_FILAMENT_BINDING	GO_ACTIN_FILAMENT_BINDING		134	0.30715525	1.0683784	0.33333334	0.71806896	1	1831	tags=25%, list=18%, signal=31%
GO_PEPTIDYL_ASPARAGINE_MODIFICATION	GO_PEPTIDYL_ASPARAGINE_MODIFICATION		25	0.46081313	1.0683081	0.42857143	0.71787083	1	3157	tags=64%, list=32%, signal=93%
GO_UBIQUITIN_LIKE_PROTEIN_LIGASE_BINDING	GO_UBIQUITIN_LIKE_PROTEIN_LIGASE_BINDING		240	0.26312298	1.0682085	0.375	0.7177423	1	2535	tags=32%, list=25%, signal=41%
GO_RESPONSE_TO_INTERLEUKIN_7	GO_RESPONSE_TO_INTERLEUKIN_7		25	0.341353	1.0681266	0.2857143	0.7175825	1	2925	tags=56%, list=29%, signal=79%
GO_REGULATION_OF_MRNA_PROCESSING	GO_REGULATION_OF_MRNA_PROCESSING		101	0.34566408	1.0681146	0.25	0.7171355	1	2684	tags=37%, list=27%, signal=50%
GO_POSITIVE_REGULATION_BY_HOST_OF_VIRAL_TRANSCRIPTION	GO_POSITIVE_REGULATION_BY_HOST_OF_VIRAL_TRANSCRIPTION		17	0.50892794	1.06782	0.5	0.7176096	1	1749	tags=47%, list=18%, signal=57%
GO_RESPONSE_TO_ESTRADIOL	GO_RESPONSE_TO_ESTRADIOL		115	0.27790305	1.0675628	0.2857143	0.71751326	1	2036	tags=28%, list=20%, signal=35%
GO_RESPONSE_TO_TUMOR_NECROSIS_FACTOR	GO_RESPONSE_TO_TUMOR_NECROSIS_FACTOR		221	0.36195594	1.0674509	0.42857143	0.7172014	1	1611	tags=26%, list=16%, signal=31%
GO_MEMBRANE_FUSION	GO_MEMBRANE_FUSION		97	0.27056694	1.0674229	0.2857143	0.7170056	1	1778	tags=24%, list=18%, signal=29%
GO_APOPTOTIC_DNA_FRAGMENTATION	GO_APOPTOTIC_DNA_FRAGMENTATION		18	0.37714028	1.0673585	0.2857143	0.716852	1	1423	tags=28%, list=14%, signal=32%
GO_REGULATION_OF_CYSTEINE_TYPE_ENDOPEPTIDASE_ACTIVITY	GO_REGULATION_OF_CYSTEINE_TYPE_ENDOPEPTIDASE_ACTIVITY		170	0.3182336	1.0670716	0.42857143	0.7166701	1	1588	tags=24%, list=16%, signal=28%
GO_ENDOTHELIAL_CELL_MIGRATION	GO_ENDOTHELIAL_CELL_MIGRATION		159	0.33888856	1.0670419	0.375	0.7162883	1	1062	tags=19%, list=11%, signal=21%
GO_REGULATION_OF_SMOOTH_MUSCLE_CELL_DIFFERENTIATION	GO_REGULATION_OF_SMOOTH_MUSCLE_CELL_DIFFERENTIATION		21	0.34965596	1.0667361	0.42857143	0.7168267	1	1887	tags=33%, list=19%, signal=41%
GO_POSITIVE_REGULATION_OF_MYELOID_LEUKOCYTE_DIFFERENTIATION	GO_POSITIVE_REGULATION_OF_MYELOID_LEUKOCYTE_DIFFERENTIATION		45	0.44257522	1.0662882	0.375	0.7181037	1	1991	tags=38%, list=20%, signal=47%
GO_POSITIVE_REGULATION_OF_PROTEIN_IMPORT	GO_POSITIVE_REGULATION_OF_PROTEIN_IMPORT		32	0.41253966	1.0662451	0.2857143	0.71780276	1	1346	tags=25%, list=13%, signal=29%
GO_CELL_BODY	GO_CELL_BODY		431	0.21209624	1.0660267	0	0.71842366	1	1114	tags=13%, list=11%, signal=14%
GO_CELLULAR_HORMONE_METABOLIC_PROCESS	GO_CELLULAR_HORMONE_METABOLIC_PROCESS		88	0.3064364	1.065855	0.33333334	0.71850044	1	1020	tags=17%, list=10%, signal=19%
GO_NEGATIVE_REGULATION_OF_VIRAL_PROCESS	GO_NEGATIVE_REGULATION_OF_VIRAL_PROCESS		74	0.4144816	1.0657862	0.5	0.71820086	1	1460	tags=26%, list=15%, signal=30%
GO_REGULATION_OF_CELLULAR_AMIDE_METABOLIC_PROCESS	GO_REGULATION_OF_CELLULAR_AMIDE_METABOLIC_PROCESS		263	0.294389	1.06564	0.375	0.7180894	1	2451	tags=32%, list=25%, signal=41%
GO_DNA_SECONDARY_STRUCTURE_BINDING	GO_DNA_SECONDARY_STRUCTURE_BINDING		21	0.31854862	1.0643631	0.25	0.72155935	1	1263	tags=19%, list=13%, signal=22%
GO_SMAD_BINDING	GO_SMAD_BINDING		62	0.32682198	1.0642506	0.16666667	0.7213184	1	1749	tags=29%, list=18%, signal=35%
GO_REGULATION_OF_T_CELL_MIGRATION	GO_REGULATION_OF_T_CELL_MIGRATION		34	0.41198593	1.0639623	0.16666667	0.72201407	1	1309	tags=32%, list=13%, signal=37%
GO_STEROL_TRANSPORT	GO_STEROL_TRANSPORT		61	0.34550497	1.0636905	0.375	0.72268635	1	936	tags=16%, list=9%, signal=18%
GO_APPENDAGE_MORPHOGENESIS	GO_APPENDAGE_MORPHOGENESIS		101	0.29269904	1.0636231	0.4	0.72253853	1	1948	tags=22%, list=20%, signal=27%
GO_RESPONSE_TO_TEMPERATURE_STIMULUS	GO_RESPONSE_TO_TEMPERATURE_STIMULUS		178	0.27943572	1.0633308	0.375	0.72271484	1	2177	tags=26%, list=22%, signal=32%
GO_REGULATION_OF_MAST_CELL_ACTIVATION_INVOLVED_IN_IMMUNE_RESPONSE	GO_REGULATION_OF_MAST_CELL_ACTIVATION_INVOLVED_IN_IMMUNE_RESPONSE		27	0.40288416	1.0628769	0.25	0.7237138	1	1270	tags=26%, list=13%, signal=30%
GO_REGULATION_OF_CHONDROCYTE_DIFFERENTIATION	GO_REGULATION_OF_CHONDROCYTE_DIFFERENTIATION		36	0.3456718	1.0628688	0.33333334	0.723269	1	1473	tags=28%, list=15%, signal=32%
GO_NEGATIVE_REGULATION_OF_CELL_ADHESION	GO_NEGATIVE_REGULATION_OF_CELL_ADHESION		207	0.29695836	1.0623783	0.375	0.7246513	1	1201	tags=17%, list=12%, signal=19%
GO_DICARBOXYLIC_ACID_METABOLIC_PROCESS	GO_DICARBOXYLIC_ACID_METABOLIC_PROCESS		67	0.33868688	1.0623639	0.42857143	0.7242064	1	1214	tags=21%, list=12%, signal=24%
GO_HISTONE_H4_K16_ACETYLATION	GO_HISTONE_H4_K16_ACETYLATION		15	0.30306786	1.0621632	0.4	0.72431815	1	755	tags=13%, list=8%, signal=14%
GO_POSITIVE_REGULATION_OF_INTERLEUKIN_6_SECRETION	GO_POSITIVE_REGULATION_OF_INTERLEUKIN_6_SECRETION		20	0.4052281	1.0621356	0.42857143	0.7238741	1	1460	tags=35%, list=15%, signal=41%
GO_NEURON_PROJECTION_ARBORIZATION	GO_NEURON_PROJECTION_ARBORIZATION		18	0.35140958	1.0615836	0.25	0.7250468	1	215	tags=11%, list=2%, signal=11%
GO_BRUSH_BORDER	GO_BRUSH_BORDER		75	0.28930074	1.0615603	0.14285715	0.72476965	1	455	tags=9%, list=5%, signal=10%
GO_POSITIVE_REGULATION_OF_CYTOKINE_SECRETION	GO_POSITIVE_REGULATION_OF_CYTOKINE_SECRETION		94	0.34685168	1.0614198	0.14285715	0.72478455	1	980	tags=19%, list=10%, signal=21%
GO_REGULATION_OF_CHOLESTEROL_EFFLUX	GO_REGULATION_OF_CHOLESTEROL_EFFLUX		19	0.49690658	1.0614072	0.42857143	0.7243413	1	419	tags=21%, list=4%, signal=22%
GO_MUSCLE_HYPERTROPHY_IN_RESPONSE_TO_STRESS	GO_MUSCLE_HYPERTROPHY_IN_RESPONSE_TO_STRESS		19	0.60643977	1.0612471	0.25	0.72428256	1	927	tags=32%, list=9%, signal=35%
GO_HEMATOPOIETIC_STEM_CELL_DIFFERENTIATION	GO_HEMATOPOIETIC_STEM_CELL_DIFFERENTIATION		72	0.35025632	1.061093	0.5	0.72430265	1	2333	tags=35%, list=23%, signal=45%
GO_POSITIVE_REGULATION_OF_PROTEIN_CATABOLIC_PROCESS	GO_POSITIVE_REGULATION_OF_PROTEIN_CATABOLIC_PROCESS		155	0.34309638	1.0608778	0	0.7247477	1	2333	tags=32%, list=23%, signal=41%
GO_CUL3_RING_UBIQUITIN_LIGASE_COMPLEX	GO_CUL3_RING_UBIQUITIN_LIGASE_COMPLEX		21	0.38421246	1.0604647	0.5	0.72581017	1	3555	tags=67%, list=36%, signal=103%
GO_PHOSPHATIDYLINOSITOL_METABOLIC_PROCESS	GO_PHOSPHATIDYLINOSITOL_METABOLIC_PROCESS		115	0.2730789	1.0604005	0.42857143	0.72566307	1	1785	tags=20%, list=18%, signal=24%
GO_IONOTROPIC_GLUTAMATE_RECEPTOR_SIGNALING_PATHWAY	GO_IONOTROPIC_GLUTAMATE_RECEPTOR_SIGNALING_PATHWAY		19	0.4379387	1.0602648	0.25	0.7260149	1	1	tags=5%, list=0%, signal=5%
GO_POSITIVE_REGULATION_OF_PEPTIDASE_ACTIVITY	GO_POSITIVE_REGULATION_OF_PEPTIDASE_ACTIVITY		138	0.30865088	1.060192	0.2857143	0.7257888	1	1573	tags=25%, list=16%, signal=30%
GO_SCF_UBIQUITIN_LIGASE_COMPLEX	GO_SCF_UBIQUITIN_LIGASE_COMPLEX		26	0.3990007	1.0595696	0.2857143	0.7273092	1	2155	tags=38%, list=22%, signal=49%
GO_NEGATIVE_REGULATION_OF_PHOSPHORUS_METABOLIC_PROCESS	GO_NEGATIVE_REGULATION_OF_PHOSPHORUS_METABOLIC_PROCESS		377	0.29002568	1.0594559	0.2857143	0.7271717	1	2001	tags=25%, list=20%, signal=31%
GO_DIVALENT_INORGANIC_CATION_TRANSMEMBRANE_TRANSPORTER_ACTIVITY	GO_DIVALENT_INORGANIC_CATION_TRANSMEMBRANE_TRANSPORTER_ACTIVITY		16	0.3967129	1.059302	0.2	0.7274879	1	2008	tags=31%, list=20%, signal=39%
GO_GASTRULATION	GO_GASTRULATION		130	0.27842522	1.059266	0.2	0.7271075	1	1517	tags=18%, list=15%, signal=21%
GO_FACE_DEVELOPMENT	GO_FACE_DEVELOPMENT		39	0.34338802	1.0592296	0.5	0.7269566	1	2310	tags=36%, list=23%, signal=47%
GO_POSITIVE_REGULATION_OF_INTRACELLULAR_PROTEIN_TRANSPORT	GO_POSITIVE_REGULATION_OF_INTRACELLULAR_PROTEIN_TRANSPORT		125	0.34520367	1.0591842	0.5714286	0.7266597	1	1500	tags=25%, list=15%, signal=29%
GO_VESICLE_LUMEN	GO_VESICLE_LUMEN		269	0.3199621	1.058804	0.16666667	0.7270698	1	1827	tags=27%, list=18%, signal=32%
GO_NEGATIVE_REGULATION_OF_MUSCLE_CELL_DIFFERENTIATION	GO_NEGATIVE_REGULATION_OF_MUSCLE_CELL_DIFFERENTIATION		36	0.34144884	1.0585471	0.25	0.72717947	1	1887	tags=39%, list=19%, signal=48%
GO_PROTEIN_LOCALIZATION_TO_CHROMOSOME_TELOMERIC_REGION	GO_PROTEIN_LOCALIZATION_TO_CHROMOSOME_TELOMERIC_REGION		20	0.30444542	1.0582961	0.4	0.7272204	1	3026	tags=50%, list=30%, signal=72%
GO_HEPATICOBILIARY_SYSTEM_DEVELOPMENT	GO_HEPATICOBILIARY_SYSTEM_DEVELOPMENT		115	0.30565646	1.0581867	0.3	0.7269913	1	1771	tags=25%, list=18%, signal=30%
GO_REGULATION_OF_BIOMINERALIZATION	GO_REGULATION_OF_BIOMINERALIZATION		62	0.35273623	1.0581108	0.25	0.7266904	1	1020	tags=24%, list=10%, signal=27%
GO_VENTRICULAR_CARDIAC_MUSCLE_TISSUE_DEVELOPMENT	GO_VENTRICULAR_CARDIAC_MUSCLE_TISSUE_DEVELOPMENT		42	0.46770236	1.0580599	0.33333334	0.7267882	1	1482	tags=29%, list=15%, signal=33%
GO_I_KAPPAB_KINASE_NF_KAPPAB_SIGNALING	GO_I_KAPPAB_KINASE_NF_KAPPAB_SIGNALING		176	0.33123106	1.0579797	0.42857143	0.7264127	1	1620	tags=24%, list=16%, signal=28%
GO_POSITIVE_REGULATION_OF_PROTEIN_LOCALIZATION_TO_NUCLEUS	GO_POSITIVE_REGULATION_OF_PROTEIN_LOCALIZATION_TO_NUCLEUS		60	0.33793965	1.0579765	0.42857143	0.725974	1	2441	tags=35%, list=24%, signal=46%
GO_RESPONSE_TO_NICOTINE	GO_RESPONSE_TO_NICOTINE		42	0.31274012	1.0577828	0.33333334	0.72611403	1	2088	tags=26%, list=21%, signal=33%
GO_CYTOSOLIC_RIBOSOME	GO_CYTOSOLIC_RIBOSOME		71	0.3242246	1.0573163	0.44444445	0.7275305	1	2924	tags=52%, list=29%, signal=73%
GO_NEGATIVE_REGULATION_OF_CELL_KILLING	GO_NEGATIVE_REGULATION_OF_CELL_KILLING		20	0.39540747	1.0569971	0.5714286	0.7279671	1	1054	tags=20%, list=11%, signal=22%
GO_RESPONSE_TO_OSMOTIC_STRESS	GO_RESPONSE_TO_OSMOTIC_STRESS		71	0.29446283	1.0567207	0.2	0.7285489	1	1160	tags=18%, list=12%, signal=21%
GO_CELL_MORPHOGENESIS_INVOLVED_IN_NEURON_DIFFERENTIATION	GO_CELL_MORPHOGENESIS_INVOLVED_IN_NEURON_DIFFERENTIATION		432	0.25785595	1.0567088	0.42857143	0.7281761	1	1782	tags=20%, list=18%, signal=24%
GO_REGULATION_OF_STRESS_ACTIVATED_PROTEIN_KINASE_SIGNALING_CASCADE	GO_REGULATION_OF_STRESS_ACTIVATED_PROTEIN_KINASE_SIGNALING_CASCADE		166	0.30598673	1.0566949	0.42857143	0.72773796	1	1020	tags=16%, list=10%, signal=18%
GO_PROTEIN_METHYLTRANSFERASE_ACTIVITY	GO_PROTEIN_METHYLTRANSFERASE_ACTIVITY		43	0.2483167	1.0562558	0.2857143	0.72894704	1	3302	tags=40%, list=33%, signal=59%
GO_POSITIVE_REGULATION_OF_PHOSPHATASE_ACTIVITY	GO_POSITIVE_REGULATION_OF_PHOSPHATASE_ACTIVITY		25	0.40899637	1.056185	0.2857143	0.7288806	1	1544	tags=32%, list=15%, signal=38%
GO_POSITIVE_REGULATION_OF_OSSIFICATION	GO_POSITIVE_REGULATION_OF_OSSIFICATION		67	0.3700116	1.0555955	0.42857143	0.73033345	1	1348	tags=25%, list=13%, signal=29%
GO_REGULATION_OF_MYELOID_LEUKOCYTE_DIFFERENTIATION	GO_REGULATION_OF_MYELOID_LEUKOCYTE_DIFFERENTIATION		92	0.4107407	1.0555007	0.375	0.7302297	1	1991	tags=33%, list=20%, signal=40%
GO_MONOCYTE_CHEMOTAXIS	GO_MONOCYTE_CHEMOTAXIS		49	0.41918838	1.0554872	0.25	0.7297916	1	543	tags=20%, list=5%, signal=21%
GO_REGULATION_OF_MITOTIC_CELL_CYCLE	GO_REGULATION_OF_MITOTIC_CELL_CYCLE		466	0.21226245	1.0552418	0.375	0.7298808	1	2184	tags=25%, list=22%, signal=31%
GO_FC_RECEPTOR_MEDIATED_STIMULATORY_SIGNALING_PATHWAY	GO_FC_RECEPTOR_MEDIATED_STIMULATORY_SIGNALING_PATHWAY		79	0.35554135	1.0548215	0.375	0.73123616	1	2639	tags=43%, list=26%, signal=58%
GO_POSITIVE_REGULATION_OF_VASCULAR_SMOOTH_MUSCLE_CELL_PROLIFERATION	GO_POSITIVE_REGULATION_OF_VASCULAR_SMOOTH_MUSCLE_CELL_PROLIFERATION		29	0.39015225	1.0547817	0.5714286	0.7308612	1	1502	tags=31%, list=15%, signal=36%
GO_INTERCELLULAR_BRIDGE	GO_INTERCELLULAR_BRIDGE		51	0.29333967	1.0547664	0.2	0.73042387	1	2149	tags=27%, list=22%, signal=35%
GO_REGULATION_OF_DENDRITIC_SPINE_MORPHOGENESIS	GO_REGULATION_OF_DENDRITIC_SPINE_MORPHOGENESIS		36	0.3406751	1.0546027	0.375	0.73042303	1	1573	tags=22%, list=16%, signal=26%
GO_POSITIVE_REGULATION_OF_DENDRITE_DEVELOPMENT	GO_POSITIVE_REGULATION_OF_DENDRITE_DEVELOPMENT		57	0.38012686	1.0542595	0.16666667	0.7311693	1	1896	tags=28%, list=19%, signal=34%
GO_SOMATIC_DIVERSIFICATION_OF_IMMUNE_RECEPTORS	GO_SOMATIC_DIVERSIFICATION_OF_IMMUNE_RECEPTORS		52	0.2833471	1.0539526	0.5	0.7318436	1	863	tags=13%, list=9%, signal=15%
GO_RESPIRATORY_BURST	GO_RESPIRATORY_BURST		26	0.5161323	1.0537076	0.5	0.731903	1	1714	tags=35%, list=17%, signal=42%
GO_HEART_TRABECULA_MORPHOGENESIS	GO_HEART_TRABECULA_MORPHOGENESIS		23	0.5254588	1.0535744	0.5	0.7318871	1	600	tags=22%, list=6%, signal=23%
GO_NEGATIVE_REGULATION_OF_SECRETION	GO_NEGATIVE_REGULATION_OF_SECRETION		159	0.31316745	1.0534618	0.375	0.731646	1	1779	tags=26%, list=18%, signal=32%
GO_REGULATION_OF_NEUROTRANSMITTER_UPTAKE	GO_REGULATION_OF_NEUROTRANSMITTER_UPTAKE		18	0.4064653	1.0532731	0.42857143	0.73160547	1	1748	tags=39%, list=18%, signal=47%
GO_CHEMOKINE_BIOSYNTHETIC_PROCESS	GO_CHEMOKINE_BIOSYNTHETIC_PROCESS		15	0.66293633	1.0530331	0.33333334	0.73211545	1	992	tags=47%, list=10%, signal=52%
GO_REGULATION_OF_CARDIAC_MUSCLE_TISSUE_DEVELOPMENT	GO_REGULATION_OF_CARDIAC_MUSCLE_TISSUE_DEVELOPMENT		61	0.366742	1.052745	0.5	0.732683	1	2000	tags=34%, list=20%, signal=43%
GO_IRE1_MEDIATED_UNFOLDED_PROTEIN_RESPONSE	GO_IRE1_MEDIATED_UNFOLDED_PROTEIN_RESPONSE		53	0.34633562	1.0525621	0.33333334	0.73279077	1	1615	tags=28%, list=16%, signal=34%
GO_TRABECULA_MORPHOGENESIS	GO_TRABECULA_MORPHOGENESIS		36	0.4900135	1.0522621	0.4	0.73314834	1	960	tags=25%, list=10%, signal=28%
GO_REGULATION_OF_T_CELL_CYTOKINE_PRODUCTION	GO_REGULATION_OF_T_CELL_CYTOKINE_PRODUCTION		28	0.39764977	1.0520512	0.33333334	0.7335781	1	851	tags=21%, list=9%, signal=23%
GO_REGULATION_OF_DNA_BINDING	GO_REGULATION_OF_DNA_BINDING		98	0.2868449	1.0520453	0.42857143	0.7331425	1	2330	tags=33%, list=23%, signal=42%
GO_SPHINGOLIPID_METABOLIC_PROCESS	GO_SPHINGOLIPID_METABOLIC_PROCESS		95	0.26396078	1.0519638	0.16666667	0.73270744	1	2296	tags=31%, list=23%, signal=39%
GO_ESTABLISHMENT_OF_PROTEIN_LOCALIZATION_TO_ORGANELLE	GO_ESTABLISHMENT_OF_PROTEIN_LOCALIZATION_TO_ORGANELLE		403	0.27033406	1.051832	0.5714286	0.7328717	1	2665	tags=33%, list=27%, signal=43%
GO_PROTEIN_ACYLATION	GO_PROTEIN_ACYLATION		158	0.2246471	1.0514268	0.25	0.7334065	1	1954	tags=22%, list=20%, signal=27%
GO_ENDOPLASMIC_RETICULUM_ORGANIZATION	GO_ENDOPLASMIC_RETICULUM_ORGANIZATION		28	0.41356444	1.0511948	0.4	0.73383373	1	2805	tags=46%, list=28%, signal=64%
GO_POSITIVE_REGULATION_OF_PROTEIN_KINASE_B_SIGNALING	GO_POSITIVE_REGULATION_OF_PROTEIN_KINASE_B_SIGNALING		132	0.29727927	1.0506411	0.375	0.73572564	1	1468	tags=20%, list=15%, signal=23%
GO_POSITIVE_REGULATION_OF_PROTEIN_BINDING	GO_POSITIVE_REGULATION_OF_PROTEIN_BINDING		79	0.34419417	1.0504744	0.42857143	0.73535615	1	1776	tags=28%, list=18%, signal=34%
GO_MUSCLE_ADAPTATION	GO_MUSCLE_ADAPTATION		86	0.42116985	1.0503839	0.5	0.7351296	1	1388	tags=26%, list=14%, signal=29%
GO_CIRCADIAN_SLEEP_WAKE_CYCLE_SLEEP	GO_CIRCADIAN_SLEEP_WAKE_CYCLE_SLEEP		16	0.36446345	1.0500787	0.33333334	0.7361615	1	668	tags=19%, list=7%, signal=20%
GO_MYELOID_LEUKOCYTE_DIFFERENTIATION	GO_MYELOID_LEUKOCYTE_DIFFERENTIATION		163	0.39245856	1.0499752	0.375	0.73600715	1	2191	tags=34%, list=22%, signal=43%
GO_POSITIVE_REGULATION_OF_PHOSPHATIDYLINOSITOL_3_KINASE_SIGNALING	GO_POSITIVE_REGULATION_OF_PHOSPHATIDYLINOSITOL_3_KINASE_SIGNALING		78	0.3290727	1.0497566	0.2857143	0.7361036	1	832	tags=15%, list=8%, signal=17%
GO_TRANSLESION_SYNTHESIS	GO_TRANSLESION_SYNTHESIS		28	0.31006902	1.0496484	0.2857143	0.7360288	1	2474	tags=43%, list=25%, signal=57%
GO_POSITIVE_REGULATION_OF_INFLAMMATORY_RESPONSE	GO_POSITIVE_REGULATION_OF_INFLAMMATORY_RESPONSE		98	0.37091088	1.049566	0.14285715	0.73598886	1	818	tags=19%, list=8%, signal=21%
GO_RESPONSE_TO_SALT_STRESS	GO_RESPONSE_TO_SALT_STRESS		22	0.2873279	1.0494334	0.25	0.7367115	1	1460	tags=27%, list=15%, signal=32%
GO_G_PROTEIN_COUPLED_RECEPTOR_SIGNALING_PATHWAY_COUPLED_TO_CYCLIC_NUCLEOTIDE_SECOND_MESSENGER	GO_G_PROTEIN_COUPLED_RECEPTOR_SIGNALING_PATHWAY_COUPLED_TO_CYCLIC_NUCLEOTIDE_SECOND_MESSENGER		180	0.28166085	1.0493312	0.4	0.7367503	1	1002	tags=14%, list=10%, signal=16%
GO_GLYCOSYLATION	GO_GLYCOSYLATION		145	0.25834817	1.0492667	0.5	0.7364428	1	2206	tags=31%, list=22%, signal=39%
GO_PRERIBOSOME_LARGE_SUBUNIT_PRECURSOR	GO_PRERIBOSOME_LARGE_SUBUNIT_PRECURSOR		16	0.34055194	1.0489825	0.4	0.73657656	1	2409	tags=31%, list=24%, signal=41%
GO_RESPONSE_TO_VIRUS	GO_RESPONSE_TO_VIRUS		230	0.3311049	1.0489674	0.2	0.73614347	1	1122	tags=18%, list=11%, signal=20%
GO_PTERIDINE_CONTAINING_COMPOUND_METABOLIC_PROCESS	GO_PTERIDINE_CONTAINING_COMPOUND_METABOLIC_PROCESS		23	0.32959598	1.0488843	0.42857143	0.73607355	1	344	tags=9%, list=3%, signal=9%
GO_NUCLEAR_SPECK	GO_NUCLEAR_SPECK		296	0.26402214	1.048775	0.375	0.7358902	1	3017	tags=39%, list=30%, signal=54%
GO_TUMOR_NECROSIS_FACTOR_RECEPTOR_BINDING	GO_TUMOR_NECROSIS_FACTOR_RECEPTOR_BINDING		27	0.36703098	1.0482498	0.33333334	0.737059	1	2533	tags=37%, list=25%, signal=49%
GO_ENDONUCLEASE_ACTIVITY	GO_ENDONUCLEASE_ACTIVITY		71	0.27842999	1.0482475	0.5	0.73662674	1	1362	tags=20%, list=14%, signal=23%
GO_POSITIVE_CHEMOTAXIS	GO_POSITIVE_CHEMOTAXIS		53	0.3512833	1.0479734	0.42857143	0.73706454	1	535	tags=15%, list=5%, signal=16%
GO_MITOCHONDRIAL_DEPOLARIZATION	GO_MITOCHONDRIAL_DEPOLARIZATION		18	0.38137296	1.0479413	0.33333334	0.7367697	1	144	tags=11%, list=1%, signal=11%
GO_POSITIVE_REGULATION_OF_MAST_CELL_ACTIVATION	GO_POSITIVE_REGULATION_OF_MAST_CELL_ACTIVATION		18	0.43268484	1.0477278	0.33333334	0.73716295	1	1899	tags=44%, list=19%, signal=55%
GO_CELL_CYCLE_G1_S_PHASE_TRANSITION	GO_CELL_CYCLE_G1_S_PHASE_TRANSITION		202	0.23116387	1.0472345	0.4	0.7389572	1	2059	tags=23%, list=21%, signal=28%
GO_REGULATION_OF_NEUROINFLAMMATORY_RESPONSE	GO_REGULATION_OF_NEUROINFLAMMATORY_RESPONSE		22	0.604624	1.0471367	0.5714286	0.7391264	1	1557	tags=50%, list=16%, signal=59%
GO_REGULATION_OF_LYASE_ACTIVITY	GO_REGULATION_OF_LYASE_ACTIVITY		35	0.3037101	1.0467514	0.25	0.7399282	1	795	tags=11%, list=8%, signal=12%
GO_NEGATIVE_REGULATION_OF_CYSTEINE_TYPE_ENDOPEPTIDASE_ACTIVITY	GO_NEGATIVE_REGULATION_OF_CYSTEINE_TYPE_ENDOPEPTIDASE_ACTIVITY		70	0.33849895	1.0464431	0.42857143	0.7407504	1	2219	tags=30%, list=22%, signal=38%
GO_REGULATION_OF_RESPIRATORY_GASEOUS_EXCHANGE	GO_REGULATION_OF_RESPIRATORY_GASEOUS_EXCHANGE		17	0.3202377	1.0460883	0.4	0.7420772	1	827	tags=18%, list=8%, signal=19%
GO_LEARNING	GO_LEARNING		113	0.31117395	1.0460062	0.2857143	0.7422792	1	1365	tags=19%, list=14%, signal=21%
GO_GLOMERULAR_EPITHELIUM_DEVELOPMENT	GO_GLOMERULAR_EPITHELIUM_DEVELOPMENT		20	0.45814338	1.045759	0.5714286	0.7426147	1	1661	tags=50%, list=17%, signal=60%
GO_STRESS_ACTIVATED_PROTEIN_KINASE_SIGNALING_CASCADE	GO_STRESS_ACTIVATED_PROTEIN_KINASE_SIGNALING_CASCADE		210	0.29372337	1.0456991	0.42857143	0.7424053	1	1709	tags=21%, list=17%, signal=25%
GO_VESICLE_MEDIATED_TRANSPORT_TO_THE_PLASMA_MEMBRANE	GO_VESICLE_MEDIATED_TRANSPORT_TO_THE_PLASMA_MEMBRANE		52	0.28793174	1.0454209	0.5	0.74275	1	2532	tags=40%, list=25%, signal=54%
GO_COTRANSLATIONAL_PROTEIN_TARGETING_TO_MEMBRANE	GO_COTRANSLATIONAL_PROTEIN_TARGETING_TO_MEMBRANE		74	0.3683259	1.0452434	0.5	0.7428897	1	2998	tags=57%, list=30%, signal=80%
GO_REGULATION_OF_UBIQUITIN_DEPENDENT_PROTEIN_CATABOLIC_PROCESS	GO_REGULATION_OF_UBIQUITIN_DEPENDENT_PROTEIN_CATABOLIC_PROCESS		101	0.2921502	1.0451585	0.2	0.74282855	1	2043	tags=25%, list=20%, signal=31%
GO_POSITIVE_REGULATION_OF_VIRAL_PROCESS	GO_POSITIVE_REGULATION_OF_VIRAL_PROCESS		92	0.32253468	1.0448682	0.6666667	0.7434858	1	2587	tags=37%, list=26%, signal=49%
GO_PROTEIN_KINASE_A_SIGNALING	GO_PROTEIN_KINASE_A_SIGNALING		29	0.38113734	1.0443459	0.5	0.7437369	1	900	tags=17%, list=9%, signal=19%
GO_REGULATION_OF_INTRACELLULAR_PROTEIN_TRANSPORT	GO_REGULATION_OF_INTRACELLULAR_PROTEIN_TRANSPORT		175	0.33861336	1.0443029	0.42857143	0.74336606	1	1500	tags=22%, list=15%, signal=25%
GO_PYRIMIDINE_NUCLEOTIDE_METABOLIC_PROCESS	GO_PYRIMIDINE_NUCLEOTIDE_METABOLIC_PROCESS		34	0.32515338	1.0442802	0.33333334	0.7430068	1	2610	tags=38%, list=26%, signal=52%
GO_RNA_DEPENDENT_DNA_BIOSYNTHETIC_PROCESS	GO_RNA_DEPENDENT_DNA_BIOSYNTHETIC_PROCESS		50	0.27437308	1.0442382	0.33333334	0.74264705	1	1934	tags=28%, list=19%, signal=35%
GO_NUCLEAR_TRANSPORT	GO_NUCLEAR_TRANSPORT		250	0.32417855	1.044182	0.42857143	0.7424306	1	2687	tags=35%, list=27%, signal=47%
GO_REGULATION_OF_MRNA_SPLICING_VIA_SPLICEOSOME	GO_REGULATION_OF_MRNA_SPLICING_VIA_SPLICEOSOME		72	0.34198794	1.043993	0.375	0.742528	1	3017	tags=46%, list=30%, signal=65%
GO_NEGATIVE_REGULATION_OF_NEUROTRANSMITTER_TRANSPORT	GO_NEGATIVE_REGULATION_OF_NEUROTRANSMITTER_TRANSPORT		17	0.4574243	1.0435579	0.33333334	0.74372536	1	2008	tags=41%, list=20%, signal=51%
GO_DEVELOPMENTAL_GROWTH	GO_DEVELOPMENTAL_GROWTH		474	0.26735827	1.0430976	0.5	0.7452111	1	1901	tags=24%, list=19%, signal=28%
GO_POSITIVE_REGULATION_OF_LYMPHOCYTE_CHEMOTAXIS	GO_POSITIVE_REGULATION_OF_LYMPHOCYTE_CHEMOTAXIS		18	0.48382968	1.0430702	0.8	0.7448467	1	434	tags=22%, list=4%, signal=23%
GO_CELLULAR_PROTEIN_COMPLEX_DISASSEMBLY	GO_CELLULAR_PROTEIN_COMPLEX_DISASSEMBLY		131	0.249997	1.0430425	0.4	0.7445635	1	3077	tags=36%, list=31%, signal=51%
GO_AXON_DEVELOPMENT	GO_AXON_DEVELOPMENT		383	0.2582698	1.043015	0.375	0.7442198	1	1960	tags=22%, list=20%, signal=27%
GO_REGULATION_OF_MUSCLE_HYPERTROPHY	GO_REGULATION_OF_MUSCLE_HYPERTROPHY		46	0.3994038	1.0429372	0.25	0.7437901	1	1388	tags=28%, list=14%, signal=33%
GO_POSITIVE_REGULATION_OF_AXONOGENESIS	GO_POSITIVE_REGULATION_OF_AXONOGENESIS		69	0.37491846	1.0429184	0.42857143	0.7433609	1	1782	tags=25%, list=18%, signal=30%
GO_REGULATION_OF_TELOMERE_MAINTENANCE_VIA_TELOMERE_LENGTHENING	GO_REGULATION_OF_TELOMERE_MAINTENANCE_VIA_TELOMERE_LENGTHENING		41	0.23757948	1.0424788	0.375	0.7440559	1	1458	tags=22%, list=15%, signal=26%
GO_METANEPHRIC_NEPHRON_MORPHOGENESIS	GO_METANEPHRIC_NEPHRON_MORPHOGENESIS		19	0.45158246	1.0424745	0.5	0.7436271	1	1948	tags=47%, list=20%, signal=59%
GO_METHYLATION	GO_METHYLATION		180	0.22115757	1.0423491	0.33333334	0.74352634	1	2742	tags=29%, list=27%, signal=40%
GO_TRANSCYTOSIS	GO_TRANSCYTOSIS		15	0.32141826	1.0422413	0.4	0.7437571	1	1518	tags=27%, list=15%, signal=31%
GO_POSITIVE_REGULATION_OF_LEUKOCYTE_MEDIATED_IMMUNITY	GO_POSITIVE_REGULATION_OF_LEUKOCYTE_MEDIATED_IMMUNITY		100	0.31698442	1.0422236	0.5714286	0.74338967	1	996	tags=18%, list=10%, signal=20%
GO_REGULATION_OF_PROGRAMMED_NECROTIC_CELL_DEATH	GO_REGULATION_OF_PROGRAMMED_NECROTIC_CELL_DEATH		15	0.4505216	1.0420052	0.42857143	0.7436672	1	1588	tags=27%, list=16%, signal=32%
GO_PROTEIN_CONTAINING_COMPLEX_LOCALIZATION	GO_PROTEIN_CONTAINING_COMPLEX_LOCALIZATION		198	0.27660963	1.0419264	0.42857143	0.7434049	1	2692	tags=34%, list=27%, signal=46%
GO_NUCLEAR_HORMONE_RECEPTOR_BINDING	GO_NUCLEAR_HORMONE_RECEPTOR_BINDING		127	0.26084304	1.0416481	0.25	0.7439322	1	2050	tags=25%, list=21%, signal=31%
GO_CHEMOKINE_ACTIVITY	GO_CHEMOKINE_ACTIVITY		36	0.5265329	1.041493	0.5	0.7443439	1	650	tags=28%, list=7%, signal=30%
GO_HYALURONAN_METABOLIC_PROCESS	GO_HYALURONAN_METABOLIC_PROCESS		29	0.41849944	1.0414424	0.42857143	0.7439795	1	1844	tags=41%, list=18%, signal=51%
GO_ANIMAL_ORGAN_REGENERATION	GO_ANIMAL_ORGAN_REGENERATION		63	0.27269658	1.0413792	0.5555556	0.74368256	1	1084	tags=17%, list=11%, signal=19%
GO_PROTEIN_TYROSINE_PHOSPHATASE_ACTIVITY	GO_PROTEIN_TYROSINE_PHOSPHATASE_ACTIVITY		70	0.3017778	1.0413138	0.42857143	0.7434155	1	1170	tags=19%, list=12%, signal=21%
GO_PALLIUM_DEVELOPMENT	GO_PALLIUM_DEVELOPMENT		126	0.23662935	1.0410732	0.4	0.7435927	1	1788	tags=21%, list=18%, signal=25%
GO_REGULATION_OF_RESPONSE_TO_ENDOPLASMIC_RETICULUM_STRESS	GO_REGULATION_OF_RESPONSE_TO_ENDOPLASMIC_RETICULUM_STRESS		62	0.3925335	1.0410031	0.33333334	0.74323285	1	2508	tags=42%, list=25%, signal=56%
GO_CALCIUM_MEDIATED_SIGNALING	GO_CALCIUM_MEDIATED_SIGNALING		159	0.30281615	1.0409408	0.42857143	0.74309254	1	1767	tags=23%, list=18%, signal=27%
GO_RIBONUCLEOSIDE_MONOPHOSPHATE_METABOLIC_PROCESS	GO_RIBONUCLEOSIDE_MONOPHOSPHATE_METABOLIC_PROCESS		38	0.3769969	1.0408092	0.71428573	0.7430015	1	2610	tags=34%, list=26%, signal=46%
GO_DETECTION_OF_BIOTIC_STIMULUS	GO_DETECTION_OF_BIOTIC_STIMULUS		18	0.42912105	1.0405773	0.33333334	0.7432816	1	725	tags=22%, list=7%, signal=24%
GO_POSITIVE_REGULATION_OF_ESTABLISHMENT_OF_PROTEIN_LOCALIZATION	GO_POSITIVE_REGULATION_OF_ESTABLISHMENT_OF_PROTEIN_LOCALIZATION		343	0.27635324	1.0403706	0.5714286	0.7436185	1	1500	tags=21%, list=15%, signal=24%
GO_EMBRYONIC_EYE_MORPHOGENESIS	GO_EMBRYONIC_EYE_MORPHOGENESIS		27	0.37617937	1.0397843	0.2857143	0.74440855	1	974	tags=22%, list=10%, signal=25%
GO_CYTOLYSIS	GO_CYTOLYSIS		35	0.29266796	1.03938	0.16666667	0.7449768	1	798	tags=14%, list=8%, signal=15%
GO_EXTERNAL_SIDE_OF_PLASMA_MEMBRANE	GO_EXTERNAL_SIDE_OF_PLASMA_MEMBRANE		247	0.29558074	1.0393387	0.5	0.7446374	1	1054	tags=17%, list=11%, signal=19%
GO_ZINC_ION_HOMEOSTASIS	GO_ZINC_ION_HOMEOSTASIS		24	0.62049925	1.0388482	0.33333334	0.74528813	1	1363	tags=46%, list=14%, signal=53%
GO_MESODERM_DEVELOPMENT	GO_MESODERM_DEVELOPMENT		85	0.2945049	1.0385993	0.2857143	0.7456336	1	856	tags=13%, list=9%, signal=14%
GO_OXIDOREDUCTASE_ACTIVITY_ACTING_ON_A_SULFUR_GROUP_OF_DONORS	GO_OXIDOREDUCTASE_ACTIVITY_ACTING_ON_A_SULFUR_GROUP_OF_DONORS		32	0.37016633	1.0379469	0.5	0.7473257	1	2145	tags=31%, list=21%, signal=40%
GO_REGULATION_OF_B_CELL_PROLIFERATION	GO_REGULATION_OF_B_CELL_PROLIFERATION		44	0.4330573	1.0378709	0.5714286	0.74696046	1	560	tags=18%, list=6%, signal=19%
GO_NEURON_DEATH_IN_RESPONSE_TO_OXIDATIVE_STRESS	GO_NEURON_DEATH_IN_RESPONSE_TO_OXIDATIVE_STRESS		22	0.37435466	1.0377443	0.33333334	0.7467141	1	629	tags=14%, list=6%, signal=15%
GO_REGULATION_OF_OXIDATIVE_STRESS_INDUCED_CELL_DEATH	GO_REGULATION_OF_OXIDATIVE_STRESS_INDUCED_CELL_DEATH		54	0.2696872	1.0375996	0.375	0.74681693	1	629	tags=11%, list=6%, signal=12%
GO_PURINE_NUCLEOSIDE_MONOPHOSPHATE_METABOLIC_PROCESS	GO_PURINE_NUCLEOSIDE_MONOPHOSPHATE_METABOLIC_PROCESS		29	0.42774755	1.0374361	0.5	0.74697936	1	2457	tags=34%, list=25%, signal=46%
GO_NEGATIVE_REGULATION_OF_PEPTIDE_SECRETION	GO_NEGATIVE_REGULATION_OF_PEPTIDE_SECRETION		91	0.35189515	1.036669	0.375	0.74981886	1	1779	tags=31%, list=18%, signal=37%
GO_CELLULAR_RESPONSE_TO_TOPOLOGICALLY_INCORRECT_PROTEIN	GO_CELLULAR_RESPONSE_TO_TOPOLOGICALLY_INCORRECT_PROTEIN		119	0.3191327	1.0366449	0.33333334	0.74945563	1	2043	tags=32%, list=20%, signal=40%
GO_BONE_DEVELOPMENT	GO_BONE_DEVELOPMENT		156	0.30004698	1.0365952	0.33333334	0.7492558	1	1586	tags=26%, list=16%, signal=30%
GO_CARBOHYDRATE_DERIVATIVE_BIOSYNTHETIC_PROCESS	GO_CARBOHYDRATE_DERIVATIVE_BIOSYNTHETIC_PROCESS		405	0.2734295	1.0364447	0.33333334	0.7494133	1	1785	tags=25%, list=18%, signal=29%
GO_POSITIVE_REGULATION_OF_TELOMERASE_ACTIVITY	GO_POSITIVE_REGULATION_OF_TELOMERASE_ACTIVITY		26	0.35592252	1.0360261	0.5714286	0.7504022	1	1987	tags=35%, list=20%, signal=43%
GO_REGULATION_OF_RECEPTOR_INTERNALIZATION	GO_REGULATION_OF_RECEPTOR_INTERNALIZATION		37	0.26951945	1.0359743	0.2857143	0.7501099	1	1948	tags=27%, list=20%, signal=33%
GO_REGULATION_OF_PROTEIN_CONTAINING_COMPLEX_DISASSEMBLY	GO_REGULATION_OF_PROTEIN_CONTAINING_COMPLEX_DISASSEMBLY		80	0.28727978	1.0358229	0.5	0.7499248	1	773	tags=13%, list=8%, signal=13%
GO_OXIDOREDUCTASE_ACTIVITY_ACTING_ON_PAIRED_DONORS_WITH_INCORPORATION_OR_REDUCTION_OF_MOLECULAR_OXYGEN	GO_OXIDOREDUCTASE_ACTIVITY_ACTING_ON_PAIRED_DONORS_WITH_INCORPORATION_OR_REDUCTION_OF_MOLECULAR_OXYGEN		101	0.25992966	1.0354544	0.2	0.75078034	1	836	tags=11%, list=8%, signal=12%
GO_FAT_CELL_DIFFERENTIATION	GO_FAT_CELL_DIFFERENTIATION		143	0.3715244	1.0353726	0.375	0.75072837	1	1322	tags=26%, list=13%, signal=29%
GO_NEGATIVE_REGULATION_OF_AXON_EXTENSION	GO_NEGATIVE_REGULATION_OF_AXON_EXTENSION		29	0.3673344	1.0350326	0.5	0.7514218	1	289	tags=10%, list=3%, signal=11%
GO_NEGATIVE_REGULATION_OF_ADAPTIVE_IMMUNE_RESPONSE	GO_NEGATIVE_REGULATION_OF_ADAPTIVE_IMMUNE_RESPONSE		36	0.36092886	1.0342869	0.42857143	0.75320065	1	1054	tags=22%, list=11%, signal=25%
GO_ORGANIC_HYDROXY_COMPOUND_METABOLIC_PROCESS	GO_ORGANIC_HYDROXY_COMPOUND_METABOLIC_PROCESS		399	0.24516642	1.0342575	0.6	0.7528375	1	1766	tags=21%, list=18%, signal=24%
GO_REGULATION_OF_T_HELPER_CELL_DIFFERENTIATION	GO_REGULATION_OF_T_HELPER_CELL_DIFFERENTIATION		25	0.35383812	1.0338616	0.33333334	0.75392956	1	954	tags=24%, list=10%, signal=26%
GO_POSITIVE_REGULATION_OF_INTERFERON_BETA_PRODUCTION	GO_POSITIVE_REGULATION_OF_INTERFERON_BETA_PRODUCTION		21	0.4152105	1.0338312	0.6666667	0.75350475	1	450	tags=14%, list=5%, signal=15%
GO_SYNAPTIC_MEMBRANE_ADHESION	GO_SYNAPTIC_MEMBRANE_ADHESION		16	0.32747412	1.033449	0.42857143	0.75454295	1	301	tags=13%, list=3%, signal=13%
GO_REGULATION_OF_VASCULAR_SMOOTH_MUSCLE_CELL_PROLIFERATION	GO_REGULATION_OF_VASCULAR_SMOOTH_MUSCLE_CELL_PROLIFERATION		42	0.39628723	1.0333973	0.5	0.75430155	1	1571	tags=31%, list=16%, signal=37%
GO_SH3_SH2_ADAPTOR_ACTIVITY	GO_SH3_SH2_ADAPTOR_ACTIVITY		43	0.25884056	1.0333959	0.5	0.7538772	1	1405	tags=19%, list=14%, signal=22%
GO_NEGATIVE_REGULATION_OF_PROTEIN_POLYMERIZATION	GO_NEGATIVE_REGULATION_OF_PROTEIN_POLYMERIZATION		51	0.3053186	1.033263	0.4	0.7536001	1	2050	tags=27%, list=21%, signal=34%
GO_IN_UTERO_EMBRYONIC_DEVELOPMENT	GO_IN_UTERO_EMBRYONIC_DEVELOPMENT		261	0.26361424	1.0328975	0.42857143	0.7539108	1	1278	tags=18%, list=13%, signal=20%
GO_OSTEOCLAST_DIFFERENTIATION	GO_OSTEOCLAST_DIFFERENTIATION		77	0.4017826	1.0328513	0.5	0.7536433	1	1473	tags=27%, list=15%, signal=32%
GO_SIGNAL_TRANSDUCTION_BY_P53_CLASS_MEDIATOR	GO_SIGNAL_TRANSDUCTION_BY_P53_CLASS_MEDIATOR		194	0.21557061	1.0327325	0.33333334	0.7533667	1	2742	tags=32%, list=27%, signal=44%
GO_PROTEIN_INSERTION_INTO_MITOCHONDRIAL_MEMBRANE	GO_PROTEIN_INSERTION_INTO_MITOCHONDRIAL_MEMBRANE		35	0.23208775	1.032633	0.5	0.7533021	1	2082	tags=26%, list=21%, signal=32%
GO_ROUGH_ENDOPLASMIC_RETICULUM_MEMBRANE	GO_ROUGH_ENDOPLASMIC_RETICULUM_MEMBRANE		20	0.5202248	1.0323313	0.5714286	0.75370795	1	2041	tags=40%, list=20%, signal=50%
GO_POSITIVE_REGULATION_OF_PROTEIN_TYROSINE_KINASE_ACTIVITY	GO_POSITIVE_REGULATION_OF_PROTEIN_TYROSINE_KINASE_ACTIVITY		44	0.31300026	1.0321112	0.625	0.7537125	1	739	tags=14%, list=7%, signal=15%
GO_REGULATION_OF_LIPID_BIOSYNTHETIC_PROCESS	GO_REGULATION_OF_LIPID_BIOSYNTHETIC_PROCESS		145	0.32158774	1.0319109	0.42857143	0.7535918	1	1960	tags=30%, list=20%, signal=36%
GO_METHYLATED_HISTONE_BINDING	GO_METHYLATED_HISTONE_BINDING		44	0.29477218	1.0318847	0.2	0.7532323	1	976	tags=18%, list=10%, signal=20%
GO_OSTEOBLAST_DIFFERENTIATION	GO_OSTEOBLAST_DIFFERENTIATION		152	0.31373015	1.0318664	0.42857143	0.75288063	1	1486	tags=24%, list=15%, signal=28%
GO_REGULATION_OF_NEURONAL_SYNAPTIC_PLASTICITY	GO_REGULATION_OF_NEURONAL_SYNAPTIC_PLASTICITY		41	0.30324987	1.0317589	0.5	0.75302106	1	1508	tags=20%, list=15%, signal=23%
GO_SMALL_SUBUNIT_PROCESSOME	GO_SMALL_SUBUNIT_PROCESSOME		24	0.2973638	1.0314345	0.25	0.75357974	1	2854	tags=46%, list=29%, signal=64%
GO_NEGATIVE_REGULATION_OF_TISSUE_REMODELING	GO_NEGATIVE_REGULATION_OF_TISSUE_REMODELING		18	0.5176093	1.0309005	0.6	0.7551977	1	653	tags=28%, list=7%, signal=30%
GO_DENDRITIC_SHAFT	GO_DENDRITIC_SHAFT		25	0.33505285	1.0307999	0.33333334	0.7552242	1	1573	tags=24%, list=16%, signal=28%
GO_PROTEIN_LOCALIZATION_TO_NUCLEUS	GO_PROTEIN_LOCALIZATION_TO_NUCLEUS		200	0.29533228	1.0306686	0.375	0.75539064	1	2441	tags=32%, list=24%, signal=41%
GO_COFACTOR_BINDING	GO_COFACTOR_BINDING		340	0.20879698	1.0303403	0.2	0.7562718	1	1394	tags=14%, list=14%, signal=15%
GO_REGULATION_OF_DENDRITE_DEVELOPMENT	GO_REGULATION_OF_DENDRITE_DEVELOPMENT		114	0.29512364	1.0302315	0.5	0.7560381	1	1782	tags=22%, list=18%, signal=26%
GO_COPII_COATED_ER_TO_GOLGI_TRANSPORT_VESICLE	GO_COPII_COATED_ER_TO_GOLGI_TRANSPORT_VESICLE		69	0.42135	1.030177	0.42857143	0.75576884	1	1877	tags=32%, list=19%, signal=39%
GO_NEGATIVE_REGULATION_OF_SMOOTH_MUSCLE_CELL_PROLIFERATION	GO_NEGATIVE_REGULATION_OF_SMOOTH_MUSCLE_CELL_PROLIFERATION		39	0.4220301	1.0301079	0.625	0.7554997	1	2191	tags=41%, list=22%, signal=52%
GO_LEUKOCYTE_ADHESION_TO_VASCULAR_ENDOTHELIAL_CELL	GO_LEUKOCYTE_ADHESION_TO_VASCULAR_ENDOTHELIAL_CELL		32	0.3265165	1.029751	0.25	0.756384	1	826	tags=16%, list=8%, signal=17%
GO_REGULATION_OF_MEIOTIC_NUCLEAR_DIVISION	GO_REGULATION_OF_MEIOTIC_NUCLEAR_DIVISION		18	0.3184842	1.0296522	0.33333334	0.7562065	1	786	tags=17%, list=8%, signal=18%
GO_CELL_MATURATION	GO_CELL_MATURATION		113	0.30002153	1.0291979	0.5	0.7582413	1	1351	tags=19%, list=14%, signal=21%
GO_RESPONSE_TO_PLATELET_DERIVED_GROWTH_FACTOR	GO_RESPONSE_TO_PLATELET_DERIVED_GROWTH_FACTOR		15	0.502479	1.0289619	0.42857143	0.75812936	1	1960	tags=47%, list=20%, signal=58%
GO_UTERUS_DEVELOPMENT	GO_UTERUS_DEVELOPMENT		15	0.3194893	1.0287135	0.4	0.75903416	1	2751	tags=40%, list=28%, signal=55%
GO_REGULATION_OF_CELL_CYCLE_PHASE_TRANSITION	GO_REGULATION_OF_CELL_CYCLE_PHASE_TRANSITION		321	0.21903548	1.0286311	0.2	0.75873864	1	2527	tags=30%, list=25%, signal=38%
GO_NEGATIVE_REGULATION_OF_PROTEIN_MODIFICATION_PROCESS	GO_NEGATIVE_REGULATION_OF_PROTEIN_MODIFICATION_PROCESS		402	0.28462878	1.0283514	0.42857143	0.75867873	1	2001	tags=25%, list=20%, signal=30%
GO_NUCLEUS_ORGANIZATION	GO_NUCLEUS_ORGANIZATION		98	0.24763693	1.0283216	0.5	0.75832623	1	3538	tags=52%, list=35%, signal=80%
GO_PHOSPHOPROTEIN_BINDING	GO_PHOSPHOPROTEIN_BINDING		67	0.23882523	1.0282137	0.42857143	0.7581599	1	1451	tags=21%, list=15%, signal=24%
GO_SMAD_PROTEIN_SIGNAL_TRANSDUCTION	GO_SMAD_PROTEIN_SIGNAL_TRANSDUCTION		55	0.36589277	1.0279727	0.6	0.7580743	1	1544	tags=27%, list=15%, signal=32%
GO_POSITIVE_REGULATION_OF_NIK_NF_KAPPAB_SIGNALING	GO_POSITIVE_REGULATION_OF_NIK_NF_KAPPAB_SIGNALING		51	0.34934813	1.0277048	0.5714286	0.75928897	1	992	tags=18%, list=10%, signal=19%
GO_LEUKOCYTE_CELL_CELL_ADHESION	GO_LEUKOCYTE_CELL_CELL_ADHESION		261	0.34262383	1.0276437	0.42857143	0.7589986	1	1218	tags=21%, list=12%, signal=23%
GO_FICOLIN_1_RICH_GRANULE_MEMBRANE	GO_FICOLIN_1_RICH_GRANULE_MEMBRANE		48	0.33041498	1.0273331	0.375	0.75982165	1	1585	tags=27%, list=16%, signal=32%
GO_ALPHA_BETA_T_CELL_PROLIFERATION	GO_ALPHA_BETA_T_CELL_PROLIFERATION		25	0.3996191	1.0272909	0.375	0.7594635	1	2528	tags=40%, list=25%, signal=53%
GO_POSITIVE_REGULATION_OF_GLUCOSE_TRANSMEMBRANE_TRANSPORT	GO_POSITIVE_REGULATION_OF_GLUCOSE_TRANSMEMBRANE_TRANSPORT		34	0.4291492	1.0272856	0.42857143	0.7590443	1	447	tags=15%, list=4%, signal=15%
GO_GOLGI_ASSOCIATED_VESICLE	GO_GOLGI_ASSOCIATED_VESICLE		126	0.31981054	1.0271766	0.2857143	0.75877583	1	1778	tags=24%, list=18%, signal=29%
GO_NEGATIVE_REGULATION_OF_MRNA_PROCESSING	GO_NEGATIVE_REGULATION_OF_MRNA_PROCESSING		24	0.3489317	1.027016	0.5	0.7588953	1	2889	tags=50%, list=29%, signal=70%
GO_CELL_KILLING	GO_CELL_KILLING		123	0.28181815	1.026765	0.42857143	0.75932467	1	1054	tags=16%, list=11%, signal=18%
GO_REGULATION_OF_PROTEIN_IMPORT	GO_REGULATION_OF_PROTEIN_IMPORT		47	0.40725708	1.0267496	0.42857143	0.75890654	1	2441	tags=38%, list=24%, signal=50%
GO_REGULATION_OF_HISTONE_DEACETYLATION	GO_REGULATION_OF_HISTONE_DEACETYLATION		20	0.34479642	1.0262326	0.2857143	0.75980395	1	1148	tags=20%, list=11%, signal=23%
GO_SEX_CHROMOSOME	GO_SEX_CHROMOSOME		19	0.36916906	1.0259134	0.42857143	0.7600543	1	3420	tags=53%, list=34%, signal=80%
GO_HEPARAN_SULFATE_PROTEOGLYCAN_BIOSYNTHETIC_PROCESS	GO_HEPARAN_SULFATE_PROTEOGLYCAN_BIOSYNTHETIC_PROCESS		15	0.37094486	1.0258591	0.2857143	0.75969756	1	1124	tags=27%, list=11%, signal=30%
GO_RECEPTOR_SERINE_THREONINE_KINASE_BINDING	GO_RECEPTOR_SERINE_THREONINE_KINASE_BINDING		15	0.49013674	1.0257666	0.5	0.7596914	1	1020	tags=27%, list=10%, signal=30%
GO_SKELETAL_MUSCLE_TISSUE_REGENERATION	GO_SKELETAL_MUSCLE_TISSUE_REGENERATION		31	0.32152277	1.025751	0.375	0.75927424	1	508	tags=13%, list=5%, signal=14%
GO_POSITIVE_REGULATION_OF_ISOTYPE_SWITCHING	GO_POSITIVE_REGULATION_OF_ISOTYPE_SWITCHING		15	0.41964465	1.025619	0.42857143	0.7591596	1	632	tags=20%, list=6%, signal=21%
GO_SMOOTH_MUSCLE_CELL_DIFFERENTIATION	GO_SMOOTH_MUSCLE_CELL_DIFFERENTIATION		38	0.36347187	1.0253804	0.6	0.7591107	1	1965	tags=37%, list=20%, signal=46%
GO_REGULATION_OF_MUSCLE_ADAPTATION	GO_REGULATION_OF_MUSCLE_ADAPTATION		66	0.41267982	1.0251368	0.2857143	0.75934786	1	1388	tags=27%, list=14%, signal=31%
GO_PROTEIN_TYROSINE_KINASE_ACTIVITY	GO_PROTEIN_TYROSINE_KINASE_ACTIVITY		120	0.3039136	1.0250976	0.375	0.7590544	1	1044	tags=16%, list=10%, signal=17%
GO_REGULATION_OF_CELL_MATRIX_ADHESION	GO_REGULATION_OF_CELL_MATRIX_ADHESION		96	0.26887125	1.0250573	0.6666667	0.75876135	1	980	tags=15%, list=10%, signal=16%
GO_GROWTH_PLATE_CARTILAGE_DEVELOPMENT	GO_GROWTH_PLATE_CARTILAGE_DEVELOPMENT		26	0.39020517	1.0246514	0.4	0.7592004	1	1540	tags=38%, list=15%, signal=45%
GO_MRNA_3_UTR_BINDING	GO_MRNA_3_UTR_BINDING		62	0.32249832	1.0245644	0.625	0.75922245	1	2368	tags=32%, list=24%, signal=42%
GO_REGULATION_OF_TELOMERE_MAINTENANCE	GO_REGULATION_OF_TELOMERE_MAINTENANCE		54	0.23394781	1.0243508	0.2857143	0.7595659	1	2411	tags=31%, list=24%, signal=41%
GO_ZYMOGEN_ACTIVATION	GO_ZYMOGEN_ACTIVATION		43	0.31002963	1.0243374	0.33333334	0.75942284	1	1473	tags=26%, list=15%, signal=30%
GO_DNA_REPLICATION_INDEPENDENT_NUCLEOSOME_ORGANIZATION	GO_DNA_REPLICATION_INDEPENDENT_NUCLEOSOME_ORGANIZATION		26	0.33609307	1.0241712	0.6666667	0.75940865	1	1622	tags=27%, list=16%, signal=32%
GO_INCLUSION_BODY_ASSEMBLY	GO_INCLUSION_BODY_ASSEMBLY		16	0.5222346	1.0241281	0.25	0.75899416	1	1306	tags=38%, list=13%, signal=43%
GO_RESPONSE_TO_ACID_CHEMICAL	GO_RESPONSE_TO_ACID_CHEMICAL		270	0.2816514	1.0234089	0.42857143	0.760325	1	937	tags=14%, list=9%, signal=15%
GO_REGULATION_OF_SUPRAMOLECULAR_FIBER_ORGANIZATION	GO_REGULATION_OF_SUPRAMOLECULAR_FIBER_ORGANIZATION		240	0.2896979	1.0233425	0.33333334	0.7599783	1	1981	tags=24%, list=20%, signal=29%
GO_DENDRITIC_SPINE_MAINTENANCE	GO_DENDRITIC_SPINE_MAINTENANCE		17	0.37883827	1.0231844	0.42857143	0.76021874	1	414	tags=18%, list=4%, signal=18%
GO_CELLULAR_RESPONSE_TO_OXYGEN_LEVELS	GO_CELLULAR_RESPONSE_TO_OXYGEN_LEVELS		173	0.25858715	1.0231224	0.42857143	0.7603355	1	1904	tags=23%, list=19%, signal=28%
GO_RESPONSE_TO_EPIDERMAL_GROWTH_FACTOR	GO_RESPONSE_TO_EPIDERMAL_GROWTH_FACTOR		38	0.38228887	1.0230631	0.375	0.7600394	1	1623	tags=32%, list=16%, signal=38%
GO_CELL_DIFFERENTIATION_INVOLVED_IN_KIDNEY_DEVELOPMENT	GO_CELL_DIFFERENTIATION_INVOLVED_IN_KIDNEY_DEVELOPMENT		47	0.3356798	1.0229983	0.42857143	0.7596937	1	1948	tags=34%, list=20%, signal=42%
GO_EMBRYONIC_CAMERA_TYPE_EYE_DEVELOPMENT	GO_EMBRYONIC_CAMERA_TYPE_EYE_DEVELOPMENT		28	0.38764772	1.0229074	0.6	0.75957817	1	1575	tags=29%, list=16%, signal=34%
GO_REGULATION_OF_CELLULAR_PROTEIN_CATABOLIC_PROCESS	GO_REGULATION_OF_CELLULAR_PROTEIN_CATABOLIC_PROCESS		169	0.267606	1.0226706	0.5714286	0.75990534	1	2379	tags=28%, list=24%, signal=36%
GO_REGULATION_OF_EXECUTION_PHASE_OF_APOPTOSIS	GO_REGULATION_OF_EXECUTION_PHASE_OF_APOPTOSIS		18	0.38357884	1.0226048	0.33333334	0.7599482	1	896	tags=22%, list=9%, signal=24%
GO_MAMMARY_GLAND_EPITHELIUM_DEVELOPMENT	GO_MAMMARY_GLAND_EPITHELIUM_DEVELOPMENT		59	0.35077158	1.022404	0.5	0.7604266	1	923	tags=15%, list=9%, signal=17%
GO_RESPONSE_TO_MECHANICAL_STIMULUS	GO_RESPONSE_TO_MECHANICAL_STIMULUS		164	0.32296038	1.0223761	0.42857143	0.76008046	1	1299	tags=23%, list=13%, signal=26%
GO_NEGATIVE_REGULATION_OF_NF_KAPPAB_TRANSCRIPTION_FACTOR_ACTIVITY	GO_NEGATIVE_REGULATION_OF_NF_KAPPAB_TRANSCRIPTION_FACTOR_ACTIVITY		51	0.30052924	1.022249	0.42857143	0.75987905	1	1561	tags=22%, list=16%, signal=25%
GO_NEGATIVE_REGULATION_OF_TELOMERE_MAINTENANCE	GO_NEGATIVE_REGULATION_OF_TELOMERE_MAINTENANCE		25	0.28647667	1.0220673	0.33333334	0.75997376	1	1458	tags=28%, list=15%, signal=33%
GO_CELL_LEADING_EDGE	GO_CELL_LEADING_EDGE		296	0.27078396	1.0219691	0.2857143	0.7598436	1	1820	tags=23%, list=18%, signal=27%
GO_CAVEOLA	GO_CAVEOLA		66	0.26203877	1.0219374	0.2857143	0.75949126	1	2329	tags=26%, list=23%, signal=33%
GO_REGULATION_OF_NOTCH_SIGNALING_PATHWAY	GO_REGULATION_OF_NOTCH_SIGNALING_PATHWAY		63	0.30568355	1.0218029	0.5	0.7601365	1	1749	tags=25%, list=18%, signal=31%
GO_INTERLEUKIN_2_BIOSYNTHETIC_PROCESS	GO_INTERLEUKIN_2_BIOSYNTHETIC_PROCESS		18	0.46505558	1.0213037	0.5	0.76057273	1	996	tags=28%, list=10%, signal=31%
GO_POSITIVE_REGULATION_OF_CELL_PROJECTION_ORGANIZATION	GO_POSITIVE_REGULATION_OF_CELL_PROJECTION_ORGANIZATION		282	0.24897663	1.0212362	0.25	0.7604636	1	1782	tags=21%, list=18%, signal=24%
GO_ACTIN_POLYMERIZATION_OR_DEPOLYMERIZATION	GO_ACTIN_POLYMERIZATION_OR_DEPOLYMERIZATION		127	0.32649207	1.0212213	0.42857143	0.7600528	1	2850	tags=40%, list=29%, signal=55%
GO_TRANSFERASE_ACTIVITY_TRANSFERRING_GLYCOSYL_GROUPS	GO_TRANSFERASE_ACTIVITY_TRANSFERRING_GLYCOSYL_GROUPS		141	0.3079527	1.0209249	0.6666667	0.7605974	1	2192	tags=34%, list=22%, signal=43%
GO_REGULATION_OF_MEIOTIC_CELL_CYCLE	GO_REGULATION_OF_MEIOTIC_CELL_CYCLE		31	0.31151947	1.0208707	0.6	0.7602417	1	900	tags=16%, list=9%, signal=18%
GO_POST_TRANSLATIONAL_PROTEIN_MODIFICATION	GO_POST_TRANSLATIONAL_PROTEIN_MODIFICATION		232	0.2898416	1.0208621	0.33333334	0.75983167	1	2354	tags=33%, list=24%, signal=42%
GO_ANAPHASE_PROMOTING_COMPLEX_DEPENDENT_CATABOLIC_PROCESS	GO_ANAPHASE_PROMOTING_COMPLEX_DEPENDENT_CATABOLIC_PROCESS		66	0.28784785	1.0208032	0.5	0.75967073	1	2333	tags=30%, list=23%, signal=39%
GO_REGULATION_OF_PROTEIN_CATABOLIC_PROCESS	GO_REGULATION_OF_PROTEIN_CATABOLIC_PROCESS		276	0.27516466	1.0202855	0.5714286	0.76078784	1	2407	tags=28%, list=24%, signal=36%
GO_HORMONE_TRANSPORT	GO_HORMONE_TRANSPORT		231	0.2515063	1.0201958	0.6	0.7606913	1	1468	tags=19%, list=15%, signal=21%
GO_RESPONSE_TO_INTERFERON_ALPHA	GO_RESPONSE_TO_INTERFERON_ALPHA		20	0.38629884	1.0201217	0.5	0.7604915	1	1088	tags=20%, list=11%, signal=22%
GO_DNA_SYNTHESIS_INVOLVED_IN_DNA_REPAIR	GO_DNA_SYNTHESIS_INVOLVED_IN_DNA_REPAIR		34	0.28162253	1.0200478	0.42857143	0.7605887	1	2474	tags=38%, list=25%, signal=51%
GO_T_CELL_DIFFERENTIATION	GO_T_CELL_DIFFERENTIATION		186	0.32064492	1.0200046	0.5714286	0.7602674	1	1177	tags=18%, list=12%, signal=20%
GO_CYSTEINE_TYPE_ENDOPEPTIDASE_REGULATOR_ACTIVITY_INVOLVED_IN_APOPTOTIC_PROCESS	GO_CYSTEINE_TYPE_ENDOPEPTIDASE_REGULATOR_ACTIVITY_INVOLVED_IN_APOPTOTIC_PROCESS		31	0.3619087	1.019543	0.5714286	0.76145476	1	2065	tags=32%, list=21%, signal=41%
GO_REGULATION_OF_LEUKOCYTE_ADHESION_TO_VASCULAR_ENDOTHELIAL_CELL	GO_REGULATION_OF_LEUKOCYTE_ADHESION_TO_VASCULAR_ENDOTHELIAL_CELL		17	0.35847253	1.0194228	0.42857143	0.761376	1	2197	tags=35%, list=22%, signal=45%
GO_NEPHRON_DEVELOPMENT	GO_NEPHRON_DEVELOPMENT		108	0.32529885	1.0190789	0.2857143	0.7617705	1	2034	tags=33%, list=20%, signal=41%
GO_NEGATIVE_REGULATION_OF_RESPONSE_TO_BIOTIC_STIMULUS	GO_NEGATIVE_REGULATION_OF_RESPONSE_TO_BIOTIC_STIMULUS		70	0.31215727	1.0190294	0.42857143	0.7616619	1	710	tags=11%, list=7%, signal=12%
GO_RNA_POLYMERASE_II_CORE_PROMOTER_SEQUENCE_SPECIFIC_DNA_BINDING	GO_RNA_POLYMERASE_II_CORE_PROMOTER_SEQUENCE_SPECIFIC_DNA_BINDING		23	0.39828178	1.0189166	0.5	0.7614948	1	1977	tags=35%, list=20%, signal=43%
GO_POSITIVE_REGULATION_OF_PEPTIDE_SECRETION	GO_POSITIVE_REGULATION_OF_PEPTIDE_SECRETION		208	0.25406417	1.0188541	0.42857143	0.7613239	1	1468	tags=20%, list=15%, signal=23%
GO_POSITIVE_REGULATION_OF_CHROMOSOME_ORGANIZATION	GO_POSITIVE_REGULATION_OF_CHROMOSOME_ORGANIZATION		122	0.21384265	1.0188223	0.2	0.76119745	1	2441	tags=25%, list=24%, signal=32%
GO_ENZYME_ACTIVATOR_ACTIVITY	GO_ENZYME_ACTIVATOR_ACTIVITY		332	0.2361729	1.018655	0.25	0.7611137	1	2414	tags=28%, list=24%, signal=35%
GO_PROTEIN_TARGETING	GO_PROTEIN_TARGETING		291	0.25013593	1.0184128	0.5	0.76146495	1	2807	tags=34%, list=28%, signal=46%
GO_NEGATIVE_REGULATION_OF_CELL_AGING	GO_NEGATIVE_REGULATION_OF_CELL_AGING		19	0.39779124	1.0182447	0.5	0.7614916	1	1169	tags=26%, list=12%, signal=30%
GO_REGULATION_OF_CELL_CELL_ADHESION	GO_REGULATION_OF_CELL_CELL_ADHESION		309	0.31610656	1.0181026	0.42857143	0.76189667	1	1218	tags=19%, list=12%, signal=21%
GO_SEX_DETERMINATION	GO_SEX_DETERMINATION		18	0.39178202	1.0178785	0.375	0.7624414	1	2112	tags=39%, list=21%, signal=49%
GO_NEGATIVE_REGULATION_OF_GENE_EXPRESSION_EPIGENETIC	GO_NEGATIVE_REGULATION_OF_GENE_EXPRESSION_EPIGENETIC		60	0.23553261	1.0178471	0.6	0.7622533	1	2808	tags=35%, list=28%, signal=48%
GO_REGULATION_OF_CELL_SUBSTRATE_ADHESION	GO_REGULATION_OF_CELL_SUBSTRATE_ADHESION		162	0.24119364	1.0178046	0.5	0.76199484	1	980	tags=14%, list=10%, signal=15%
GO_NEGATIVE_REGULATION_OF_TRANSPORTER_ACTIVITY	GO_NEGATIVE_REGULATION_OF_TRANSPORTER_ACTIVITY		53	0.27778843	1.0176268	0.4	0.76204723	1	2240	tags=30%, list=22%, signal=39%
GO_PIGMENT_GRANULE	GO_PIGMENT_GRANULE		92	0.34915677	1.0175633	0.5	0.7622322	1	1679	tags=30%, list=17%, signal=36%
GO_EXORIBONUCLEASE_COMPLEX	GO_EXORIBONUCLEASE_COMPLEX		20	0.27538	1.0174366	0.5	0.76247305	1	2194	tags=30%, list=22%, signal=38%
GO_CORTICAL_CYTOSKELETON_ORGANIZATION	GO_CORTICAL_CYTOSKELETON_ORGANIZATION		35	0.32777435	1.0173525	0.5714286	0.76242286	1	2928	tags=43%, list=29%, signal=60%
GO_COENZYME_BINDING	GO_COENZYME_BINDING		195	0.24252702	1.0171075	0.16666667	0.76299787	1	836	tags=10%, list=8%, signal=11%
GO_OXIDOREDUCTASE_ACTIVITY_ACTING_ON_NAD_P_H_QUINONE_OR_SIMILAR_COMPOUND_AS_ACCEPTOR	GO_OXIDOREDUCTASE_ACTIVITY_ACTING_ON_NAD_P_H_QUINONE_OR_SIMILAR_COMPOUND_AS_ACCEPTOR		38	0.34004754	1.0166681	0.4	0.7634039	1	1194	tags=13%, list=12%, signal=15%
GO_GLYCOSPHINGOLIPID_METABOLIC_PROCESS	GO_GLYCOSPHINGOLIPID_METABOLIC_PROCESS		40	0.337377	1.0161008	0.2857143	0.764796	1	1723	tags=30%, list=17%, signal=36%
GO_REGULATION_OF_SYMBIOSIS_ENCOMPASSING_MUTUALISM_THROUGH_PARASITISM	GO_REGULATION_OF_SYMBIOSIS_ENCOMPASSING_MUTUALISM_THROUGH_PARASITISM		179	0.33705124	1.0156965	0.5	0.76583666	1	1749	tags=25%, list=18%, signal=30%
GO_REGULATION_OF_CELL_CYCLE_G1_S_PHASE_TRANSITION	GO_REGULATION_OF_CELL_CYCLE_G1_S_PHASE_TRANSITION		126	0.22429195	1.0154808	0.6	0.7662904	1	2522	tags=30%, list=25%, signal=40%
GO_POSITIVE_REGULATION_OF_SPROUTING_ANGIOGENESIS	GO_POSITIVE_REGULATION_OF_SPROUTING_ANGIOGENESIS		29	0.33747917	1.0153446	0.5	0.7663887	1	178	tags=7%, list=2%, signal=7%
GO_NEGATIVE_REGULATION_OF_LOCOMOTION	GO_NEGATIVE_REGULATION_OF_LOCOMOTION		235	0.30970174	1.0152826	0.2857143	0.76610184	1	1062	tags=19%, list=11%, signal=21%
GO_TUMOR_NECROSIS_FACTOR_RECEPTOR_SUPERFAMILY_BINDING	GO_TUMOR_NECROSIS_FACTOR_RECEPTOR_SUPERFAMILY_BINDING		36	0.29190272	1.0151308	0.2857143	0.7660271	1	2533	tags=31%, list=25%, signal=41%
GO_INTRA_GOLGI_VESICLE_MEDIATED_TRANSPORT	GO_INTRA_GOLGI_VESICLE_MEDIATED_TRANSPORT		20	0.30708233	1.0149959	0.33333334	0.7657985	1	2886	tags=40%, list=29%, signal=56%
GO_COLLAGEN_TRIMER	GO_COLLAGEN_TRIMER		48	0.44073966	1.0144912	0.625	0.7668353	1	732	tags=23%, list=7%, signal=25%
GO_MYELOID_LEUKOCYTE_MIGRATION	GO_MYELOID_LEUKOCYTE_MIGRATION		158	0.37844238	1.0144134	0.5	0.76667374	1	1062	tags=25%, list=11%, signal=27%
GO_POSITIVE_REGULATION_OF_MONOOXYGENASE_ACTIVITY	GO_POSITIVE_REGULATION_OF_MONOOXYGENASE_ACTIVITY		24	0.36209303	1.0143503	0.4	0.76641	1	1462	tags=25%, list=15%, signal=29%
GO_ACROSOMAL_VESICLE	GO_ACROSOMAL_VESICLE		55	0.25834575	1.0141828	0.6	0.7664918	1	1060	tags=16%, list=11%, signal=18%
GO_REGULATION_OF_MAST_CELL_ACTIVATION	GO_REGULATION_OF_MAST_CELL_ACTIVATION		35	0.37352487	1.0136603	0.5714286	0.76751924	1	1270	tags=26%, list=13%, signal=29%
GO_KERATINOCYTE_MIGRATION	GO_KERATINOCYTE_MIGRATION		15	0.41677326	1.0136243	0.42857143	0.7671694	1	1053	tags=33%, list=11%, signal=37%
GO_MUSCLE_HYPERTROPHY	GO_MUSCLE_HYPERTROPHY		72	0.4016363	1.0131851	0.5	0.76813835	1	1086	tags=22%, list=11%, signal=25%
GO_POSITIVE_REGULATION_OF_INTERLEUKIN_8_PRODUCTION	GO_POSITIVE_REGULATION_OF_INTERLEUKIN_8_PRODUCTION		28	0.46368968	1.013029	0.5714286	0.76815933	1	963	tags=32%, list=10%, signal=35%
GO_MACROPHAGE_DIFFERENTIATION	GO_MACROPHAGE_DIFFERENTIATION		34	0.4804815	1.0129975	0.5714286	0.76802206	1	1287	tags=29%, list=13%, signal=34%
GO_INTERLEUKIN_6_MEDIATED_SIGNALING_PATHWAY	GO_INTERLEUKIN_6_MEDIATED_SIGNALING_PATHWAY		18	0.44185477	1.0125041	0.33333334	0.7690228	1	731	tags=17%, list=7%, signal=18%
GO_CILIARY_BASAL_BODY	GO_CILIARY_BASAL_BODY		63	0.27367657	1.0121825	0.4	0.7698784	1	1465	tags=21%, list=15%, signal=24%
GO_REGULATION_OF_HISTONE_MODIFICATION	GO_REGULATION_OF_HISTONE_MODIFICATION		100	0.2480627	1.0120958	0.6	0.76960933	1	2912	tags=30%, list=29%, signal=42%
GO_NEGATIVE_REGULATION_OF_REACTIVE_OXYGEN_SPECIES_METABOLIC_PROCESS	GO_NEGATIVE_REGULATION_OF_REACTIVE_OXYGEN_SPECIES_METABOLIC_PROCESS		45	0.29945424	1.0120279	0.42857143	0.7694089	1	2534	tags=31%, list=25%, signal=41%
GO_MACROMOLECULE_METHYLATION	GO_MACROMOLECULE_METHYLATION		150	0.22456281	1.0116048	0.5714286	0.770738	1	2978	tags=33%, list=30%, signal=46%
GO_SNARE_BINDING	GO_SNARE_BINDING		71	0.23814555	1.0113094	0.4	0.7709541	1	2435	tags=34%, list=24%, signal=44%
GO_POSITIVE_REGULATION_OF_CYSTEINE_TYPE_ENDOPEPTIDASE_ACTIVITY	GO_POSITIVE_REGULATION_OF_CYSTEINE_TYPE_ENDOPEPTIDASE_ACTIVITY		104	0.31243905	1.0111815	0.42857143	0.77072483	1	1571	tags=27%, list=16%, signal=32%
GO_PROTEIN_LOCALIZATION_TO_SYNAPSE	GO_PROTEIN_LOCALIZATION_TO_SYNAPSE		61	0.30463874	1.0108567	0.5	0.77115536	1	1526	tags=23%, list=15%, signal=27%
GO_MONOSACCHARIDE_BINDING	GO_MONOSACCHARIDE_BINDING		47	0.29214233	1.0102367	0.375	0.7726769	1	783	tags=11%, list=8%, signal=11%
GO_ENDOCHONDRAL_BONE_MORPHOGENESIS	GO_ENDOCHONDRAL_BONE_MORPHOGENESIS		56	0.262069	1.0102161	0.25	0.7723819	1	1540	tags=23%, list=15%, signal=27%
GO_ENDOPEPTIDASE_COMPLEX	GO_ENDOPEPTIDASE_COMPLEX		51	0.45297018	1.0100453	0.5	0.77242893	1	3271	tags=59%, list=33%, signal=87%
GO_RESPONSE_TO_XENOBIOTIC_STIMULUS	GO_RESPONSE_TO_XENOBIOTIC_STIMULUS		224	0.31291357	1.0093398	0.6	0.7746612	1	996	tags=17%, list=10%, signal=18%
GO_BIOMINERALIZATION	GO_BIOMINERALIZATION		110	0.31276923	1.0092304	0.2857143	0.7745594	1	743	tags=18%, list=7%, signal=19%
GO_CELLULAR_KETONE_METABOLIC_PROCESS	GO_CELLULAR_KETONE_METABOLIC_PROCESS		182	0.2920949	1.008971	0.4	0.7749892	1	1978	tags=28%, list=20%, signal=34%
GO_NEGATIVE_REGULATION_OF_I_KAPPAB_KINASE_NF_KAPPAB_SIGNALING	GO_NEGATIVE_REGULATION_OF_I_KAPPAB_KINASE_NF_KAPPAB_SIGNALING		27	0.364672	1.0087191	0.5714286	0.77550495	1	2588	tags=48%, list=26%, signal=65%
GO_JNK_CASCADE	GO_JNK_CASCADE		154	0.28616145	1.0087131	0.6	0.7751645	1	1709	tags=21%, list=17%, signal=25%
GO_NEGATIVE_REGULATION_OF_RESPONSE_TO_ENDOPLASMIC_RETICULUM_STRESS	GO_NEGATIVE_REGULATION_OF_RESPONSE_TO_ENDOPLASMIC_RETICULUM_STRESS		30	0.40178043	1.008538	0.33333334	0.7755087	1	2489	tags=40%, list=25%, signal=53%
GO_NEUROMUSCULAR_PROCESS_CONTROLLING_BALANCE	GO_NEUROMUSCULAR_PROCESS_CONTROLLING_BALANCE		31	0.39491993	1.0084704	0.4	0.77542484	1	3399	tags=58%, list=34%, signal=88%
GO_NEGATIVE_REGULATION_OF_TRANSPORT	GO_NEGATIVE_REGULATION_OF_TRANSPORT		335	0.266067	1.0083026	0.42857143	0.77553207	1	1782	tags=21%, list=18%, signal=25%
GO_DEVELOPMENTAL_MATURATION	GO_DEVELOPMENTAL_MATURATION		191	0.27194995	1.0082908	0.42857143	0.7751843	1	1270	tags=17%, list=13%, signal=19%
GO_REGULATION_OF_NEURON_DIFFERENTIATION	GO_REGULATION_OF_NEURON_DIFFERENTIATION		464	0.2377428	1.0082514	0.6666667	0.77491796	1	1782	tags=21%, list=18%, signal=24%
GO_NEGATIVE_REGULATION_OF_TUMOR_NECROSIS_FACTOR_SUPERFAMILY_CYTOKINE_PRODUCTION	GO_NEGATIVE_REGULATION_OF_TUMOR_NECROSIS_FACTOR_SUPERFAMILY_CYTOKINE_PRODUCTION		41	0.31777316	1.0081201	0.5	0.7751518	1	1504	tags=22%, list=15%, signal=26%
GO_NEGATIVE_REGULATION_OF_VIRAL_ENTRY_INTO_HOST_CELL	GO_NEGATIVE_REGULATION_OF_VIRAL_ENTRY_INTO_HOST_CELL		16	0.34969568	1.0080336	0.42857143	0.77494264	1	1088	tags=19%, list=11%, signal=21%
GO_VACUOLE_ORGANIZATION	GO_VACUOLE_ORGANIZATION		104	0.23505247	1.0080119	0.4	0.77465165	1	3014	tags=39%, list=30%, signal=56%
GO_INTEGRIN_BINDING	GO_INTEGRIN_BINDING		111	0.32189262	1.0079321	0.6666667	0.7744796	1	948	tags=23%, list=9%, signal=26%
GO_CARTILAGE_MORPHOGENESIS	GO_CARTILAGE_MORPHOGENESIS		18	0.34052512	1.0078279	0.625	0.77444845	1	157	tags=11%, list=2%, signal=11%
GO_LIPOSACCHARIDE_METABOLIC_PROCESS	GO_LIPOSACCHARIDE_METABOLIC_PROCESS		65	0.3163958	1.0077672	0.6666667	0.7743109	1	1925	tags=28%, list=19%, signal=34%
GO_COFACTOR_CATABOLIC_PROCESS	GO_COFACTOR_CATABOLIC_PROCESS		43	0.2850512	1.0075072	0.33333334	0.7748523	1	2258	tags=28%, list=23%, signal=36%
GO_MULTICELLULAR_ORGANISMAL_HOMEOSTASIS	GO_MULTICELLULAR_ORGANISMAL_HOMEOSTASIS		347	0.28521922	1.0074322	0.375	0.77474326	1	1482	tags=21%, list=15%, signal=24%
GO_DNA_DEALKYLATION	GO_DNA_DEALKYLATION		21	0.282184	1.007337	0.5	0.7746672	1	2961	tags=38%, list=30%, signal=54%
GO_REGULATION_OF_BLOOD_PRESSURE	GO_REGULATION_OF_BLOOD_PRESSURE		147	0.26989493	1.0070871	0.33333334	0.77516264	1	1339	tags=22%, list=13%, signal=25%
GO_REGULATION_OF_LONG_TERM_SYNAPTIC_POTENTIATION	GO_REGULATION_OF_LONG_TERM_SYNAPTIC_POTENTIATION		34	0.399579	1.0070127	0.5714286	0.77488273	1	1573	tags=29%, list=16%, signal=35%
GO_SMOOTH_ENDOPLASMIC_RETICULUM	GO_SMOOTH_ENDOPLASMIC_RETICULUM		25	0.31777716	1.0067444	0.5	0.7749937	1	992	tags=28%, list=10%, signal=31%
GO_ARP2_3_COMPLEX_MEDIATED_ACTIN_NUCLEATION	GO_ARP2_3_COMPLEX_MEDIATED_ACTIN_NUCLEATION		22	0.44661063	1.0066868	0.5	0.7747013	1	2605	tags=55%, list=26%, signal=74%
GO_GLIAL_CELL_PROJECTION	GO_GLIAL_CELL_PROJECTION		19	0.46892813	1.0066315	0.42857143	0.7743844	1	992	tags=32%, list=10%, signal=35%
GO_REGULATION_OF_STEROID_BIOSYNTHETIC_PROCESS	GO_REGULATION_OF_STEROID_BIOSYNTHETIC_PROCESS		73	0.32581297	1.0065963	0.5	0.7740471	1	2504	tags=41%, list=25%, signal=54%
GO_GLYCOSYL_COMPOUND_BIOSYNTHETIC_PROCESS	GO_GLYCOSYL_COMPOUND_BIOSYNTHETIC_PROCESS		29	0.348694	1.0065706	0.42857143	0.77364665	1	1631	tags=31%, list=16%, signal=37%
GO_POSITIVE_REGULATION_OF_GLIOGENESIS	GO_POSITIVE_REGULATION_OF_GLIOGENESIS		57	0.40307343	1.0060941	0.5714286	0.7744844	1	2241	tags=40%, list=22%, signal=52%
GO_RIBOSOMAL_LARGE_SUBUNIT_ASSEMBLY	GO_RIBOSOMAL_LARGE_SUBUNIT_ASSEMBLY		18	0.34463623	1.0060349	0.5	0.7745869	1	1829	tags=39%, list=18%, signal=48%
GO_DEVELOPMENT_OF_PRIMARY_SEXUAL_CHARACTERISTICS	GO_DEVELOPMENT_OF_PRIMARY_SEXUAL_CHARACTERISTICS		168	0.30614105	1.0060117	0.6	0.77418685	1	2158	tags=29%, list=22%, signal=37%
GO_REGULATION_OF_ESTABLISHMENT_OF_PROTEIN_LOCALIZATION_TO_MITOCHONDRION	GO_REGULATION_OF_ESTABLISHMENT_OF_PROTEIN_LOCALIZATION_TO_MITOCHONDRION		54	0.31326312	1.0059423	0.6666667	0.77392554	1	1884	tags=31%, list=19%, signal=39%
GO_NEGATIVE_REGULATION_OF_DNA_METABOLIC_PROCESS	GO_NEGATIVE_REGULATION_OF_DNA_METABOLIC_PROCESS		71	0.298006	1.0055203	0.33333334	0.77447283	1	1571	tags=25%, list=16%, signal=30%
GO_REGULATION_OF_SMALL_MOLECULE_METABOLIC_PROCESS	GO_REGULATION_OF_SMALL_MOLECULE_METABOLIC_PROCESS		329	0.26871577	1.005512	0.2857143	0.77407336	1	2409	tags=31%, list=24%, signal=40%
GO_POSITIVE_REGULATION_OF_ADAPTIVE_IMMUNE_RESPONSE	GO_POSITIVE_REGULATION_OF_ADAPTIVE_IMMUNE_RESPONSE		79	0.3403421	1.0053116	0.6666667	0.77398556	1	963	tags=20%, list=10%, signal=22%
GO_LYMPHOCYTE_ACTIVATION	GO_LYMPHOCYTE_ACTIVATION		498	0.30581385	1.0052589	0.42857143	0.77391064	1	1481	tags=20%, list=15%, signal=22%
GO_RESPONSE_TO_MUSCLE_STRETCH	GO_RESPONSE_TO_MUSCLE_STRETCH		17	0.45882452	1.0045067	0.4	0.77637166	1	1110	tags=29%, list=11%, signal=33%
GO_REGULATION_OF_RESPONSE_TO_CYTOKINE_STIMULUS	GO_REGULATION_OF_RESPONSE_TO_CYTOKINE_STIMULUS		124	0.36505705	1.0044583	0.42857143	0.7762284	1	1105	tags=19%, list=11%, signal=21%
GO_PLASMA_MEMBRANE_ORGANIZATION	GO_PLASMA_MEMBRANE_ORGANIZATION		59	0.36520118	1.0044078	0.375	0.7760301	1	1690	tags=24%, list=17%, signal=28%
GO_PROTEIN_FOLDING	GO_PROTEIN_FOLDING		150	0.27874938	1.0044042	0.5	0.77563107	1	2411	tags=37%, list=24%, signal=48%
GO_LENS_FIBER_CELL_DIFFERENTIATION	GO_LENS_FIBER_CELL_DIFFERENTIATION		24	0.3424237	1.004373	0.5714286	0.77528656	1	615	tags=17%, list=6%, signal=18%
GO_CELLULAR_COMPONENT_DISASSEMBLY_INVOLVED_IN_EXECUTION_PHASE_OF_APOPTOSIS	GO_CELLULAR_COMPONENT_DISASSEMBLY_INVOLVED_IN_EXECUTION_PHASE_OF_APOPTOSIS		23	0.30520797	1.0036887	0.2857143	0.77738756	1	1571	tags=26%, list=16%, signal=31%
GO_NEGATIVE_REGULATION_OF_CELL_CYCLE_PHASE_TRANSITION	GO_NEGATIVE_REGULATION_OF_CELL_CYCLE_PHASE_TRANSITION		182	0.2275441	1.0029463	0.6	0.7799327	1	2470	tags=29%, list=25%, signal=37%
GO_DNA_BIOSYNTHETIC_PROCESS	GO_DNA_BIOSYNTHETIC_PROCESS		133	0.24038093	1.0024481	0.33333334	0.78122044	1	2822	tags=36%, list=28%, signal=50%
GO_MORPHOGENESIS_OF_EMBRYONIC_EPITHELIUM	GO_MORPHOGENESIS_OF_EMBRYONIC_EPITHELIUM		109	0.27517393	1.00239	0.5	0.7809387	1	1965	tags=27%, list=20%, signal=33%
GO_TOXIN_METABOLIC_PROCESS	GO_TOXIN_METABOLIC_PROCESS		19	0.3525174	1.0020044	0.42857143	0.78178424	1	1620	tags=32%, list=16%, signal=38%
GO_NEGATIVE_CHEMOTAXIS	GO_NEGATIVE_CHEMOTAXIS		30	0.34661072	1.0019817	0.5	0.7815045	1	1062	tags=20%, list=11%, signal=22%
GO_LAMELLIPODIUM	GO_LAMELLIPODIUM		138	0.32431614	1.0018625	0.2857143	0.7815369	1	2346	tags=33%, list=23%, signal=43%
GO_CELLULAR_RESPONSE_TO_ESTRADIOL_STIMULUS	GO_CELLULAR_RESPONSE_TO_ESTRADIOL_STIMULUS		29	0.41981304	1.0018554	0.5	0.7811907	1	2016	tags=31%, list=20%, signal=39%
GO_NEGATIVE_REGULATION_OF_CELL_JUNCTION_ASSEMBLY	GO_NEGATIVE_REGULATION_OF_CELL_JUNCTION_ASSEMBLY		19	0.39966697	1.0017291	0.6	0.7811594	1	1460	tags=26%, list=15%, signal=31%
GO_POSITIVE_REGULATION_OF_B_CELL_ACTIVATION	GO_POSITIVE_REGULATION_OF_B_CELL_ACTIVATION		55	0.42994133	1.0014248	0.5714286	0.78172183	1	1326	tags=25%, list=13%, signal=29%
GO_REGULATION_OF_DNA_REPAIR	GO_REGULATION_OF_DNA_REPAIR		70	0.18375066	1.0013	0.25	0.7815856	1	2795	tags=31%, list=28%, signal=43%
GO_ESTABLISHMENT_OF_EPITHELIAL_CELL_POLARITY	GO_ESTABLISHMENT_OF_EPITHELIAL_CELL_POLARITY		20	0.4346038	1.0009742	0.42857143	0.78212047	1	2347	tags=50%, list=23%, signal=65%
GO_REGULATION_OF_LEUKOCYTE_PROLIFERATION	GO_REGULATION_OF_LEUKOCYTE_PROLIFERATION		166	0.37416393	1.000852	0.42857143	0.7819032	1	1061	tags=21%, list=11%, signal=23%
GO_FATTY_ACID_METABOLIC_PROCESS	GO_FATTY_ACID_METABOLIC_PROCESS		253	0.31099793	1.0005666	0.6	0.78224415	1	1476	tags=21%, list=15%, signal=24%
GO_RESPONSE_TO_HEAT	GO_RESPONSE_TO_HEAT		131	0.27957535	1.0004183	0.5714286	0.7822954	1	2177	tags=26%, list=22%, signal=33%
GO_PROTEASOMAL_PROTEIN_CATABOLIC_PROCESS	GO_PROTEASOMAL_PROTEIN_CATABOLIC_PROCESS		299	0.2587453	1.0002067	0.6666667	0.78249943	1	2447	tags=28%, list=24%, signal=37%
GO_TAXIS	GO_TAXIS		473	0.28476536	1.000176	0.5	0.7821837	1	1027	tags=16%, list=10%, signal=17%
GO_POSITIVE_REGULATION_OF_DNA_BINDING_TRANSCRIPTION_FACTOR_ACTIVITY	GO_POSITIVE_REGULATION_OF_DNA_BINDING_TRANSCRIPTION_FACTOR_ACTIVITY		199	0.27136374	1.0000188	0.2857143	0.78262854	1	992	tags=13%, list=10%, signal=14%
GO_HISTONE_H4_ACETYLATION	GO_HISTONE_H4_ACETYLATION		52	0.2193427	0.9996758	0.5	0.7840758	1	938	tags=13%, list=9%, signal=15%
GO_EMBRYO_DEVELOPMENT_ENDING_IN_BIRTH_OR_EGG_HATCHING	GO_EMBRYO_DEVELOPMENT_ENDING_IN_BIRTH_OR_EGG_HATCHING		458	0.24066785	0.9992586	0.4	0.78483385	1	1965	tags=23%, list=20%, signal=27%
GO_AMMONIUM_TRANSPORT	GO_AMMONIUM_TRANSPORT		70	0.26761705	0.9988473	0.33333334	0.78589994	1	897	tags=13%, list=9%, signal=14%
GO_REGULATION_OF_T_CELL_MEDIATED_IMMUNITY	GO_REGULATION_OF_T_CELL_MEDIATED_IMMUNITY		59	0.33051035	0.9985512	0.33333334	0.78601617	1	1054	tags=20%, list=11%, signal=23%
GO_NEGATIVE_REGULATION_OF_CELL_CYCLE_PROCESS	GO_NEGATIVE_REGULATION_OF_CELL_CYCLE_PROCESS		250	0.19451463	0.99850947	0.5714286	0.785617	1	2550	tags=29%, list=26%, signal=38%
GO_REGULATION_OF_DNA_RECOMBINATION	GO_REGULATION_OF_DNA_RECOMBINATION		55	0.2874194	0.998507	0.4	0.78521824	1	1169	tags=16%, list=12%, signal=18%
GO_DNA_MODIFICATION	GO_DNA_MODIFICATION		65	0.27876753	0.9979354	0.2	0.78657323	1	1870	tags=23%, list=19%, signal=28%
GO_RESPONSE_TO_OXYGEN_LEVELS	GO_RESPONSE_TO_OXYGEN_LEVELS		308	0.2489331	0.9977654	0.5	0.7867621	1	1176	tags=16%, list=12%, signal=17%
GO_AMINO_ACID_IMPORT	GO_AMINO_ACID_IMPORT		23	0.4206974	0.9977144	0.33333334	0.7864216	1	1041	tags=22%, list=10%, signal=24%
GO_NEGATIVE_REGULATION_OF_NUCLEOCYTOPLASMIC_TRANSPORT	GO_NEGATIVE_REGULATION_OF_NUCLEOCYTOPLASMIC_TRANSPORT		17	0.574973	0.99767846	0.2	0.78627074	1	382	tags=18%, list=4%, signal=18%
GO_CARTILAGE_DEVELOPMENT_INVOLVED_IN_ENDOCHONDRAL_BONE_MORPHOGENESIS	GO_CARTILAGE_DEVELOPMENT_INVOLVED_IN_ENDOCHONDRAL_BONE_MORPHOGENESIS		34	0.32449833	0.997177	0.6	0.78729993	1	1540	tags=32%, list=15%, signal=38%
GO_CHROMOSOME_CENTROMERIC_REGION	GO_CHROMOSOME_CENTROMERIC_REGION		129	0.21845113	0.9969039	0.2857143	0.7880055	1	2348	tags=26%, list=24%, signal=33%
GO_T_CELL_ACTIVATION	GO_T_CELL_ACTIVATION		352	0.30864462	0.996815	0.42857143	0.787983	1	1218	tags=18%, list=12%, signal=20%
GO_SYNAPTIC_VESICLE_TRANSPORT	GO_SYNAPTIC_VESICLE_TRANSPORT		29	0.29083136	0.9967786	0.6	0.78764087	1	3415	tags=48%, list=34%, signal=73%
GO_REGULATION_OF_HORMONE_SECRETION	GO_REGULATION_OF_HORMONE_SECRETION		196	0.2576641	0.99667203	0.5	0.78746337	1	901	tags=14%, list=9%, signal=15%
GO_REGULATION_OF_TRANSCRIPTION_BY_RNA_POLYMERASE_I	GO_REGULATION_OF_TRANSCRIPTION_BY_RNA_POLYMERASE_I		22	0.3482453	0.996595	0.42857143	0.7873066	1	2031	tags=36%, list=20%, signal=46%
GO_POSITIVE_REGULATION_OF_CELL_ACTIVATION	GO_POSITIVE_REGULATION_OF_CELL_ACTIVATION		251	0.35620898	0.9965907	0.42857143	0.7869092	1	1326	tags=23%, list=13%, signal=26%
GO_ORGANELLE_MEMBRANE_FUSION	GO_ORGANELLE_MEMBRANE_FUSION		66	0.27765423	0.99599826	0.5	0.7878556	1	1896	tags=27%, list=19%, signal=33%
GO_EMBRYONIC_PATTERN_SPECIFICATION	GO_EMBRYONIC_PATTERN_SPECIFICATION		42	0.29778108	0.99579287	0.5714286	0.7881935	1	1019	tags=21%, list=10%, signal=24%
GO_MUSCLE_CELL_MIGRATION	GO_MUSCLE_CELL_MIGRATION		64	0.34383795	0.9956964	0.44444445	0.7880761	1	1388	tags=30%, list=14%, signal=34%
GO_ESTABLISHMENT_OR_MAINTENANCE_OF_CYTOSKELETON_POLARITY	GO_ESTABLISHMENT_OR_MAINTENANCE_OF_CYTOSKELETON_POLARITY		15	0.36498338	0.99547887	0.42857143	0.78807694	1	2062	tags=40%, list=21%, signal=50%
GO_BLOOD_VESSEL_MORPHOGENESIS	GO_BLOOD_VESSEL_MORPHOGENESIS		453	0.2930255	0.9954578	0.375	0.7878497	1	1029	tags=18%, list=10%, signal=19%
GO_NAD_METABOLIC_PROCESS	GO_NAD_METABOLIC_PROCESS		39	0.2795527	0.99516284	0.5	0.7883065	1	422	tags=10%, list=4%, signal=11%
GO_REGULATION_OF_PROTEIN_LOCALIZATION_TO_NUCLEUS	GO_REGULATION_OF_PROTEIN_LOCALIZATION_TO_NUCLEUS		91	0.33025736	0.9951572	0.2857143	0.78791	1	2441	tags=32%, list=24%, signal=42%
GO_NEGATIVE_REGULATION_OF_RESPONSE_TO_EXTERNAL_STIMULUS	GO_NEGATIVE_REGULATION_OF_RESPONSE_TO_EXTERNAL_STIMULUS		266	0.28746918	0.9950278	0.42857143	0.78775245	1	1788	tags=24%, list=18%, signal=29%
GO_CATECHOLAMINE_BIOSYNTHETIC_PROCESS	GO_CATECHOLAMINE_BIOSYNTHETIC_PROCESS		18	0.5144981	0.99492776	0.5	0.7876646	1	1451	tags=28%, list=15%, signal=32%
GO_PLACENTA_DEVELOPMENT	GO_PLACENTA_DEVELOPMENT		117	0.3036455	0.9944007	0.2857143	0.7883908	1	1278	tags=24%, list=13%, signal=27%
GO_SOMATIC_DIVERSIFICATION_OF_IMMUNE_RECEPTORS_VIA_GERMLINE_RECOMBINATION_WITHIN_A_SINGLE_LOCUS	GO_SOMATIC_DIVERSIFICATION_OF_IMMUNE_RECEPTORS_VIA_GERMLINE_RECOMBINATION_WITHIN_A_SINGLE_LOCUS		47	0.298045	0.9940698	0.6	0.7889184	1	863	tags=13%, list=9%, signal=14%
GO_MAP_KINASE_KINASE_KINASE_ACTIVITY	GO_MAP_KINASE_KINASE_KINASE_ACTIVITY		17	0.3982296	0.9940577	0.5	0.788585	1	1502	tags=29%, list=15%, signal=35%
GO_CCR_CHEMOKINE_RECEPTOR_BINDING	GO_CCR_CHEMOKINE_RECEPTOR_BINDING		27	0.41082606	0.9939656	0.25	0.7882992	1	543	tags=15%, list=5%, signal=16%
GO_VESICLE_MEDIATED_TRANSPORT_BETWEEN_ENDOSOMAL_COMPARTMENTS	GO_VESICLE_MEDIATED_TRANSPORT_BETWEEN_ENDOSOMAL_COMPARTMENTS		27	0.34348255	0.99387634	0.5	0.7884014	1	3037	tags=37%, list=30%, signal=53%
GO_REGULATION_OF_CELL_MATURATION	GO_REGULATION_OF_CELL_MATURATION		16	0.27688047	0.9936925	0.5	0.78847086	1	75	tags=6%, list=1%, signal=6%
GO_NUCLEAR_ENVELOPE_REASSEMBLY	GO_NUCLEAR_ENVELOPE_REASSEMBLY		15	0.30200815	0.99366415	0.33333334	0.78807604	1	2928	tags=47%, list=29%, signal=66%
GO_STEROID_BIOSYNTHETIC_PROCESS	GO_STEROID_BIOSYNTHETIC_PROCESS		146	0.24771574	0.9935061	0.4	0.788185	1	2054	tags=26%, list=21%, signal=32%
GO_CELLULAR_RESPONSE_TO_STEROID_HORMONE_STIMULUS	GO_CELLULAR_RESPONSE_TO_STEROID_HORMONE_STIMULUS		203	0.28747386	0.99339557	0.5	0.7877907	1	1571	tags=21%, list=16%, signal=25%
[truncated: 1,321 more rows]
