# Supplementary material for: Involvement of plasminogen activator inhibitor-1 and its related molecules in atrial fibrosis in patients with atrial fibrillation
Source: PeerJ. 2021 Jun 2;9:e11488. doi: 10.7717/peerj.11488 (PMC8179226; doi:10.7717/peerj.11488)
Supplement: Supplemental Information 4 — Raw data exported from the GSEA software applied for data analyses and preparation for Fig. 5. [file peerj-09-11488-s004.zip › GSEA_RAW_DATA/gsea_report_for_high_serpine1.xls]

NAME	GS<br> follow link to MSigDB	GS DETAILS	SIZE	ES	NES	NOM p-val	FDR q-val	FWER p-val	RANK AT MAX	LEADING EDGE
KEGG_P53_SIGNALING_PATHWAY	KEGG_P53_SIGNALING_PATHWAY	Details ...	56	0.5685446	2.1576915	0.0	0.0	0.0	1198	tags=32%, list=12%, signal=36%
STAEGE_EWING_FAMILY_TUMOR	STAEGE_EWING_FAMILY_TUMOR	Details ...	15	0.6848491	2.1294608	0.0	0.0	0.0	888	tags=27%, list=9%, signal=29%
SARTIPY_NORMAL_AT_INSULIN_RESISTANCE_UP	SARTIPY_NORMAL_AT_INSULIN_RESISTANCE_UP	Details ...	18	0.64903516	2.1025255	0.0	0.0	0.0	1632	tags=56%, list=16%, signal=66%
KORKOLA_YOLK_SAC_TUMOR_UP	KORKOLA_YOLK_SAC_TUMOR_UP	Details ...	16	0.6511621	2.027144	0.0	0.0	0.0	741	tags=25%, list=7%, signal=27%
AMIT_EGF_RESPONSE_480_HELA	AMIT_EGF_RESPONSE_480_HELA	Details ...	145	0.42198926	1.8664044	0.0	0.043377202	0.2	1361	tags=28%, list=14%, signal=31%
KORKOLA_SEMINOMA_UP	KORKOLA_SEMINOMA_UP	Details ...	34	0.5107772	1.8644533	0.0	0.03614767	0.2	831	tags=18%, list=8%, signal=19%
BIOCARTA_ERK_PATHWAY	BIOCARTA_ERK_PATHWAY	Details ...	27	0.4332631	1.860135	0.0	0.039729185	0.3	2135	tags=44%, list=21%, signal=56%
ZHAN_MULTIPLE_MYELOMA_HP_UP	ZHAN_MULTIPLE_MYELOMA_HP_UP	Details ...	26	0.59240013	1.8547678	0.0	0.0600002	0.4	648	tags=31%, list=6%, signal=33%
BIOCARTA_G2_PATHWAY	BIOCARTA_G2_PATHWAY	Details ...	24	0.56247765	1.8447042	0.0	0.06368367	0.4	2345	tags=46%, list=23%, signal=60%
ZHU_SKIL_TARGETS_UP	ZHU_SKIL_TARGETS_UP	Details ...	18	0.72020006	1.8393517	0.0	0.0573153	0.4	497	tags=44%, list=5%, signal=47%
ABRAHAM_ALPC_VS_MULTIPLE_MYELOMA_DN	ABRAHAM_ALPC_VS_MULTIPLE_MYELOMA_DN	Details ...	20	0.57685494	1.8388196	0.0	0.05210482	0.4	1463	tags=50%, list=15%, signal=58%
TAKEDA_TARGETS_OF_NUP98_HOXA9_FUSION_6HR_DN	TAKEDA_TARGETS_OF_NUP98_HOXA9_FUSION_6HR_DN	Details ...	36	0.53198814	1.8295559	0.0	0.07238386	0.6	538	tags=22%, list=5%, signal=23%
BROWNE_HCMV_INFECTION_2HR_DN	BROWNE_HCMV_INFECTION_2HR_DN	Details ...	46	0.54671156	1.8066212	0.0	0.08156359	0.6	1744	tags=43%, list=17%, signal=52%
REACTOME_OVARIAN_TUMOR_DOMAIN_PROTEASES	REACTOME_OVARIAN_TUMOR_DOMAIN_PROTEASES	Details ...	23	0.47595483	1.8061014	0.0	0.082391284	0.6	1408	tags=26%, list=14%, signal=30%
PICCALUGA_ANGIOIMMUNOBLASTIC_LYMPHOMA_DN	PICCALUGA_ANGIOIMMUNOBLASTIC_LYMPHOMA_DN	Details ...	95	0.5942483	1.8012733	0.0	0.07689854	0.6	732	tags=28%, list=7%, signal=30%
NADLER_HYPERGLYCEMIA_AT_OBESITY	NADLER_HYPERGLYCEMIA_AT_OBESITY	Details ...	52	0.4459358	1.7941785	0.0	0.08564776	0.6	2217	tags=37%, list=22%, signal=47%
DANG_REGULATED_BY_MYC_UP	DANG_REGULATED_BY_MYC_UP	Details ...	55	0.50536245	1.7939131	0.0	0.08060966	0.6	885	tags=20%, list=9%, signal=22%
WEINMANN_ADAPTATION_TO_HYPOXIA_UP	WEINMANN_ADAPTATION_TO_HYPOXIA_UP	Details ...	24	0.6329125	1.7888627	0.0	0.076131344	0.6	504	tags=33%, list=5%, signal=35%
PRAMOONJAGO_SOX4_TARGETS_UP	PRAMOONJAGO_SOX4_TARGETS_UP	Details ...	45	0.6619294	1.7876931	0.0	0.07212443	0.6	220	tags=22%, list=2%, signal=23%
PID_UPA_UPAR_PATHWAY	PID_UPA_UPAR_PATHWAY	Details ...	37	0.6350638	1.786028	0.0	0.06851821	0.6	1308	tags=38%, list=13%, signal=43%
VERRECCHIA_DELAYED_RESPONSE_TO_TGFB1	VERRECCHIA_DELAYED_RESPONSE_TO_TGFB1		36	0.47158644	1.785438	0.0	0.06525543	0.6	776	tags=22%, list=8%, signal=24%
LEONARD_HYPOXIA	LEONARD_HYPOXIA		39	0.6604701	1.7692367	0.0	0.07282196	0.6	480	tags=28%, list=5%, signal=30%
LIN_SILENCED_BY_TUMOR_MICROENVIRONMENT	LIN_SILENCED_BY_TUMOR_MICROENVIRONMENT		60	0.51882464	1.7660711	0.0	0.06965578	0.6	1597	tags=35%, list=16%, signal=41%
GROSS_HYPOXIA_VIA_HIF1A_UP	GROSS_HYPOXIA_VIA_HIF1A_UP		58	0.46417305	1.761589	0.0	0.074795894	0.6	2406	tags=47%, list=24%, signal=61%
CROMER_TUMORIGENESIS_UP	CROMER_TUMORIGENESIS_UP		52	0.65710896	1.7599474	0.0	0.07180406	0.6	762	tags=37%, list=8%, signal=39%
SCHRAETS_MLL_TARGETS_DN	SCHRAETS_MLL_TARGETS_DN		27	0.5210053	1.7547861	0.0	0.07680765	0.6	665	tags=26%, list=7%, signal=28%
SEMENZA_HIF1_TARGETS	SEMENZA_HIF1_TARGETS		32	0.7299116	1.7527047	0.0	0.076230265	0.6	480	tags=41%, list=5%, signal=43%
LEE_CALORIE_RESTRICTION_NEOCORTEX_UP	LEE_CALORIE_RESTRICTION_NEOCORTEX_UP		58	0.42474076	1.7439222	0.0	0.07930901	0.6	1322	tags=21%, list=13%, signal=24%
FOURNIER_ACINAR_DEVELOPMENT_LATE_DN	FOURNIER_ACINAR_DEVELOPMENT_LATE_DN		19	0.61605513	1.7344676	0.0	0.084053054	0.6	2237	tags=63%, list=22%, signal=81%
REACTOME_TRANSCRIPTIONAL_ACTIVITY_OF_SMAD2_SMAD3_SMAD4_HETEROTRIMER	REACTOME_TRANSCRIPTIONAL_ACTIVITY_OF_SMAD2_SMAD3_SMAD4_HETEROTRIMER		40	0.44425052	1.7326342	0.0	0.08125128	0.6	698	tags=15%, list=7%, signal=16%
BEGUM_TARGETS_OF_PAX3_FOXO1_FUSION_DN	BEGUM_TARGETS_OF_PAX3_FOXO1_FUSION_DN		40	0.6249532	1.732436	0.0	0.07863027	0.6	1083	tags=38%, list=11%, signal=42%
HARRIS_HYPOXIA	HARRIS_HYPOXIA		76	0.6452714	1.7318473	0.0	0.07617308	0.6	625	tags=32%, list=6%, signal=33%
REACTOME_REGULATION_OF_TP53_EXPRESSION_AND_DEGRADATION	REACTOME_REGULATION_OF_TP53_EXPRESSION_AND_DEGRADATION		30	0.44761318	1.7285305	0.0	0.07761433	0.6	1890	tags=33%, list=19%, signal=41%
SEITZ_NEOPLASTIC_TRANSFORMATION_BY_8P_DELETION_DN	SEITZ_NEOPLASTIC_TRANSFORMATION_BY_8P_DELETION_DN		28	0.652955	1.7247761	0.0	0.075331554	0.6	873	tags=29%, list=9%, signal=31%
PID_S1P_S1P1_PATHWAY	PID_S1P_S1P1_PATHWAY		20	0.6421238	1.722152	0.0	0.07317922	0.6	2015	tags=60%, list=20%, signal=75%
LEE_LIVER_CANCER_CIPROFIBRATE_UP	LEE_LIVER_CANCER_CIPROFIBRATE_UP		48	0.59611505	1.7202485	0.0	0.07284698	0.6	955	tags=33%, list=10%, signal=37%
KORKOLA_EMBRYONAL_CARCINOMA_UP	KORKOLA_EMBRYONAL_CARCINOMA_UP		30	0.5131836	1.7069659	0.0	0.081646554	0.7	741	tags=17%, list=7%, signal=18%
DORSEY_GAB2_TARGETS	DORSEY_GAB2_TARGETS		29	0.6177525	1.7046916	0.0	0.0819493	0.7	859	tags=31%, list=9%, signal=34%
GRAESSMANN_RESPONSE_TO_MC_AND_SERUM_DEPRIVATION_DN	GRAESSMANN_RESPONSE_TO_MC_AND_SERUM_DEPRIVATION_DN		62	0.42588952	1.6902946	0.0	0.091699146	0.8	1859	tags=34%, list=19%, signal=41%
BILANGES_SERUM_SENSITIVE_VIA_TSC2	BILANGES_SERUM_SENSITIVE_VIA_TSC2		22	0.5298639	1.6879644	0.0	0.08940666	0.8	964	tags=32%, list=10%, signal=35%
MORI_MATURE_B_LYMPHOCYTE_DN	MORI_MATURE_B_LYMPHOCYTE_DN		61	0.45887774	1.6755251	0.0	0.105121315	0.9	2363	tags=44%, list=24%, signal=58%
PID_SYNDECAN_4_PATHWAY	PID_SYNDECAN_4_PATHWAY		30	0.6060655	1.6724633	0.0	0.105057344	0.9	497	tags=23%, list=5%, signal=24%
NAGASHIMA_NRG1_SIGNALING_UP	NAGASHIMA_NRG1_SIGNALING_UP		147	0.60972124	1.6711771	0.0	0.10261416	0.9	1026	tags=33%, list=10%, signal=36%
VARELA_ZMPSTE24_TARGETS_UP	VARELA_ZMPSTE24_TARGETS_UP		36	0.5927803	1.6663909	0.0	0.10028201	0.9	268	tags=25%, list=3%, signal=26%
REACTOME_PLATELET_AGGREGATION_PLUG_FORMATION	REACTOME_PLATELET_AGGREGATION_PLUG_FORMATION		34	0.47346854	1.6628363	0.0	0.106243044	1.0	1560	tags=38%, list=16%, signal=45%
VANTVEER_BREAST_CANCER_BRCA1_UP	VANTVEER_BREAST_CANCER_BRCA1_UP		32	0.44989422	1.6599188	0.0	0.10728926	1.0	1219	tags=28%, list=12%, signal=32%
REACTOME_SMAD2_SMAD3_SMAD4_HETEROTRIMER_REGULATES_TRANSCRIPTION	REACTOME_SMAD2_SMAD3_SMAD4_HETEROTRIMER_REGULATES_TRANSCRIPTION		28	0.49961835	1.6591517	0.0	0.10630904	1.0	146	tags=11%, list=1%, signal=11%
GROSS_ELK3_TARGETS_DN	GROSS_ELK3_TARGETS_DN		27	0.6594502	1.6536913	0.0	0.10603492	1.0	693	tags=30%, list=7%, signal=32%
GRAESSMANN_APOPTOSIS_BY_SERUM_DEPRIVATION_DN	GRAESSMANN_APOPTOSIS_BY_SERUM_DEPRIVATION_DN		157	0.4111122	1.6531984	0.0	0.103870936	1.0	714	tags=18%, list=7%, signal=20%
SOTIRIOU_BREAST_CANCER_GRADE_1_VS_3_UP	SOTIRIOU_BREAST_CANCER_GRADE_1_VS_3_UP		122	0.43695578	1.6516128	0.0	0.105927736	1.0	2746	tags=48%, list=27%, signal=66%
BURTON_ADIPOGENESIS_3	BURTON_ADIPOGENESIS_3		81	0.4535441	1.6504107	0.0	0.10992988	1.0	2178	tags=44%, list=22%, signal=56%
NUNODA_RESPONSE_TO_DASATINIB_IMATINIB_UP	NUNODA_RESPONSE_TO_DASATINIB_IMATINIB_UP		28	0.4909064	1.6480085	0.0	0.10960721	1.0	2345	tags=46%, list=23%, signal=61%
XU_HGF_SIGNALING_NOT_VIA_AKT1_48HR_DN	XU_HGF_SIGNALING_NOT_VIA_AKT1_48HR_DN		17	0.68698686	1.6474465	0.0	0.11134854	1.0	1451	tags=35%, list=15%, signal=41%
BIOCARTA_NKT_PATHWAY	BIOCARTA_NKT_PATHWAY		25	0.5932314	1.6453043	0.0	0.11443661	1.0	2074	tags=44%, list=21%, signal=55%
BURTON_ADIPOGENESIS_PEAK_AT_24HR	BURTON_ADIPOGENESIS_PEAK_AT_24HR		37	0.46716985	1.6362749	0.0	0.12900606	1.0	1698	tags=46%, list=17%, signal=55%
SAGIV_CD24_TARGETS_DN	SAGIV_CD24_TARGETS_DN		37	0.5882193	1.6348027	0.0	0.12670237	1.0	555	tags=27%, list=6%, signal=29%
FARDIN_HYPOXIA_11	FARDIN_HYPOXIA_11		22	0.55520934	1.6310735	0.0	0.1289635	1.0	693	tags=32%, list=7%, signal=34%
TURASHVILI_BREAST_NORMAL_DUCTAL_VS_LOBULAR_UP	TURASHVILI_BREAST_NORMAL_DUCTAL_VS_LOBULAR_UP		43	0.60665745	1.6308538	0.0	0.12793453	1.0	1312	tags=33%, list=13%, signal=37%
LU_TUMOR_ANGIOGENESIS_UP	LU_TUMOR_ANGIOGENESIS_UP		22	0.7254241	1.6286957	0.0	0.1309748	1.0	883	tags=45%, list=9%, signal=50%
YORDY_RECIPROCAL_REGULATION_BY_ETS1_AND_SP100_UP	YORDY_RECIPROCAL_REGULATION_BY_ETS1_AND_SP100_UP		17	0.47036314	1.6281751	0.0	0.12879188	1.0	925	tags=24%, list=9%, signal=26%
NAKAYAMA_SOFT_TISSUE_TUMORS_PCA2_UP	NAKAYAMA_SOFT_TISSUE_TUMORS_PCA2_UP		76	0.44442487	1.625421	0.0	0.13588624	1.0	1689	tags=36%, list=17%, signal=42%
JAEGER_METASTASIS_UP	JAEGER_METASTASIS_UP		39	0.6488098	1.6253442	0.0	0.13369451	1.0	497	tags=31%, list=5%, signal=32%
KOBAYASHI_EGFR_SIGNALING_24HR_DN	KOBAYASHI_EGFR_SIGNALING_24HR_DN		207	0.38629854	1.6237237	0.0	0.1315724	1.0	2314	tags=37%, list=23%, signal=47%
AMIT_SERUM_RESPONSE_480_MCF10A	AMIT_SERUM_RESPONSE_480_MCF10A		32	0.56012684	1.6222914	0.0	0.13251218	1.0	2113	tags=44%, list=21%, signal=55%
KOBAYASHI_EGFR_SIGNALING_6HR_DN	KOBAYASHI_EGFR_SIGNALING_6HR_DN		17	0.72311795	1.6216581	0.0	0.13047354	1.0	553	tags=41%, list=6%, signal=44%
LI_WILMS_TUMOR	LI_WILMS_TUMOR		26	0.54329884	1.620827	0.0	0.12954642	1.0	684	tags=23%, list=7%, signal=25%
SHIN_B_CELL_LYMPHOMA_CLUSTER_2	SHIN_B_CELL_LYMPHOMA_CLUSTER_2		24	0.40497097	1.6200045	0.0	0.1285266	1.0	2028	tags=29%, list=20%, signal=37%
MISHRA_CARCINOMA_ASSOCIATED_FIBROBLAST_UP	MISHRA_CARCINOMA_ASSOCIATED_FIBROBLAST_UP		18	0.7776649	1.6181548	0.0	0.1266365	1.0	930	tags=67%, list=9%, signal=73%
BIOCARTA_ARAP_PATHWAY	BIOCARTA_ARAP_PATHWAY		15	0.5730403	1.6181486	0.0	0.12480119	1.0	1415	tags=40%, list=14%, signal=47%
VART_KSHV_INFECTION_ANGIOGENIC_MARKERS_UP	VART_KSHV_INFECTION_ANGIOGENIC_MARKERS_UP		133	0.49086887	1.6176193	0.0	0.12301831	1.0	1171	tags=31%, list=12%, signal=34%
KIM_MYCN_AMPLIFICATION_TARGETS_UP	KIM_MYCN_AMPLIFICATION_TARGETS_UP		65	0.43713644	1.615625	0.0	0.12552513	1.0	1187	tags=25%, list=12%, signal=28%
LIN_NPAS4_TARGETS_DN	LIN_NPAS4_TARGETS_DN		41	0.6318918	1.6138309	0.0	0.12474401	1.0	655	tags=34%, list=7%, signal=36%
REACTOME_SYNDECAN_INTERACTIONS	REACTOME_SYNDECAN_INTERACTIONS		23	0.66147304	1.6114056	0.0	0.12595885	1.0	883	tags=39%, list=9%, signal=43%
REACTOME_TRANSCRIPTIONAL_REGULATION_BY_THE_AP_2_TFAP2_FAMILY_OF_TRANSCRIPTION_FACTORS	REACTOME_TRANSCRIPTIONAL_REGULATION_BY_THE_AP_2_TFAP2_FAMILY_OF_TRANSCRIPTION_FACTORS		30	0.40927592	1.6104633	0.0	0.1242567	1.0	879	tags=23%, list=9%, signal=26%
REACTOME_NGF_STIMULATED_TRANSCRIPTION	REACTOME_NGF_STIMULATED_TRANSCRIPTION		38	0.6318586	1.6099826	0.0	0.12517352	1.0	388	tags=26%, list=4%, signal=27%
REACTOME_SIGNALING_BY_TGF_BETA_RECEPTOR_COMPLEX	REACTOME_SIGNALING_BY_TGF_BETA_RECEPTOR_COMPLEX		64	0.40283158	1.6094363	0.0	0.1235265	1.0	476	tags=13%, list=5%, signal=13%
SIMBULAN_UV_RESPONSE_IMMORTALIZED_DN	SIMBULAN_UV_RESPONSE_IMMORTALIZED_DN		31	0.5120302	1.6074586	0.0	0.122822054	1.0	1744	tags=39%, list=17%, signal=47%
REICHERT_MITOSIS_LIN9_TARGETS	REICHERT_MITOSIS_LIN9_TARGETS		19	0.5342616	1.6072973	0.0	0.12124742	1.0	3371	tags=58%, list=34%, signal=87%
AMIT_EGF_RESPONSE_60_HELA	AMIT_EGF_RESPONSE_60_HELA		40	0.62075657	1.595481	0.0	0.15130499	1.0	594	tags=30%, list=6%, signal=32%
REACTOME_MET_ACTIVATES_PTK2_SIGNALING	REACTOME_MET_ACTIVATES_PTK2_SIGNALING		24	0.6690346	1.5937469	0.0	0.15340517	1.0	1083	tags=42%, list=11%, signal=47%
VANDESLUIS_COMMD1_TARGETS_GROUP_4_UP	VANDESLUIS_COMMD1_TARGETS_GROUP_4_UP		15	0.5590335	1.5912864	0.0	0.15474959	1.0	5	tags=7%, list=0%, signal=7%
WEST_ADRENOCORTICAL_TUMOR_MARKERS_UP	WEST_ADRENOCORTICAL_TUMOR_MARKERS_UP		19	0.6203743	1.5911859	0.0	0.1528624	1.0	760	tags=32%, list=8%, signal=34%
MCDOWELL_ACUTE_LUNG_INJURY_UP	MCDOWELL_ACUTE_LUNG_INJURY_UP		35	0.7387894	1.5885082	0.0	0.15416531	1.0	1134	tags=60%, list=11%, signal=67%
MANALO_HYPOXIA_UP	MANALO_HYPOXIA_UP		165	0.5384245	1.5884894	0.0	0.15233001	1.0	1502	tags=40%, list=15%, signal=46%
MURAKAMI_UV_RESPONSE_24HR	MURAKAMI_UV_RESPONSE_24HR		19	0.5897606	1.588411	0.16666667	0.15053791	1.0	217	tags=21%, list=2%, signal=21%
YU_BAP1_TARGETS	YU_BAP1_TARGETS		25	0.54736686	1.5873177	0.2	0.14878747	1.0	2728	tags=48%, list=27%, signal=66%
REACTOME_RESPONSE_OF_MTB_TO_PHAGOCYTOSIS	REACTOME_RESPONSE_OF_MTB_TO_PHAGOCYTOSIS		19	0.43808168	1.5861343	0.0	0.14778091	1.0	1663	tags=32%, list=17%, signal=38%
WHITFIELD_CELL_CYCLE_LITERATURE	WHITFIELD_CELL_CYCLE_LITERATURE		42	0.46316257	1.5806617	0.33333334	0.15667991	1.0	2621	tags=52%, list=26%, signal=71%
NEWMAN_ERCC6_TARGETS_DN	NEWMAN_ERCC6_TARGETS_DN		24	0.6545474	1.5782555	0.0	0.1583041	1.0	1334	tags=42%, list=13%, signal=48%
PLASARI_TGFB1_TARGETS_10HR_UP	PLASARI_TGFB1_TARGETS_10HR_UP		140	0.5717329	1.5774425	0.0	0.15768333	1.0	523	tags=29%, list=5%, signal=30%
PID_P53_DOWNSTREAM_PATHWAY	PID_P53_DOWNSTREAM_PATHWAY		113	0.45590624	1.5768769	0.0	0.15923895	1.0	1650	tags=28%, list=17%, signal=34%
PID_CDC42_REG_PATHWAY	PID_CDC42_REG_PATHWAY		23	0.43719068	1.5744673	0.0	0.16025743	1.0	742	tags=26%, list=7%, signal=28%
REACTOME_MET_PROMOTES_CELL_MOTILITY	REACTOME_MET_PROMOTES_CELL_MOTILITY		33	0.5215703	1.574417	0.0	0.15853424	1.0	1083	tags=30%, list=11%, signal=34%
CHIANG_LIVER_CANCER_SUBCLASS_CTNNB1_DN	CHIANG_LIVER_CANCER_SUBCLASS_CTNNB1_DN		124	0.5323823	1.569265	0.0	0.16284001	1.0	1097	tags=31%, list=11%, signal=35%
ROY_WOUND_BLOOD_VESSEL_UP	ROY_WOUND_BLOOD_VESSEL_UP		45	0.63701	1.5667305	0.0	0.16426297	1.0	291	tags=24%, list=3%, signal=25%
VANTVEER_BREAST_CANCER_METASTASIS_DN	VANTVEER_BREAST_CANCER_METASTASIS_DN		92	0.45112967	1.5665253	0.0	0.1625519	1.0	1235	tags=30%, list=12%, signal=34%
MARZEC_IL2_SIGNALING_UP	MARZEC_IL2_SIGNALING_UP		96	0.46053725	1.5623075	0.0	0.1665514	1.0	553	tags=19%, list=6%, signal=20%
REACTOME_FACTORS_INVOLVED_IN_MEGAKARYOCYTE_DEVELOPMENT_AND_PLATELET_PRODUCTION	REACTOME_FACTORS_INVOLVED_IN_MEGAKARYOCYTE_DEVELOPMENT_AND_PLATELET_PRODUCTION		110	0.35577035	1.5613409	0.0	0.1648519	1.0	2678	tags=37%, list=27%, signal=50%
ABE_VEGFA_TARGETS	ABE_VEGFA_TARGETS		17	0.66959995	1.5605984	0.16666667	0.16520528	1.0	996	tags=41%, list=10%, signal=46%
KEGG_ECM_RECEPTOR_INTERACTION	KEGG_ECM_RECEPTOR_INTERACTION		74	0.5856559	1.5588955	0.0	0.16534121	1.0	1435	tags=39%, list=14%, signal=45%
RHODES_UNDIFFERENTIATED_CANCER	RHODES_UNDIFFERENTIATED_CANCER		64	0.5028707	1.5576357	0.0	0.16439016	1.0	1997	tags=45%, list=20%, signal=56%
BORLAK_LIVER_CANCER_EGF_UP	BORLAK_LIVER_CANCER_EGF_UP		44	0.65326595	1.5544425	0.0	0.1715457	1.0	802	tags=34%, list=8%, signal=37%
HU_GENOTOXIC_DAMAGE_4HR	HU_GENOTOXIC_DAMAGE_4HR		25	0.55828613	1.5540818	0.0	0.17098272	1.0	589	tags=20%, list=6%, signal=21%
FERREIRA_EWINGS_SARCOMA_UNSTABLE_VS_STABLE_UP	FERREIRA_EWINGS_SARCOMA_UNSTABLE_VS_STABLE_UP		109	0.3434287	1.5532161	0.0	0.16933866	1.0	2606	tags=38%, list=26%, signal=50%
CROONQUIST_IL6_DEPRIVATION_DN	CROONQUIST_IL6_DEPRIVATION_DN		93	0.4405169	1.5527782	0.0	0.1677259	1.0	2290	tags=38%, list=23%, signal=48%
SAFFORD_T_LYMPHOCYTE_ANERGY	SAFFORD_T_LYMPHOCYTE_ANERGY		64	0.46996588	1.5519061	0.0	0.17027466	1.0	1060	tags=22%, list=11%, signal=24%
BILD_MYC_ONCOGENIC_SIGNATURE	BILD_MYC_ONCOGENIC_SIGNATURE		125	0.33396417	1.5504421	0.0	0.17461723	1.0	1717	tags=26%, list=17%, signal=31%
VERRECCHIA_EARLY_RESPONSE_TO_TGFB1	VERRECCHIA_EARLY_RESPONSE_TO_TGFB1		52	0.6033477	1.5476022	0.0	0.17653413	1.0	1358	tags=42%, list=14%, signal=49%
IRITANI_MAD1_TARGETS_DN	IRITANI_MAD1_TARGETS_DN		31	0.40725514	1.5460786	0.0	0.17617439	1.0	2105	tags=32%, list=21%, signal=41%
MARTIN_VIRAL_GPCR_SIGNALING_DN	MARTIN_VIRAL_GPCR_SIGNALING_DN		33	0.4680173	1.544326	0.0	0.18075602	1.0	2414	tags=45%, list=24%, signal=60%
BILANGES_SERUM_SENSITIVE_VIA_TSC1	BILANGES_SERUM_SENSITIVE_VIA_TSC1		17	0.53854185	1.5421429	0.0	0.1825937	1.0	553	tags=35%, list=6%, signal=37%
ABE_VEGFA_TARGETS_30MIN	ABE_VEGFA_TARGETS_30MIN		27	0.63765377	1.5399936	0.25	0.18963139	1.0	1026	tags=41%, list=10%, signal=45%
BENPORATH_MYC_TARGETS_WITH_EBOX	BENPORATH_MYC_TARGETS_WITH_EBOX		199	0.36409488	1.5391775	0.0	0.19029722	1.0	1996	tags=31%, list=20%, signal=38%
PID_HIF2PATHWAY	PID_HIF2PATHWAY		26	0.50103116	1.5350506	0.0	0.19118313	1.0	480	tags=19%, list=5%, signal=20%
CHEMNITZ_RESPONSE_TO_PROSTAGLANDIN_E2_UP	CHEMNITZ_RESPONSE_TO_PROSTAGLANDIN_E2_UP		99	0.4173512	1.5348984	0.0	0.18952066	1.0	1479	tags=25%, list=15%, signal=29%
BOYAULT_LIVER_CANCER_SUBCLASS_G56_DN	BOYAULT_LIVER_CANCER_SUBCLASS_G56_DN		15	0.7917298	1.5345906	0.0	0.18848415	1.0	258	tags=47%, list=3%, signal=48%
TURASHVILI_BREAST_LOBULAR_CARCINOMA_VS_LOBULAR_NORMAL_DN	TURASHVILI_BREAST_LOBULAR_CARCINOMA_VS_LOBULAR_NORMAL_DN		52	0.78385	1.532857	0.0	0.19017957	1.0	731	tags=50%, list=7%, signal=54%
KANG_AR_TARGETS_DN	KANG_AR_TARGETS_DN		16	0.8314926	1.5327015	0.0	0.18856789	1.0	605	tags=44%, list=6%, signal=46%
PID_HIF1_TFPATHWAY	PID_HIF1_TFPATHWAY		62	0.50642705	1.526073	0.0	0.19887586	1.0	480	tags=21%, list=5%, signal=22%
WANG_NEOPLASTIC_TRANSFORMATION_BY_CCND1_MYC	WANG_NEOPLASTIC_TRANSFORMATION_BY_CCND1_MYC		17	0.5725735	1.5236462	0.0	0.2006083	1.0	35	tags=12%, list=0%, signal=12%
SHIPP_DLBCL_VS_FOLLICULAR_LYMPHOMA_UP	SHIPP_DLBCL_VS_FOLLICULAR_LYMPHOMA_UP		42	0.50783885	1.5194308	0.0	0.21421808	1.0	1566	tags=38%, list=16%, signal=45%
REACTOME_ECM_PROTEOGLYCANS	REACTOME_ECM_PROTEOGLYCANS		65	0.56969994	1.5178684	0.0	0.21439658	1.0	1020	tags=37%, list=10%, signal=41%
ROSTY_CERVICAL_CANCER_PROLIFERATION_CLUSTER	ROSTY_CERVICAL_CANCER_PROLIFERATION_CLUSTER		115	0.4451169	1.5166762	0.25	0.21701048	1.0	2746	tags=52%, list=27%, signal=71%
SHEDDEN_LUNG_CANCER_POOR_SURVIVAL_A6	SHEDDEN_LUNG_CANCER_POOR_SURVIVAL_A6		369	0.35131025	1.5166594	0.0	0.21526039	1.0	2630	tags=37%, list=26%, signal=49%
FAELT_B_CLL_WITH_VH3_21_UP	FAELT_B_CLL_WITH_VH3_21_UP		40	0.4963844	1.5151925	0.0	0.21568091	1.0	2944	tags=48%, list=29%, signal=67%
GAJATE_RESPONSE_TO_TRABECTEDIN_DN	GAJATE_RESPONSE_TO_TRABECTEDIN_DN		16	0.49535352	1.5145928	0.0	0.21451904	1.0	741	tags=31%, list=7%, signal=34%
GAZDA_DIAMOND_BLACKFAN_ANEMIA_MYELOID_UP	GAZDA_DIAMOND_BLACKFAN_ANEMIA_MYELOID_UP		26	0.48242158	1.5145886	0.0	0.21282989	1.0	747	tags=23%, list=7%, signal=25%
WOTTON_RUNX_TARGETS_UP	WOTTON_RUNX_TARGETS_UP		15	0.5832107	1.5118706	0.0	0.21617165	1.0	1389	tags=47%, list=14%, signal=54%
OSADA_ASCL1_TARGETS_UP	OSADA_ASCL1_TARGETS_UP		36	0.5109945	1.506032	0.0	0.23032607	1.0	1659	tags=33%, list=17%, signal=40%
RHODES_CANCER_META_SIGNATURE	RHODES_CANCER_META_SIGNATURE		59	0.49536428	1.505946	0.2	0.22855435	1.0	776	tags=25%, list=8%, signal=27%
WANG_LSD1_TARGETS_DN	WANG_LSD1_TARGETS_DN		28	0.6834489	1.5055157	0.0	0.22680965	1.0	501	tags=39%, list=5%, signal=41%
PID_FRA_PATHWAY	PID_FRA_PATHWAY		34	0.5855629	1.502957	0.0	0.23086354	1.0	1005	tags=38%, list=10%, signal=42%
ELVIDGE_HYPOXIA_UP	ELVIDGE_HYPOXIA_UP		138	0.47467023	1.5015986	0.0	0.23161344	1.0	1088	tags=26%, list=11%, signal=29%
PEDERSEN_TARGETS_OF_611CTF_ISOFORM_OF_ERBB2	PEDERSEN_TARGETS_OF_611CTF_ISOFORM_OF_ERBB2		57	0.43807968	1.4963449	0.0	0.24022485	1.0	753	tags=25%, list=8%, signal=26%
CROONQUIST_STROMAL_STIMULATION_UP	CROONQUIST_STROMAL_STIMULATION_UP		53	0.71512127	1.4962791	0.0	0.23844543	1.0	642	tags=43%, list=6%, signal=46%
DARWICHE_SKIN_TUMOR_PROMOTER_UP	DARWICHE_SKIN_TUMOR_PROMOTER_UP		91	0.415386	1.4952333	0.16666667	0.23813026	1.0	1969	tags=32%, list=20%, signal=39%
PURBEY_TARGETS_OF_CTBP1_AND_SATB1_UP	PURBEY_TARGETS_OF_CTBP1_AND_SATB1_UP		65	0.3960611	1.4946945	0.0	0.23790094	1.0	831	tags=15%, list=8%, signal=17%
HOFFMANN_IMMATURE_TO_MATURE_B_LYMPHOCYTE_DN	HOFFMANN_IMMATURE_TO_MATURE_B_LYMPHOCYTE_DN		33	0.4283436	1.4944392	0.0	0.23685203	1.0	2343	tags=33%, list=23%, signal=43%
LI_WILMS_TUMOR_ANAPLASTIC_UP	LI_WILMS_TUMOR_ANAPLASTIC_UP		16	0.46482766	1.4932871	0.0	0.23894653	1.0	2543	tags=50%, list=25%, signal=67%
KUUSELO_PANCREATIC_CANCER_19Q13_AMPLIFICATION	KUUSELO_PANCREATIC_CANCER_19Q13_AMPLIFICATION		15	0.6428699	1.4929432	0.16666667	0.2377852	1.0	367	tags=27%, list=4%, signal=28%
GHO_ATF5_TARGETS_DN	GHO_ATF5_TARGETS_DN		16	0.55834603	1.4909031	0.0	0.2405508	1.0	1451	tags=38%, list=15%, signal=44%
ELVIDGE_HYPOXIA_BY_DMOG_UP	ELVIDGE_HYPOXIA_BY_DMOG_UP		110	0.49726653	1.4903007	0.0	0.2401141	1.0	783	tags=24%, list=8%, signal=25%
WEINMANN_ADAPTATION_TO_HYPOXIA_DN	WEINMANN_ADAPTATION_TO_HYPOXIA_DN		35	0.5007244	1.4882247	0.0	0.24435066	1.0	1134	tags=37%, list=11%, signal=42%
OSWALD_HEMATOPOIETIC_STEM_CELL_IN_COLLAGEN_GEL_UP	OSWALD_HEMATOPOIETIC_STEM_CELL_IN_COLLAGEN_GEL_UP		187	0.49311796	1.4870276	0.0	0.24318409	1.0	839	tags=25%, list=8%, signal=26%
VERRECCHIA_RESPONSE_TO_TGFB1_C2	VERRECCHIA_RESPONSE_TO_TGFB1_C2		21	0.64036125	1.4857761	0.0	0.24389656	1.0	1358	tags=43%, list=14%, signal=49%
FLORIO_NEOCORTEX_BASAL_RADIAL_GLIA_DN	FLORIO_NEOCORTEX_BASAL_RADIAL_GLIA_DN		127	0.40696308	1.4852102	0.0	0.24404857	1.0	2787	tags=46%, list=28%, signal=63%
PEDERSEN_METASTASIS_BY_ERBB2_ISOFORM_1	PEDERSEN_METASTASIS_BY_ERBB2_ISOFORM_1		36	0.6196126	1.4835722	0.0	0.2443894	1.0	347	tags=33%, list=3%, signal=34%
LAU_APOPTOSIS_CDKN2A_UP	LAU_APOPTOSIS_CDKN2A_UP		51	0.38305306	1.4820501	0.0	0.24476352	1.0	885	tags=24%, list=9%, signal=26%
PID_ATF2_PATHWAY	PID_ATF2_PATHWAY		53	0.5750577	1.4791442	0.25	0.24627335	1.0	260	tags=21%, list=3%, signal=21%
FERNANDEZ_BOUND_BY_MYC	FERNANDEZ_BOUND_BY_MYC		165	0.36130816	1.4787444	0.0	0.24538855	1.0	1783	tags=28%, list=18%, signal=34%
BREDEMEYER_RAG_SIGNALING_NOT_VIA_ATM_UP	BREDEMEYER_RAG_SIGNALING_NOT_VIA_ATM_UP		35	0.47906426	1.478511	0.0	0.24422231	1.0	501	tags=14%, list=5%, signal=15%
HAN_JNK_SINGALING_UP	HAN_JNK_SINGALING_UP		25	0.76681745	1.4719952	0.0	0.2561696	1.0	331	tags=48%, list=3%, signal=50%
JOHANSSON_GLIOMAGENESIS_BY_PDGFB_UP	JOHANSSON_GLIOMAGENESIS_BY_PDGFB_UP		45	0.6111303	1.4698915	0.0	0.25983042	1.0	760	tags=31%, list=8%, signal=34%
WOO_LIVER_CANCER_RECURRENCE_UP	WOO_LIVER_CANCER_RECURRENCE_UP		93	0.49619415	1.4686234	0.0	0.2629346	1.0	1325	tags=30%, list=13%, signal=34%
JAIN_NFKB_SIGNALING	JAIN_NFKB_SIGNALING		69	0.31319615	1.4672341	0.0	0.2659367	1.0	1071	tags=19%, list=11%, signal=21%
PID_SYNDECAN_1_PATHWAY	PID_SYNDECAN_1_PATHWAY		41	0.4995776	1.4659818	0.0	0.26595044	1.0	882	tags=34%, list=9%, signal=37%
REACTOME_DEGRADATION_OF_THE_EXTRACELLULAR_MATRIX	REACTOME_DEGRADATION_OF_THE_EXTRACELLULAR_MATRIX		110	0.449378	1.4643494	0.0	0.26896608	1.0	1047	tags=27%, list=10%, signal=30%
GROSS_HYPOXIA_VIA_ELK3_AND_HIF1A_UP	GROSS_HYPOXIA_VIA_ELK3_AND_HIF1A_UP		109	0.44429177	1.4639319	0.0	0.2680387	1.0	887	tags=26%, list=9%, signal=28%
GARGALOVIC_RESPONSE_TO_OXIDIZED_PHOSPHOLIPIDS_GREEN_UP	GARGALOVIC_RESPONSE_TO_OXIDIZED_PHOSPHOLIPIDS_GREEN_UP		17	0.57541424	1.4635528	0.0	0.26799443	1.0	586	tags=24%, list=6%, signal=25%
NIKOLSKY_BREAST_CANCER_8Q23_Q24_AMPLICON	NIKOLSKY_BREAST_CANCER_8Q23_Q24_AMPLICON		77	0.3261708	1.4634309	0.0	0.26631948	1.0	1792	tags=23%, list=18%, signal=28%
KUMAR_PATHOGEN_LOAD_BY_MACROPHAGES	KUMAR_PATHOGEN_LOAD_BY_MACROPHAGES		124	0.3589461	1.4631641	0.0	0.26513958	1.0	1463	tags=24%, list=15%, signal=28%
LIN_TUMOR_ESCAPE_FROM_IMMUNE_ATTACK	LIN_TUMOR_ESCAPE_FROM_IMMUNE_ATTACK		15	0.56034315	1.4626093	0.0	0.26639652	1.0	1322	tags=40%, list=13%, signal=46%
REACTOME_ANTIMICROBIAL_PEPTIDES	REACTOME_ANTIMICROBIAL_PEPTIDES		37	0.47690547	1.4615612	0.0	0.26580215	1.0	1834	tags=38%, list=18%, signal=46%
PID_NOTCH_PATHWAY	PID_NOTCH_PATHWAY		46	0.48843342	1.4568475	0.0	0.2779372	1.0	740	tags=20%, list=7%, signal=21%
KEGG_FOCAL_ADHESION	KEGG_FOCAL_ADHESION		176	0.39116037	1.4544675	0.0	0.28467917	1.0	2135	tags=38%, list=21%, signal=48%
PID_AP1_PATHWAY	PID_AP1_PATHWAY		67	0.59099895	1.4531037	0.0	0.28767222	1.0	1171	tags=42%, list=12%, signal=47%
WANG_ESOPHAGUS_CANCER_VS_NORMAL_UP	WANG_ESOPHAGUS_CANCER_VS_NORMAL_UP		108	0.5167503	1.4521289	0.0	0.28983206	1.0	1453	tags=31%, list=15%, signal=36%
WIERENGA_STAT5A_TARGETS_UP	WIERENGA_STAT5A_TARGETS_UP		133	0.43644702	1.4518052	0.0	0.2887828	1.0	1568	tags=32%, list=16%, signal=37%
MOLENAAR_TARGETS_OF_CCND1_AND_CDK4_DN	MOLENAAR_TARGETS_OF_CCND1_AND_CDK4_DN		31	0.5051216	1.4505025	0.0	0.29083815	1.0	1689	tags=39%, list=17%, signal=46%
AMUNDSON_DNA_DAMAGE_RESPONSE_TP53	AMUNDSON_DNA_DAMAGE_RESPONSE_TP53		16	0.58165354	1.4489944	0.0	0.29205704	1.0	1566	tags=38%, list=16%, signal=44%
REACTOME_COLLAGEN_DEGRADATION	REACTOME_COLLAGEN_DEGRADATION		53	0.4562735	1.4484727	0.0	0.29195818	1.0	753	tags=28%, list=8%, signal=30%
KEGG_DRUG_METABOLISM_OTHER_ENZYMES	KEGG_DRUG_METABOLISM_OTHER_ENZYMES		30	0.4126422	1.448196	0.0	0.29026076	1.0	2796	tags=53%, list=28%, signal=74%
KUMAR_AUTOPHAGY_NETWORK	KUMAR_AUTOPHAGY_NETWORK		33	0.48509923	1.4474338	0.0	0.29064226	1.0	1301	tags=36%, list=13%, signal=42%
FISCHER_DIRECT_P53_TARGETS_META_ANALYSIS	FISCHER_DIRECT_P53_TARGETS_META_ANALYSIS		197	0.33546063	1.4455026	0.0	0.295007	1.0	1198	tags=20%, list=12%, signal=23%
WHITEFORD_PEDIATRIC_CANCER_MARKERS	WHITEFORD_PEDIATRIC_CANCER_MARKERS		88	0.41210642	1.4450964	0.0	0.29586348	1.0	2678	tags=47%, list=27%, signal=63%
MARTIN_NFKB_TARGETS_UP	MARTIN_NFKB_TARGETS_UP		31	0.6812724	1.4448684	0.0	0.29453027	1.0	504	tags=35%, list=5%, signal=37%
MEISSNER_BRAIN_HCP_WITH_H3_UNMETHYLATED	MEISSNER_BRAIN_HCP_WITH_H3_UNMETHYLATED		16	0.55818206	1.4445354	0.0	0.29321212	1.0	899	tags=25%, list=9%, signal=27%
REACTOME_NUCLEAR_EVENTS_KINASE_AND_TRANSCRIPTION_FACTOR_ACTIVATION	REACTOME_NUCLEAR_EVENTS_KINASE_AND_TRANSCRIPTION_FACTOR_ACTIVATION		60	0.496027	1.4438154	0.0	0.29295856	1.0	553	tags=20%, list=6%, signal=21%
TSENG_ADIPOGENIC_POTENTIAL_UP	TSENG_ADIPOGENIC_POTENTIAL_UP		22	0.44490445	1.4421291	0.0	0.2964111	1.0	968	tags=23%, list=10%, signal=25%
ALTEMEIER_RESPONSE_TO_LPS_WITH_MECHANICAL_VENTILATION	ALTEMEIER_RESPONSE_TO_LPS_WITH_MECHANICAL_VENTILATION		94	0.56469434	1.4419214	0.0	0.2963094	1.0	449	tags=23%, list=4%, signal=24%
MURAKAMI_UV_RESPONSE_6HR_DN	MURAKAMI_UV_RESPONSE_6HR_DN		20	0.5978839	1.4390533	0.33333334	0.30029708	1.0	217	tags=20%, list=2%, signal=20%
HERNANDEZ_ABERRANT_MITOSIS_BY_DOCETACEL_2NM_DN	HERNANDEZ_ABERRANT_MITOSIS_BY_DOCETACEL_2NM_DN		19	0.4941756	1.4382249	0.0	0.29948482	1.0	857	tags=32%, list=9%, signal=34%
REACTOME_INTERLEUKIN_4_AND_INTERLEUKIN_13_SIGNALING	REACTOME_INTERLEUKIN_4_AND_INTERLEUKIN_13_SIGNALING		103	0.46727452	1.437784	0.0	0.29923752	1.0	1309	tags=32%, list=13%, signal=36%
CROONQUIST_NRAS_VS_STROMAL_STIMULATION_DN	CROONQUIST_NRAS_VS_STROMAL_STIMULATION_DN		92	0.5345993	1.4347914	0.0	0.30397448	1.0	760	tags=30%, list=8%, signal=33%
DANG_MYC_TARGETS_UP	DANG_MYC_TARGETS_UP		105	0.36736348	1.4343731	0.0	0.30321598	1.0	1003	tags=18%, list=10%, signal=20%
SCHLESINGER_H3K27ME3_IN_NORMAL_AND_METHYLATED_IN_CANCER	SCHLESINGER_H3K27ME3_IN_NORMAL_AND_METHYLATED_IN_CANCER		18	0.5857366	1.4332845	0.25	0.30578482	1.0	2216	tags=56%, list=22%, signal=71%
BOSCO_TH1_CYTOTOXIC_MODULE	BOSCO_TH1_CYTOTOXIC_MODULE		73	0.5147356	1.4331973	0.25	0.30414957	1.0	1755	tags=37%, list=18%, signal=45%
KHETCHOUMIAN_TRIM24_TARGETS_UP	KHETCHOUMIAN_TRIM24_TARGETS_UP		44	0.6690737	1.4316161	0.0	0.30650616	1.0	885	tags=45%, list=9%, signal=50%
MARTORIATI_MDM4_TARGETS_FETAL_LIVER_UP	MARTORIATI_MDM4_TARGETS_FETAL_LIVER_UP		143	0.4144396	1.43142	0.0	0.30488443	1.0	1218	tags=27%, list=12%, signal=31%
MARTORIATI_MDM4_TARGETS_NEUROEPITHELIUM_UP	MARTORIATI_MDM4_TARGETS_NEUROEPITHELIUM_UP		112	0.4387803	1.4309629	0.0	0.3040822	1.0	1071	tags=28%, list=11%, signal=31%
MEISSNER_BRAIN_HCP_WITH_H3K4ME2_AND_H3K27ME3	MEISSNER_BRAIN_HCP_WITH_H3K4ME2_AND_H3K27ME3		34	0.52061135	1.4307877	0.2	0.30249017	1.0	1598	tags=35%, list=16%, signal=42%
FARMER_BREAST_CANCER_CLUSTER_4	FARMER_BREAST_CANCER_CLUSTER_4		17	0.68004245	1.429878	0.0	0.3023426	1.0	1565	tags=53%, list=16%, signal=63%
WORSCHECH_TUMOR_EVASION_AND_TOLEROGENICITY_UP	WORSCHECH_TUMOR_EVASION_AND_TOLEROGENICITY_UP		25	0.6057071	1.4280088	0.33333334	0.3059579	1.0	930	tags=32%, list=9%, signal=35%
LEE_LIVER_CANCER_HEPATOBLAST	LEE_LIVER_CANCER_HEPATOBLAST		16	0.6692099	1.4245361	0.2	0.31475177	1.0	1085	tags=50%, list=11%, signal=56%
KOKKINAKIS_METHIONINE_DEPRIVATION_96HR_DN	KOKKINAKIS_METHIONINE_DEPRIVATION_96HR_DN		62	0.4400242	1.4244976	0.0	0.31313768	1.0	760	tags=26%, list=8%, signal=28%
BIOCARTA_G1_PATHWAY	BIOCARTA_G1_PATHWAY		28	0.3875476	1.4240679	0.0	0.31299347	1.0	2285	tags=39%, list=23%, signal=51%
HOFMANN_MYELODYSPLASTIC_SYNDROM_LOW_RISK_UP	HOFMANN_MYELODYSPLASTIC_SYNDROM_LOW_RISK_UP		18	0.7241792	1.4223027	0.0	0.3161517	1.0	535	tags=33%, list=5%, signal=35%
FIRESTEIN_CTNNB1_PATHWAY	FIRESTEIN_CTNNB1_PATHWAY		26	0.41000283	1.4213804	0.0	0.316462	1.0	2135	tags=38%, list=21%, signal=49%
HU_GENOTOXIC_DAMAGE_24HR	HU_GENOTOXIC_DAMAGE_24HR		23	0.48277417	1.4205416	0.2	0.3209629	1.0	1108	tags=22%, list=11%, signal=24%
KEGG_TGF_BETA_SIGNALING_PATHWAY	KEGG_TGF_BETA_SIGNALING_PATHWAY		77	0.3959488	1.4198183	0.0	0.3223798	1.0	146	tags=10%, list=1%, signal=10%
YAMASHITA_METHYLATED_IN_PROSTATE_CANCER	YAMASHITA_METHYLATED_IN_PROSTATE_CANCER		47	0.5238569	1.4194539	0.0	0.32168964	1.0	1389	tags=32%, list=14%, signal=37%
ZHANG_BREAST_CANCER_PROGENITORS_DN	ZHANG_BREAST_CANCER_PROGENITORS_DN		91	0.35002425	1.4185511	0.0	0.3248051	1.0	1820	tags=29%, list=18%, signal=35%
HALMOS_CEBPA_TARGETS_DN	HALMOS_CEBPA_TARGETS_DN		42	0.37055498	1.4177834	0.0	0.32384795	1.0	1361	tags=26%, list=14%, signal=30%
BROWNE_HCMV_INFECTION_30MIN_UP	BROWNE_HCMV_INFECTION_30MIN_UP		51	0.4561488	1.4155974	0.25	0.3264045	1.0	711	tags=20%, list=7%, signal=21%
ONO_AML1_TARGETS_UP	ONO_AML1_TARGETS_UP		17	0.5670792	1.4153414	0.2	0.3251848	1.0	2412	tags=47%, list=24%, signal=62%
PID_WNT_CANONICAL_PATHWAY	PID_WNT_CANONICAL_PATHWAY		16	0.31324214	1.4149572	0.0	0.32494196	1.0	1620	tags=25%, list=16%, signal=30%
BURTON_ADIPOGENESIS_1	BURTON_ADIPOGENESIS_1		27	0.7340183	1.4133294	0.0	0.32778737	1.0	538	tags=41%, list=5%, signal=43%
KAMMINGA_SENESCENCE	KAMMINGA_SENESCENCE		21	0.4344049	1.4133129	0.0	0.3265786	1.0	1983	tags=29%, list=20%, signal=36%
HOFFMANN_LARGE_TO_SMALL_PRE_BII_LYMPHOCYTE_UP	HOFFMANN_LARGE_TO_SMALL_PRE_BII_LYMPHOCYTE_UP		126	0.31094417	1.4129555	0.0	0.32657623	1.0	1736	tags=29%, list=17%, signal=34%
INGA_TP53_TARGETS	INGA_TP53_TARGETS		15	0.5631748	1.4129186	0.0	0.32502112	1.0	192	tags=27%, list=2%, signal=27%
NAKAMURA_CANCER_MICROENVIRONMENT_UP	NAKAMURA_CANCER_MICROENVIRONMENT_UP		20	0.55194956	1.4126445	0.0	0.32384142	1.0	2484	tags=60%, list=25%, signal=80%
VANTVEER_BREAST_CANCER_POOR_PROGNOSIS	VANTVEER_BREAST_CANCER_POOR_PROGNOSIS		36	0.45845604	1.4121025	0.25	0.32618588	1.0	450	tags=19%, list=5%, signal=20%
VERRECCHIA_RESPONSE_TO_TGFB1_C1	VERRECCHIA_RESPONSE_TO_TGFB1_C1		18	0.62778616	1.4102749	0.0	0.32846123	1.0	538	tags=33%, list=5%, signal=35%
KUROZUMI_RESPONSE_TO_ONCOCYTIC_VIRUS_AND_CYCLIC_RGD	KUROZUMI_RESPONSE_TO_ONCOCYTIC_VIRUS_AND_CYCLIC_RGD		19	0.5355598	1.4094293	0.16666667	0.32916477	1.0	3039	tags=79%, list=30%, signal=113%
MACLACHLAN_BRCA1_TARGETS_UP	MACLACHLAN_BRCA1_TARGETS_UP		20	0.5539654	1.4094285	0.2	0.32763377	1.0	694	tags=20%, list=7%, signal=21%
REACTOME_EXTRACELLULAR_MATRIX_ORGANIZATION	REACTOME_EXTRACELLULAR_MATRIX_ORGANIZATION		242	0.43736374	1.4094087	0.0	0.32611698	1.0	1083	tags=26%, list=11%, signal=29%
LI_WILMS_TUMOR_VS_FETAL_KIDNEY_1_DN	LI_WILMS_TUMOR_VS_FETAL_KIDNEY_1_DN		149	0.31832835	1.4084741	0.0	0.32631242	1.0	2198	tags=32%, list=22%, signal=40%
HOFFMANN_PRE_BI_TO_LARGE_PRE_BII_LYMPHOCYTE_DN	HOFFMANN_PRE_BI_TO_LARGE_PRE_BII_LYMPHOCYTE_DN		57	0.34192032	1.4064093	0.0	0.3314085	1.0	829	tags=18%, list=8%, signal=19%
ACEVEDO_LIVER_TUMOR_VS_NORMAL_ADJACENT_TISSUE_DN	ACEVEDO_LIVER_TUMOR_VS_NORMAL_ADJACENT_TISSUE_DN		184	0.39990398	1.4051663	0.0	0.33416745	1.0	937	tags=21%, list=9%, signal=23%
REACTOME_METABOLISM_OF_NUCLEOTIDES	REACTOME_METABOLISM_OF_NUCLEOTIDES		70	0.3077136	1.4040729	0.0	0.33643195	1.0	2310	tags=31%, list=23%, signal=41%
MOREIRA_RESPONSE_TO_TSA_DN	MOREIRA_RESPONSE_TO_TSA_DN		17	0.41868788	1.4033285	0.0	0.3368672	1.0	2310	tags=41%, list=23%, signal=53%
DAZARD_UV_RESPONSE_CLUSTER_G4	DAZARD_UV_RESPONSE_CLUSTER_G4		17	0.6166069	1.4010597	0.0	0.34121072	1.0	1031	tags=29%, list=10%, signal=33%
BENPORATH_ES_CORE_NINE_CORRELATED	BENPORATH_ES_CORE_NINE_CORRELATED		88	0.2949894	1.4005218	0.0	0.3404145	1.0	2138	tags=32%, list=21%, signal=40%
SANSOM_APC_TARGETS_REQUIRE_MYC	SANSOM_APC_TARGETS_REQUIRE_MYC		135	0.28735468	1.3996198	0.16666667	0.34035456	1.0	979	tags=16%, list=10%, signal=17%
GROSS_HIF1A_TARGETS_DN	GROSS_HIF1A_TARGETS_DN		20	0.43584135	1.3970613	0.0	0.34587175	1.0	693	tags=30%, list=7%, signal=32%
MOREIRA_RESPONSE_TO_TSA_UP	MOREIRA_RESPONSE_TO_TSA_UP		24	0.5236979	1.3966165	0.2	0.34563497	1.0	1300	tags=25%, list=13%, signal=29%
WANG_RESPONSE_TO_GSK3_INHIBITOR_SB216763_DN	WANG_RESPONSE_TO_GSK3_INHIBITOR_SB216763_DN		246	0.2988886	1.3964224	0.0	0.3446126	1.0	2285	tags=33%, list=23%, signal=42%
REACTOME_SIGNALING_BY_NOTCH3	REACTOME_SIGNALING_BY_NOTCH3		36	0.36673465	1.3951035	0.0	0.34649235	1.0	2133	tags=33%, list=21%, signal=42%
LE_NEURONAL_DIFFERENTIATION_UP	LE_NEURONAL_DIFFERENTIATION_UP		15	0.49729	1.3950553	0.0	0.3449793	1.0	1048	tags=27%, list=10%, signal=30%
REACTOME_TRANSFERRIN_ENDOCYTOSIS_AND_RECYCLING	REACTOME_TRANSFERRIN_ENDOCYTOSIS_AND_RECYCLING		22	0.51284665	1.3948567	0.2	0.34374553	1.0	3329	tags=50%, list=33%, signal=75%
WINTER_HYPOXIA_UP	WINTER_HYPOXIA_UP		68	0.3952457	1.3946229	0.33333334	0.34285304	1.0	1311	tags=25%, list=13%, signal=29%
LE_EGR2_TARGETS_UP	LE_EGR2_TARGETS_UP		88	0.4132678	1.3944935	0.0	0.34211537	1.0	943	tags=23%, list=9%, signal=25%
PARK_TRETINOIN_RESPONSE_AND_PML_RARA_FUSION	PARK_TRETINOIN_RESPONSE_AND_PML_RARA_FUSION		29	0.50337124	1.3941679	0.0	0.34134427	1.0	2022	tags=48%, list=20%, signal=60%
DIRMEIER_LMP1_RESPONSE_EARLY	DIRMEIER_LMP1_RESPONSE_EARLY		60	0.6084562	1.3926469	0.0	0.34361395	1.0	703	tags=28%, list=7%, signal=30%
ASTON_MAJOR_DEPRESSIVE_DISORDER_UP	ASTON_MAJOR_DEPRESSIVE_DISORDER_UP		46	0.4769651	1.3919243	0.0	0.3432624	1.0	539	tags=17%, list=5%, signal=18%
MMS_MOUSE_LYMPH_HIGH_4HRS_UP	MMS_MOUSE_LYMPH_HIGH_4HRS_UP		30	0.5175716	1.3907298	0.0	0.3465765	1.0	378	tags=17%, list=4%, signal=17%
BIOCARTA_ATRBRCA_PATHWAY	BIOCARTA_ATRBRCA_PATHWAY		18	0.4027337	1.3891633	0.14285715	0.34930247	1.0	2468	tags=44%, list=25%, signal=59%
SU_TESTIS	SU_TESTIS		75	0.39322308	1.3874347	0.33333334	0.35159144	1.0	3049	tags=52%, list=31%, signal=74%
MYLLYKANGAS_AMPLIFICATION_HOT_SPOT_23	MYLLYKANGAS_AMPLIFICATION_HOT_SPOT_23		18	0.5155147	1.3862659	0.0	0.35320055	1.0	1400	tags=39%, list=14%, signal=45%
POMEROY_MEDULLOBLASTOMA_DESMOPLASIC_VS_CLASSIC_UP	POMEROY_MEDULLOBLASTOMA_DESMOPLASIC_VS_CLASSIC_UP		58	0.38688022	1.385835	0.0	0.3533275	1.0	2050	tags=31%, list=21%, signal=39%
HENDRICKS_SMARCA4_TARGETS_UP	HENDRICKS_SMARCA4_TARGETS_UP		48	0.4367303	1.3851486	0.0	0.3543036	1.0	1287	tags=35%, list=13%, signal=40%
WANG_BARRETTS_ESOPHAGUS_AND_ESOPHAGUS_CANCER_UP	WANG_BARRETTS_ESOPHAGUS_AND_ESOPHAGUS_CANCER_UP		23	0.5084262	1.3845824	0.0	0.35461792	1.0	1756	tags=39%, list=18%, signal=47%
BOGNI_TREATMENT_RELATED_MYELOID_LEUKEMIA_UP	BOGNI_TREATMENT_RELATED_MYELOID_LEUKEMIA_UP		28	0.37504902	1.3834081	0.0	0.35628858	1.0	2338	tags=29%, list=23%, signal=37%
ENK_UV_RESPONSE_EPIDERMIS_UP	ENK_UV_RESPONSE_EPIDERMIS_UP		251	0.30683994	1.3830746	0.0	0.35511234	1.0	1962	tags=30%, list=20%, signal=36%
HOLLERN_SOLID_NODULAR_BREAST_TUMOR_DN	HOLLERN_SOLID_NODULAR_BREAST_TUMOR_DN		22	0.48754144	1.3828336	0.0	0.35472846	1.0	722	tags=32%, list=7%, signal=34%
MODY_HIPPOCAMPUS_PRENATAL	MODY_HIPPOCAMPUS_PRENATAL		35	0.41670308	1.3806808	0.0	0.35698727	1.0	1144	tags=23%, list=11%, signal=26%
NABA_CORE_MATRISOME	NABA_CORE_MATRISOME		160	0.49933186	1.3803627	0.0	0.35613167	1.0	1020	tags=28%, list=10%, signal=31%
MORI_EMU_MYC_LYMPHOMA_BY_ONSET_TIME_UP	MORI_EMU_MYC_LYMPHOMA_BY_ONSET_TIME_UP		71	0.29638776	1.378982	0.2	0.35961553	1.0	1233	tags=20%, list=12%, signal=22%
REACTOME_REGULATION_OF_INSULIN_LIKE_GROWTH_FACTOR_IGF_TRANSPORT_AND_UPTAKE_BY_INSULIN_LIKE_GROWTH_FACTOR_BINDING_PROTEINS_IGFBPS	REACTOME_REGULATION_OF_INSULIN_LIKE_GROWTH_FACTOR_IGF_TRANSPORT_AND_UPTAKE_BY_INSULIN_LIKE_GROWTH_FACTOR_BINDING_PROTEINS_IGFBPS		98	0.48538068	1.3766758	0.0	0.36594823	1.0	840	tags=22%, list=8%, signal=24%
REACTOME_ER_QUALITY_CONTROL_COMPARTMENT_ERQC	REACTOME_ER_QUALITY_CONTROL_COMPARTMENT_ERQC		15	0.42315033	1.3762618	0.16666667	0.3658413	1.0	636	tags=20%, list=6%, signal=21%
BOYAULT_LIVER_CANCER_SUBCLASS_G2	BOYAULT_LIVER_CANCER_SUBCLASS_G2		20	0.42306527	1.375868	0.0	0.36665946	1.0	1997	tags=40%, list=20%, signal=50%
ONDER_CDH1_TARGETS_3_UP	ONDER_CDH1_TARGETS_3_UP		16	0.69223726	1.3749535	0.0	0.36861223	1.0	1088	tags=44%, list=11%, signal=49%
KAPOSI_LIVER_CANCER_MET_UP	KAPOSI_LIVER_CANCER_MET_UP		16	0.55572486	1.3725666	0.0	0.37250033	1.0	1292	tags=31%, list=13%, signal=36%
GROSS_HYPOXIA_VIA_ELK3_DN	GROSS_HYPOXIA_VIA_ELK3_DN		119	0.49125096	1.372521	0.0	0.3710338	1.0	930	tags=29%, list=9%, signal=32%
CAMPS_COLON_CANCER_COPY_NUMBER_UP	CAMPS_COLON_CANCER_COPY_NUMBER_UP		50	0.36396605	1.3719327	0.0	0.37121543	1.0	1554	tags=24%, list=16%, signal=28%
HUMMERICH_SKIN_CANCER_PROGRESSION_UP	HUMMERICH_SKIN_CANCER_PROGRESSION_UP		76	0.5062927	1.371302	0.0	0.3710953	1.0	736	tags=29%, list=7%, signal=31%
LE_NEURONAL_DIFFERENTIATION_DN	LE_NEURONAL_DIFFERENTIATION_DN		15	0.5340518	1.3711077	0.0	0.37049013	1.0	3074	tags=67%, list=31%, signal=96%
DORN_ADENOVIRUS_INFECTION_24HR_DN	DORN_ADENOVIRUS_INFECTION_24HR_DN		37	0.5273524	1.3706267	0.0	0.36959124	1.0	700	tags=30%, list=7%, signal=32%
QI_PLASMACYTOMA_DN	QI_PLASMACYTOMA_DN		77	0.4391942	1.3705615	0.0	0.36816424	1.0	2025	tags=36%, list=20%, signal=45%
DAWSON_METHYLATED_IN_LYMPHOMA_TCL1	DAWSON_METHYLATED_IN_LYMPHOMA_TCL1		31	0.34382075	1.3689966	0.0	0.37144396	1.0	907	tags=23%, list=9%, signal=25%
BRUINS_UVC_RESPONSE_VIA_TP53_GROUP_B	BRUINS_UVC_RESPONSE_VIA_TP53_GROUP_B		336	0.3456301	1.3685892	0.0	0.37096086	1.0	647	tags=14%, list=6%, signal=15%
SHIN_B_CELL_LYMPHOMA_CLUSTER_7	SHIN_B_CELL_LYMPHOMA_CLUSTER_7		27	0.41057125	1.3685286	0.2	0.36954495	1.0	1175	tags=30%, list=12%, signal=33%
HESS_TARGETS_OF_HOXA9_AND_MEIS1_DN	HESS_TARGETS_OF_HOXA9_AND_MEIS1_DN		68	0.52623814	1.3675112	0.0	0.37309226	1.0	847	tags=28%, list=8%, signal=30%
PID_SMAD2_3NUCLEAR_PATHWAY	PID_SMAD2_3NUCLEAR_PATHWAY		73	0.40010142	1.367411	0.0	0.37167904	1.0	146	tags=10%, list=1%, signal=10%
KIM_WT1_TARGETS_UP	KIM_WT1_TARGETS_UP		191	0.42094722	1.3666934	0.0	0.37192586	1.0	1419	tags=29%, list=14%, signal=33%
WEIGEL_OXIDATIVE_STRESS_RESPONSE	WEIGEL_OXIDATIVE_STRESS_RESPONSE		32	0.5358441	1.3646283	0.0	0.3747095	1.0	274	tags=22%, list=3%, signal=22%
REACTOME_OTHER_INTERLEUKIN_SIGNALING	REACTOME_OTHER_INTERLEUKIN_SIGNALING		21	0.4798983	1.3644751	0.0	0.3735353	1.0	809	tags=24%, list=8%, signal=26%
HUNSBERGER_EXERCISE_REGULATED_GENES	HUNSBERGER_EXERCISE_REGULATED_GENES		30	0.45568442	1.364338	0.0	0.37280774	1.0	522	tags=20%, list=5%, signal=21%
TSAI_RESPONSE_TO_RADIATION_THERAPY	TSAI_RESPONSE_TO_RADIATION_THERAPY		30	0.5878222	1.3638574	0.0	0.3718818	1.0	642	tags=30%, list=6%, signal=32%
THEILGAARD_NEUTROPHIL_AT_SKIN_WOUND_UP	THEILGAARD_NEUTROPHIL_AT_SKIN_WOUND_UP		71	0.44118246	1.3616743	0.0	0.3793786	1.0	1225	tags=21%, list=12%, signal=24%
VILIMAS_NOTCH1_TARGETS_UP	VILIMAS_NOTCH1_TARGETS_UP		44	0.56811285	1.3612018	0.25	0.37858254	1.0	1474	tags=41%, list=15%, signal=48%
MUELLER_METHYLATED_IN_GLIOBLASTOMA	MUELLER_METHYLATED_IN_GLIOBLASTOMA		34	0.49404988	1.3610669	0.0	0.3781018	1.0	1728	tags=35%, list=17%, signal=43%
UZONYI_RESPONSE_TO_LEUKOTRIENE_AND_THROMBIN	UZONYI_RESPONSE_TO_LEUKOTRIENE_AND_THROMBIN		31	0.82509065	1.3590709	0.0	0.3826529	1.0	276	tags=52%, list=3%, signal=53%
CONCANNON_APOPTOSIS_BY_EPOXOMICIN_UP	CONCANNON_APOPTOSIS_BY_EPOXOMICIN_UP		221	0.41601655	1.3589495	0.0	0.38125637	1.0	695	tags=15%, list=7%, signal=16%
REACTOME_METABOLISM_OF_WATER_SOLUBLE_VITAMINS_AND_COFACTORS	REACTOME_METABOLISM_OF_WATER_SOLUBLE_VITAMINS_AND_COFACTORS		76	0.3371797	1.3583902	0.14285715	0.38263828	1.0	1273	tags=20%, list=13%, signal=22%
SEKI_INFLAMMATORY_RESPONSE_LPS_UP	SEKI_INFLAMMATORY_RESPONSE_LPS_UP		55	0.5385394	1.3578185	0.0	0.38194653	1.0	92	tags=15%, list=1%, signal=15%
ONO_AML1_TARGETS_DN	ONO_AML1_TARGETS_DN		32	0.50747854	1.3566445	0.0	0.3831095	1.0	2728	tags=50%, list=27%, signal=69%
KANG_AR_TARGETS_UP	KANG_AR_TARGETS_UP		17	0.6041809	1.355842	0.0	0.38471863	1.0	517	tags=29%, list=5%, signal=31%
ZHOU_CELL_CYCLE_GENES_IN_IR_RESPONSE_24HR	ZHOU_CELL_CYCLE_GENES_IN_IR_RESPONSE_24HR		90	0.41024306	1.354664	0.0	0.38605922	1.0	2488	tags=49%, list=25%, signal=65%
BHAT_ESR1_TARGETS_NOT_VIA_AKT1_UP	BHAT_ESR1_TARGETS_NOT_VIA_AKT1_UP		132	0.30225217	1.3541876	0.0	0.38600367	1.0	3001	tags=42%, list=30%, signal=60%
LEE_LIVER_CANCER_DENA_UP	LEE_LIVER_CANCER_DENA_UP		56	0.49216676	1.3541846	0.0	0.38463	1.0	1105	tags=32%, list=11%, signal=36%
REACTOME_PRESYNAPTIC_FUNCTION_OF_KAINATE_RECEPTORS	REACTOME_PRESYNAPTIC_FUNCTION_OF_KAINATE_RECEPTORS		15	0.42812076	1.3536627	0.16666667	0.38679498	1.0	2752	tags=53%, list=28%, signal=74%
KEGG_NOTCH_SIGNALING_PATHWAY	KEGG_NOTCH_SIGNALING_PATHWAY		34	0.39797333	1.3515855	0.2857143	0.3933483	1.0	776	tags=15%, list=8%, signal=16%
PID_MYC_PATHWAY	PID_MYC_PATHWAY		24	0.35709602	1.3514702	0.0	0.3923944	1.0	1175	tags=21%, list=12%, signal=24%
SATO_SILENCED_BY_DEACETYLATION_IN_PANCREATIC_CANCER	SATO_SILENCED_BY_DEACETYLATION_IN_PANCREATIC_CANCER		33	0.46996513	1.3514276	0.0	0.39101756	1.0	388	tags=18%, list=4%, signal=19%
LEE_LIVER_CANCER_MYC_TGFA_UP	LEE_LIVER_CANCER_MYC_TGFA_UP		54	0.43461916	1.3507686	0.0	0.39230716	1.0	1108	tags=26%, list=11%, signal=29%
GENTILE_UV_HIGH_DOSE_UP	GENTILE_UV_HIGH_DOSE_UP		19	0.5693268	1.3504714	0.0	0.39144772	1.0	1314	tags=37%, list=13%, signal=42%
MIKKELSEN_MEF_ICP_WITH_H3K4ME3_AND_H3K27ME3	MIKKELSEN_MEF_ICP_WITH_H3K4ME3_AND_H3K27ME3		20	0.45989147	1.3497949	0.0	0.39234975	1.0	1404	tags=35%, list=14%, signal=41%
GALINDO_IMMUNE_RESPONSE_TO_ENTEROTOXIN	GALINDO_IMMUNE_RESPONSE_TO_ENTEROTOXIN		69	0.5019339	1.3490797	0.16666667	0.39229697	1.0	802	tags=23%, list=8%, signal=25%
ELVIDGE_HIF1A_AND_HIF2A_TARGETS_DN	ELVIDGE_HIF1A_AND_HIF2A_TARGETS_DN		84	0.4583319	1.3488275	0.0	0.39133576	1.0	693	tags=23%, list=7%, signal=24%
ZWANG_CLASS_3_TRANSIENTLY_INDUCED_BY_EGF	ZWANG_CLASS_3_TRANSIENTLY_INDUCED_BY_EGF		154	0.49966642	1.3481085	0.0	0.39116684	1.0	574	tags=21%, list=6%, signal=22%
REACTOME_CYCLIN_A_B1_B2_ASSOCIATED_EVENTS_DURING_G2_M_TRANSITION	REACTOME_CYCLIN_A_B1_B2_ASSOCIATED_EVENTS_DURING_G2_M_TRANSITION		23	0.4302599	1.3480444	0.33333334	0.3901463	1.0	1736	tags=35%, list=17%, signal=42%
LU_TUMOR_VASCULATURE_UP	LU_TUMOR_VASCULATURE_UP		22	0.6725551	1.3475649	0.16666667	0.38969123	1.0	450	tags=27%, list=5%, signal=28%
PID_INTEGRIN3_PATHWAY	PID_INTEGRIN3_PATHWAY		38	0.5771622	1.3472933	0.0	0.38961923	1.0	1037	tags=39%, list=10%, signal=44%
WESTON_VEGFA_TARGETS_6HR	WESTON_VEGFA_TARGETS_6HR		48	0.5229967	1.3452847	0.0	0.3952303	1.0	1389	tags=38%, list=14%, signal=43%
REACTOME_NOTCH4_INTRACELLULAR_DOMAIN_REGULATES_TRANSCRIPTION	REACTOME_NOTCH4_INTRACELLULAR_DOMAIN_REGULATES_TRANSCRIPTION		15	0.48734882	1.3452327	0.0	0.39389506	1.0	217	tags=13%, list=2%, signal=14%
ELVIDGE_HIF1A_AND_HIF2A_TARGETS_UP	ELVIDGE_HIF1A_AND_HIF2A_TARGETS_UP		32	0.3854288	1.3449419	0.0	0.3936266	1.0	2988	tags=44%, list=30%, signal=62%
VETTER_TARGETS_OF_PRKCA_AND_ETS1_DN	VETTER_TARGETS_OF_PRKCA_AND_ETS1_DN		15	0.42635965	1.3425841	0.2	0.39780283	1.0	2433	tags=47%, list=24%, signal=62%
SCHUHMACHER_MYC_TARGETS_UP	SCHUHMACHER_MYC_TARGETS_UP		70	0.41420752	1.3422185	0.0	0.39667708	1.0	1771	tags=27%, list=18%, signal=33%
ZHANG_ANTIVIRAL_RESPONSE_TO_RIBAVIRIN_DN	ZHANG_ANTIVIRAL_RESPONSE_TO_RIBAVIRIN_DN		45	0.42930502	1.341031	0.0	0.3979717	1.0	1769	tags=29%, list=18%, signal=35%
NABA_ECM_GLYCOPROTEINS	NABA_ECM_GLYCOPROTEINS		109	0.5130201	1.3398824	0.0	0.40155783	1.0	1127	tags=29%, list=11%, signal=33%
REACTOME_SCAVENGING_BY_CLASS_A_RECEPTORS	REACTOME_SCAVENGING_BY_CLASS_A_RECEPTORS		15	0.741138	1.3398274	0.0	0.40022817	1.0	173	tags=40%, list=2%, signal=41%
LY_AGING_MIDDLE_DN	LY_AGING_MIDDLE_DN		15	0.5137067	1.3368958	0.2	0.40735266	1.0	2678	tags=53%, list=27%, signal=73%
CHIANG_LIVER_CANCER_SUBCLASS_UNANNOTATED_UP	CHIANG_LIVER_CANCER_SUBCLASS_UNANNOTATED_UP		59	0.3599353	1.3365138	0.0	0.40652046	1.0	880	tags=22%, list=9%, signal=24%
LEE_CALORIE_RESTRICTION_NEOCORTEX_DN	LEE_CALORIE_RESTRICTION_NEOCORTEX_DN		51	0.4036414	1.3364973	0.0	0.4051876	1.0	421	tags=14%, list=4%, signal=14%
SANSOM_WNT_PATHWAY_REQUIRE_MYC	SANSOM_WNT_PATHWAY_REQUIRE_MYC		54	0.43857458	1.335919	0.0	0.4060847	1.0	1059	tags=28%, list=11%, signal=31%
ELVIDGE_HIF1A_TARGETS_DN	ELVIDGE_HIF1A_TARGETS_DN		73	0.45298654	1.3357558	0.16666667	0.4060347	1.0	693	tags=21%, list=7%, signal=22%
VIETOR_IFRD1_TARGETS	VIETOR_IFRD1_TARGETS		16	0.59989536	1.3357518	0.16666667	0.4047164	1.0	1085	tags=31%, list=11%, signal=35%
WANG_METHYLATED_IN_BREAST_CANCER	WANG_METHYLATED_IN_BREAST_CANCER		31	0.5719572	1.334895	0.0	0.40702358	1.0	747	tags=32%, list=7%, signal=35%
KEGG_PYRIMIDINE_METABOLISM	KEGG_PYRIMIDINE_METABOLISM		66	0.31822756	1.3346009	0.16666667	0.4061804	1.0	987	tags=20%, list=10%, signal=22%
CEBALLOS_TARGETS_OF_TP53_AND_MYC_UP	CEBALLOS_TARGETS_OF_TP53_AND_MYC_UP		20	0.62092376	1.3339777	0.0	0.406511	1.0	176	tags=30%, list=2%, signal=30%
NAKAJIMA_EOSINOPHIL	NAKAJIMA_EOSINOPHIL		24	0.42632154	1.3337303	0.25	0.40645927	1.0	1477	tags=42%, list=15%, signal=49%
DASU_IL6_SIGNALING_UP	DASU_IL6_SIGNALING_UP		55	0.55673844	1.3333799	0.0	0.40579492	1.0	1047	tags=31%, list=10%, signal=34%
ZHANG_PROLIFERATING_VS_QUIESCENT	ZHANG_PROLIFERATING_VS_QUIESCENT		47	0.41159925	1.3331592	0.16666667	0.40617275	1.0	1092	tags=23%, list=11%, signal=26%
CHIBA_RESPONSE_TO_TSA_UP	CHIBA_RESPONSE_TO_TSA_UP		47	0.5402023	1.3313818	0.0	0.40991825	1.0	1335	tags=34%, list=13%, signal=39%
MARSHALL_VIRAL_INFECTION_RESPONSE_DN	MARSHALL_VIRAL_INFECTION_RESPONSE_DN		23	0.41832238	1.3310186	0.25	0.4090085	1.0	431	tags=17%, list=4%, signal=18%
REACTOME_G_PROTEIN_BETA_GAMMA_SIGNALLING	REACTOME_G_PROTEIN_BETA_GAMMA_SIGNALLING		23	0.40965873	1.3309706	0.0	0.40791133	1.0	2752	tags=48%, list=28%, signal=66%
WEIGEL_OXIDATIVE_STRESS_BY_HNE_AND_H2O2	WEIGEL_OXIDATIVE_STRESS_BY_HNE_AND_H2O2		36	0.36009654	1.3308713	0.0	0.4066286	1.0	839	tags=22%, list=8%, signal=24%
FRIDMAN_IMMORTALIZATION_DN	FRIDMAN_IMMORTALIZATION_DN		30	0.6211846	1.3259493	0.0	0.41896105	1.0	1051	tags=40%, list=11%, signal=45%
NEMETH_INFLAMMATORY_RESPONSE_LPS_UP	NEMETH_INFLAMMATORY_RESPONSE_LPS_UP		70	0.47691756	1.3239927	0.16666667	0.4223892	1.0	1272	tags=30%, list=13%, signal=34%
WESTON_VEGFA_TARGETS	WESTON_VEGFA_TARGETS		90	0.47712073	1.3235801	0.0	0.42164293	1.0	1389	tags=36%, list=14%, signal=41%
YU_MYC_TARGETS_UP	YU_MYC_TARGETS_UP		32	0.4121416	1.323551	0.0	0.42033347	1.0	760	tags=25%, list=8%, signal=27%
BENPORATH_PROLIFERATION	BENPORATH_PROLIFERATION		108	0.31279168	1.3235029	0.14285715	0.41903213	1.0	2314	tags=33%, list=23%, signal=43%
KANG_CISPLATIN_RESISTANCE_UP	KANG_CISPLATIN_RESISTANCE_UP		17	0.66789746	1.3215295	0.0	0.4218416	1.0	459	tags=24%, list=5%, signal=25%
ZHENG_GLIOBLASTOMA_PLASTICITY_DN	ZHENG_GLIOBLASTOMA_PLASTICITY_DN		46	0.4092172	1.3214593	0.0	0.42073196	1.0	624	tags=22%, list=6%, signal=23%
ABBUD_LIF_SIGNALING_1_DN	ABBUD_LIF_SIGNALING_1_DN		21	0.45776019	1.321006	0.2	0.42139712	1.0	2111	tags=43%, list=21%, signal=54%
WIERENGA_STAT5A_TARGETS_GROUP2	WIERENGA_STAT5A_TARGETS_GROUP2		40	0.574356	1.3199077	0.0	0.4234007	1.0	1052	tags=38%, list=11%, signal=42%
KYNG_DNA_DAMAGE_BY_UV	KYNG_DNA_DAMAGE_BY_UV		50	0.3514339	1.3172321	0.0	0.42857617	1.0	488	tags=16%, list=5%, signal=17%
LI_AMPLIFIED_IN_LUNG_CANCER	LI_AMPLIFIED_IN_LUNG_CANCER		163	0.36362392	1.3161514	0.2	0.43075526	1.0	1477	tags=21%, list=15%, signal=24%
MITSIADES_RESPONSE_TO_APLIDIN_UP	MITSIADES_RESPONSE_TO_APLIDIN_UP		339	0.38928303	1.3155541	0.0	0.4309822	1.0	1391	tags=21%, list=14%, signal=24%
CHIARADONNA_NEOPLASTIC_TRANSFORMATION_KRAS_CDC25_UP	CHIARADONNA_NEOPLASTIC_TRANSFORMATION_KRAS_CDC25_UP		51	0.5166497	1.3149079	0.0	0.43164554	1.0	532	tags=16%, list=5%, signal=16%
NIKOLSKY_BREAST_CANCER_20Q11_AMPLICON	NIKOLSKY_BREAST_CANCER_20Q11_AMPLICON		22	0.39842492	1.3148738	0.0	0.4306875	1.0	750	tags=18%, list=8%, signal=20%
DORN_ADENOVIRUS_INFECTION_12HR_DN	DORN_ADENOVIRUS_INFECTION_12HR_DN		28	0.57375866	1.3138249	0.0	0.43182707	1.0	700	tags=32%, list=7%, signal=34%
DAUER_STAT3_TARGETS_UP	DAUER_STAT3_TARGETS_UP		43	0.51782185	1.3129207	0.0	0.4327455	1.0	513	tags=19%, list=5%, signal=20%
HOFMANN_MYELODYSPLASTIC_SYNDROM_LOW_RISK_DN	HOFMANN_MYELODYSPLASTIC_SYNDROM_LOW_RISK_DN		25	0.5233416	1.310711	0.2	0.4379914	1.0	2124	tags=44%, list=21%, signal=56%
SATO_SILENCED_BY_METHYLATION_IN_PANCREATIC_CANCER_2	SATO_SILENCED_BY_METHYLATION_IN_PANCREATIC_CANCER_2		40	0.43789023	1.3106455	0.0	0.43705612	1.0	762	tags=18%, list=8%, signal=19%
ACOSTA_PROLIFERATION_INDEPENDENT_MYC_TARGETS_DN	ACOSTA_PROLIFERATION_INDEPENDENT_MYC_TARGETS_DN		95	0.39368576	1.3095188	0.0	0.44137418	1.0	1566	tags=24%, list=16%, signal=28%
PAL_PRMT5_TARGETS_DN	PAL_PRMT5_TARGETS_DN		25	0.5016512	1.3090973	0.0	0.4405764	1.0	129	tags=8%, list=1%, signal=8%
REACTOME_ASSEMBLY_OF_COLLAGEN_FIBRILS_AND_OTHER_MULTIMERIC_STRUCTURES	REACTOME_ASSEMBLY_OF_COLLAGEN_FIBRILS_AND_OTHER_MULTIMERIC_STRUCTURES		50	0.4923819	1.3086756	0.0	0.44006714	1.0	642	tags=30%, list=6%, signal=32%
CROONQUIST_NRAS_SIGNALING_DN	CROONQUIST_NRAS_SIGNALING_DN		68	0.340306	1.3079197	0.0	0.44195843	1.0	2814	tags=46%, list=28%, signal=63%
GRANDVAUX_IRF3_TARGETS_DN	GRANDVAUX_IRF3_TARGETS_DN		17	0.57203937	1.3069209	0.2	0.44345	1.0	1140	tags=29%, list=11%, signal=33%
CHAUHAN_RESPONSE_TO_METHOXYESTRADIOL_UP	CHAUHAN_RESPONSE_TO_METHOXYESTRADIOL_UP		39	0.48057824	1.3064535	0.25	0.44406193	1.0	1463	tags=26%, list=15%, signal=30%
REACTOME_TRANSCRIPTION_OF_E2F_TARGETS_UNDER_NEGATIVE_CONTROL_BY_DREAM_COMPLEX	REACTOME_TRANSCRIPTION_OF_E2F_TARGETS_UNDER_NEGATIVE_CONTROL_BY_DREAM_COMPLEX		15	0.33681375	1.3052436	0.0	0.4461667	1.0	1650	tags=27%, list=17%, signal=32%
REACTOME_HSF1_DEPENDENT_TRANSACTIVATION	REACTOME_HSF1_DEPENDENT_TRANSACTIVATION		29	0.3436389	1.3048229	0.2	0.44602475	1.0	890	tags=21%, list=9%, signal=23%
YANG_BREAST_CANCER_ESR1_BULK_DN	YANG_BREAST_CANCER_ESR1_BULK_DN		18	0.39649972	1.3037944	0.0	0.44868875	1.0	194	tags=11%, list=2%, signal=11%
ROZANOV_MMP14_TARGETS_SUBSET	ROZANOV_MMP14_TARGETS_SUBSET		26	0.63721937	1.3034726	0.0	0.44783267	1.0	887	tags=46%, list=9%, signal=51%
KAAB_FAILED_HEART_ATRIUM_UP	KAAB_FAILED_HEART_ATRIUM_UP		32	0.46315378	1.303398	0.0	0.44654208	1.0	1636	tags=31%, list=16%, signal=37%
FARMER_BREAST_CANCER_CLUSTER_2	FARMER_BREAST_CANCER_CLUSTER_2		27	0.44567165	1.3026829	0.25	0.4479868	1.0	2678	tags=56%, list=27%, signal=76%
REACTOME_INFECTION_WITH_MYCOBACTERIUM_TUBERCULOSIS	REACTOME_INFECTION_WITH_MYCOBACTERIUM_TUBERCULOSIS		23	0.4299275	1.3023835	0.25	0.44769824	1.0	1663	tags=35%, list=17%, signal=42%
HUANG_GATA2_TARGETS_DN	HUANG_GATA2_TARGETS_DN		51	0.45498258	1.3017546	0.0	0.44948423	1.0	1135	tags=27%, list=11%, signal=31%
BILD_HRAS_ONCOGENIC_SIGNATURE	BILD_HRAS_ONCOGENIC_SIGNATURE		169	0.40831575	1.3017516	0.0	0.44820365	1.0	747	tags=22%, list=7%, signal=24%
TENEDINI_MEGAKARYOCYTE_MARKERS	TENEDINI_MEGAKARYOCYTE_MARKERS		61	0.42709127	1.3009748	0.0	0.44852358	1.0	1463	tags=28%, list=15%, signal=32%
REACTOME_MECP2_REGULATES_NEURONAL_RECEPTORS_AND_CHANNELS	REACTOME_MECP2_REGULATES_NEURONAL_RECEPTORS_AND_CHANNELS		15	0.5713295	1.3009336	0.0	0.447253	1.0	1369	tags=33%, list=14%, signal=39%
BIOCARTA_BARRESTIN_SRC_PATHWAY	BIOCARTA_BARRESTIN_SRC_PATHWAY		16	0.5219985	1.3005931	0.16666667	0.44793552	1.0	2289	tags=56%, list=23%, signal=73%
WINZEN_DEGRADED_VIA_KHSRP	WINZEN_DEGRADED_VIA_KHSRP		73	0.4619361	1.2991713	0.0	0.45254838	1.0	918	tags=27%, list=9%, signal=30%
YAO_TEMPORAL_RESPONSE_TO_PROGESTERONE_CLUSTER_14	YAO_TEMPORAL_RESPONSE_TO_PROGESTERONE_CLUSTER_14		117	0.38601762	1.2990052	0.16666667	0.45185754	1.0	2123	tags=32%, list=21%, signal=41%
MARTIN_VIRAL_GPCR_SIGNALING_UP	MARTIN_VIRAL_GPCR_SIGNALING_UP		55	0.53124094	1.298324	0.0	0.45425555	1.0	504	tags=20%, list=5%, signal=21%
CROMER_METASTASIS_UP	CROMER_METASTASIS_UP		69	0.43403828	1.2977681	0.0	0.4546748	1.0	742	tags=17%, list=7%, signal=19%
AMIT_EGF_RESPONSE_60_MCF10A	AMIT_EGF_RESPONSE_60_MCF10A		32	0.61365974	1.2973948	0.0	0.4540347	1.0	434	tags=38%, list=4%, signal=39%
LINDGREN_BLADDER_CANCER_CLUSTER_1_DN	LINDGREN_BLADDER_CANCER_CLUSTER_1_DN		284	0.29976118	1.2973039	0.2	0.45296592	1.0	775	tags=17%, list=8%, signal=17%
BERENJENO_ROCK_SIGNALING_NOT_VIA_RHOA_DN	BERENJENO_ROCK_SIGNALING_NOT_VIA_RHOA_DN		44	0.39389625	1.2968547	0.25	0.45398882	1.0	2032	tags=36%, list=20%, signal=45%
MULLIGHAN_MLL_SIGNATURE_2_DN	MULLIGHAN_MLL_SIGNATURE_2_DN		227	0.29233053	1.2961748	0.0	0.4548517	1.0	1175	tags=20%, list=12%, signal=22%
PID_INTEGRIN_A9B1_PATHWAY	PID_INTEGRIN_A9B1_PATHWAY		22	0.65876824	1.2961677	0.2	0.45359865	1.0	675	tags=27%, list=7%, signal=29%
CHESLER_BRAIN_HIGHEST_GENETIC_VARIANCE	CHESLER_BRAIN_HIGHEST_GENETIC_VARIANCE		31	0.46462902	1.2959769	0.0	0.45309752	1.0	1128	tags=26%, list=11%, signal=29%
VECCHI_GASTRIC_CANCER_EARLY_UP	VECCHI_GASTRIC_CANCER_EARLY_UP		263	0.30438322	1.2953687	0.25	0.45333827	1.0	2516	tags=34%, list=25%, signal=45%
ANASTASSIOU_MULTICANCER_INVASIVENESS_SIGNATURE	ANASTASSIOU_MULTICANCER_INVASIVENESS_SIGNATURE		54	0.56162643	1.2952163	0.25	0.45209965	1.0	731	tags=35%, list=7%, signal=38%
QI_PLASMACYTOMA_UP	QI_PLASMACYTOMA_UP		217	0.35780296	1.2947334	0.16666667	0.4531103	1.0	2107	tags=35%, list=21%, signal=43%
FERRANDO_HOX11_NEIGHBORS	FERRANDO_HOX11_NEIGHBORS		23	0.45218226	1.2945558	0.33333334	0.45255247	1.0	2142	tags=39%, list=21%, signal=50%
PETROVA_ENDOTHELIUM_LYMPHATIC_VS_BLOOD_DN	PETROVA_ENDOTHELIUM_LYMPHATIC_VS_BLOOD_DN		158	0.44222018	1.29437	0.0	0.45199317	1.0	968	tags=25%, list=10%, signal=28%
CUI_GLUCOSE_DEPRIVATION	CUI_GLUCOSE_DEPRIVATION		51	0.3783553	1.2942557	0.16666667	0.45151716	1.0	760	tags=16%, list=8%, signal=17%
MOOTHA_GLYCOLYSIS	MOOTHA_GLYCOLYSIS		21	0.49207968	1.2941564	0.2	0.45063016	1.0	1293	tags=43%, list=13%, signal=49%
POMEROY_MEDULLOBLASTOMA_DESMOPLASIC_VS_CLASSIC_DN	POMEROY_MEDULLOBLASTOMA_DESMOPLASIC_VS_CLASSIC_DN		54	0.47552845	1.29391	0.0	0.45023125	1.0	457	tags=15%, list=5%, signal=15%
GU_PDEF_TARGETS_UP	GU_PDEF_TARGETS_UP		68	0.4761297	1.2910937	0.25	0.46045315	1.0	742	tags=22%, list=7%, signal=24%
ONO_FOXP3_TARGETS_UP	ONO_FOXP3_TARGETS_UP		17	0.4452773	1.2909923	0.16666667	0.4596596	1.0	2715	tags=41%, list=27%, signal=56%
PUIFFE_INVASION_INHIBITED_BY_ASCITES_UP	PUIFFE_INVASION_INHIBITED_BY_ASCITES_UP		66	0.29552537	1.2903175	0.0	0.46176568	1.0	2046	tags=26%, list=20%, signal=32%
SUNG_METASTASIS_STROMA_DN	SUNG_METASTASIS_STROMA_DN		44	0.39999083	1.2896701	0.0	0.4633734	1.0	1308	tags=23%, list=13%, signal=26%
PID_S1P_S1P3_PATHWAY	PID_S1P_S1P3_PATHWAY		26	0.5348378	1.289152	0.0	0.463305	1.0	1665	tags=42%, list=17%, signal=51%
VERRECCHIA_RESPONSE_TO_TGFB1_C5	VERRECCHIA_RESPONSE_TO_TGFB1_C5		20	0.47821176	1.2870793	0.2	0.4704813	1.0	2075	tags=35%, list=21%, signal=44%
REACTOME_INTERLEUKIN_6_FAMILY_SIGNALING	REACTOME_INTERLEUKIN_6_FAMILY_SIGNALING		21	0.45944756	1.2864344	0.0	0.46985134	1.0	406	tags=19%, list=4%, signal=20%
MIKKELSEN_ES_LCP_WITH_H3K4ME3	MIKKELSEN_ES_LCP_WITH_H3K4ME3		60	0.39192218	1.2857515	0.0	0.47080058	1.0	2047	tags=32%, list=20%, signal=40%
REACTOME_BIOSYNTHESIS_OF_THE_N_GLYCAN_PRECURSOR_DOLICHOL_LIPID_LINKED_OLIGOSACCHARIDE_LLO_AND_TRANSFER_TO_A_NASCENT_PROTEIN	REACTOME_BIOSYNTHESIS_OF_THE_N_GLYCAN_PRECURSOR_DOLICHOL_LIPID_LINKED_OLIGOSACCHARIDE_LLO_AND_TRANSFER_TO_A_NASCENT_PROTEIN		44	0.30657434	1.2856646	0.25	0.46972552	1.0	3191	tags=48%, list=32%, signal=70%
ONDER_CDH1_TARGETS_1_UP	ONDER_CDH1_TARGETS_1_UP		113	0.3400268	1.2853774	0.0	0.47022304	1.0	1145	tags=21%, list=11%, signal=24%
WESTON_VEGFA_TARGETS_12HR	WESTON_VEGFA_TARGETS_12HR		24	0.6290395	1.2851793	0.0	0.4692918	1.0	1364	tags=54%, list=14%, signal=63%
SILIGAN_TARGETS_OF_EWS_FLI1_FUSION_DN	SILIGAN_TARGETS_OF_EWS_FLI1_FUSION_DN		17	0.37584156	1.2836438	0.0	0.47266668	1.0	1305	tags=29%, list=13%, signal=34%
DANG_MYC_TARGETS_DN	DANG_MYC_TARGETS_DN		29	0.5038657	1.2831354	0.2	0.47265095	1.0	1037	tags=28%, list=10%, signal=31%
DARWICHE_PAPILLOMA_RISK_HIGH_DN	DARWICHE_PAPILLOMA_RISK_HIGH_DN		108	0.3451668	1.2831326	0.0	0.47142646	1.0	1747	tags=27%, list=17%, signal=32%
SENGUPTA_EBNA1_ANTICORRELATED	SENGUPTA_EBNA1_ANTICORRELATED		72	0.3590428	1.2831116	0.2	0.4702083	1.0	2168	tags=33%, list=22%, signal=42%
ANDERSEN_CHOLANGIOCARCINOMA_CLASS1	ANDERSEN_CHOLANGIOCARCINOMA_CLASS1		33	0.4955617	1.2828794	0.2	0.4689964	1.0	1318	tags=24%, list=13%, signal=28%
BROCKE_APOPTOSIS_REVERSED_BY_IL6	BROCKE_APOPTOSIS_REVERSED_BY_IL6		138	0.4385638	1.281265	0.2	0.47664958	1.0	810	tags=17%, list=8%, signal=18%
REACTOME_COOPERATION_OF_PDCL_PHLP1_AND_TRIC_CCT_IN_G_PROTEIN_BETA_FOLDING	REACTOME_COOPERATION_OF_PDCL_PHLP1_AND_TRIC_CCT_IN_G_PROTEIN_BETA_FOLDING		34	0.34240162	1.2807394	0.14285715	0.47663215	1.0	2231	tags=38%, list=22%, signal=49%
DARWICHE_SQUAMOUS_CELL_CARCINOMA_UP	DARWICHE_SQUAMOUS_CELL_CARCINOMA_UP		105	0.38489532	1.2800645	0.0	0.47899404	1.0	1953	tags=29%, list=20%, signal=35%
AMIT_EGF_RESPONSE_120_HELA	AMIT_EGF_RESPONSE_120_HELA		58	0.5444698	1.278706	0.0	0.481829	1.0	798	tags=26%, list=8%, signal=28%
SARTIPY_BLUNTED_BY_INSULIN_RESISTANCE_UP	SARTIPY_BLUNTED_BY_INSULIN_RESISTANCE_UP		15	0.6835951	1.2785536	0.25	0.48150003	1.0	253	tags=33%, list=3%, signal=34%
AMIT_SERUM_RESPONSE_120_MCF10A	AMIT_SERUM_RESPONSE_120_MCF10A		53	0.51198775	1.2774565	0.0	0.4830345	1.0	1488	tags=32%, list=15%, signal=37%
PID_NFAT_TFPATHWAY	PID_NFAT_TFPATHWAY		38	0.5861856	1.2772213	0.0	0.48306185	1.0	1769	tags=39%, list=18%, signal=48%
NABA_ECM_REGULATORS	NABA_ECM_REGULATORS		164	0.35666317	1.2763631	0.2	0.48607856	1.0	2025	tags=32%, list=20%, signal=39%
SWEET_KRAS_TARGETS_UP	SWEET_KRAS_TARGETS_UP		70	0.48771432	1.2760276	0.0	0.48547906	1.0	1354	tags=31%, list=14%, signal=36%
REACTOME_SIGNALING_BY_TGF_BETA_FAMILY_MEMBERS	REACTOME_SIGNALING_BY_TGF_BETA_FAMILY_MEMBERS		86	0.34143907	1.2751817	0.0	0.4878863	1.0	476	tags=12%, list=5%, signal=12%
PID_IL4_2PATHWAY	PID_IL4_2PATHWAY		58	0.35503912	1.2741412	0.25	0.490658	1.0	1147	tags=24%, list=11%, signal=27%
WESTON_VEGFA_TARGETS_3HR	WESTON_VEGFA_TARGETS_3HR		62	0.45125985	1.2736667	0.0	0.4911784	1.0	1364	tags=37%, list=14%, signal=43%
XU_HGF_SIGNALING_NOT_VIA_AKT1_6HR	XU_HGF_SIGNALING_NOT_VIA_AKT1_6HR		24	0.50818384	1.2731236	0.0	0.49214983	1.0	2143	tags=50%, list=21%, signal=64%
COATES_MACROPHAGE_M1_VS_M2_UP	COATES_MACROPHAGE_M1_VS_M2_UP		54	0.46565923	1.2724183	0.14285715	0.4938613	1.0	489	tags=17%, list=5%, signal=17%
REACTOME_INSULIN_RECEPTOR_RECYCLING	REACTOME_INSULIN_RECEPTOR_RECYCLING		19	0.50951153	1.2719254	0.16666667	0.4939291	1.0	3329	tags=58%, list=33%, signal=87%
KUROZUMI_RESPONSE_TO_ONCOCYTIC_VIRUS	KUROZUMI_RESPONSE_TO_ONCOCYTIC_VIRUS		40	0.48410454	1.2711514	0.0	0.496098	1.0	1389	tags=25%, list=14%, signal=29%
MULLIGHAN_MLL_SIGNATURE_1_DN	MULLIGHAN_MLL_SIGNATURE_1_DN		192	0.29412988	1.2705684	0.25	0.49662557	1.0	990	tags=18%, list=10%, signal=19%
BROWNE_HCMV_INFECTION_12HR_UP	BROWNE_HCMV_INFECTION_12HR_UP		99	0.3242361	1.2699816	0.0	0.49745885	1.0	1495	tags=27%, list=15%, signal=32%
PID_TAP63_PATHWAY	PID_TAP63_PATHWAY		48	0.32369485	1.2698848	0.16666667	0.4968949	1.0	1175	tags=17%, list=12%, signal=19%
NAGASHIMA_EGF_SIGNALING_UP	NAGASHIMA_EGF_SIGNALING_UP		51	0.79293233	1.2691555	0.0	0.49806094	1.0	388	tags=45%, list=4%, signal=47%
REACTOME_KINESINS	REACTOME_KINESINS		35	0.37842804	1.268486	0.33333334	0.5004867	1.0	3078	tags=46%, list=31%, signal=66%
YAO_TEMPORAL_RESPONSE_TO_PROGESTERONE_CLUSTER_8	YAO_TEMPORAL_RESPONSE_TO_PROGESTERONE_CLUSTER_8		41	0.4981197	1.2674134	0.0	0.49991918	1.0	634	tags=22%, list=6%, signal=23%
URS_ADIPOCYTE_DIFFERENTIATION_UP	URS_ADIPOCYTE_DIFFERENTIATION_UP		62	0.4558637	1.2665569	0.2	0.50090075	1.0	472	tags=21%, list=5%, signal=22%
BOYLAN_MULTIPLE_MYELOMA_PCA1_UP	BOYLAN_MULTIPLE_MYELOMA_PCA1_UP		92	0.45213234	1.2664647	0.25	0.49987036	1.0	1051	tags=29%, list=11%, signal=32%
PID_IL8_CXCR1_PATHWAY	PID_IL8_CXCR1_PATHWAY		23	0.4254455	1.2656413	0.2	0.50056833	1.0	2336	tags=48%, list=23%, signal=62%
CHIARETTI_ACUTE_LYMPHOBLASTIC_LEUKEMIA_ZAP70	CHIARETTI_ACUTE_LYMPHOBLASTIC_LEUKEMIA_ZAP70		61	0.3941673	1.2647542	0.33333334	0.5021728	1.0	2141	tags=38%, list=21%, signal=48%
REACTOME_SIGNALING_BY_NTRKS	REACTOME_SIGNALING_BY_NTRKS		127	0.30770302	1.2642666	0.0	0.5028696	1.0	388	tags=10%, list=4%, signal=11%
NABA_PROTEOGLYCANS	NABA_PROTEOGLYCANS		22	0.49046984	1.2641069	0.2	0.50184435	1.0	357	tags=23%, list=4%, signal=24%
REACTOME_VEGFR2_MEDIATED_VASCULAR_PERMEABILITY	REACTOME_VEGFR2_MEDIATED_VASCULAR_PERMEABILITY		20	0.41868436	1.2636582	0.16666667	0.50273967	1.0	1567	tags=25%, list=16%, signal=30%
DARWICHE_PAPILLOMA_RISK_LOW_UP	DARWICHE_PAPILLOMA_RISK_LOW_UP		103	0.36531016	1.2635084	0.0	0.50308424	1.0	2461	tags=39%, list=25%, signal=51%
JI_RESPONSE_TO_FSH_DN	JI_RESPONSE_TO_FSH_DN		50	0.5042525	1.263377	0.33333334	0.5020651	1.0	956	tags=28%, list=10%, signal=31%
REACTOME_NOTCH3_INTRACELLULAR_DOMAIN_REGULATES_TRANSCRIPTION	REACTOME_NOTCH3_INTRACELLULAR_DOMAIN_REGULATES_TRANSCRIPTION		19	0.43397295	1.2631055	0.0	0.5019996	1.0	2133	tags=47%, list=21%, signal=60%
SMIRNOV_RESPONSE_TO_IR_6HR_DN	SMIRNOV_RESPONSE_TO_IR_6HR_DN		95	0.48577988	1.2627407	0.0	0.50221145	1.0	1498	tags=31%, list=15%, signal=36%
HOWLIN_PUBERTAL_MAMMARY_GLAND	HOWLIN_PUBERTAL_MAMMARY_GLAND		50	0.4967499	1.2624213	0.0	0.50215125	1.0	1176	tags=38%, list=12%, signal=43%
GROSS_ELK3_TARGETS_UP	GROSS_ELK3_TARGETS_UP		18	0.48161203	1.261635	0.14285715	0.5030393	1.0	2209	tags=50%, list=22%, signal=64%
IWANAGA_CARCINOGENESIS_BY_KRAS_PTEN_UP	IWANAGA_CARCINOGENESIS_BY_KRAS_PTEN_UP		114	0.35979337	1.2605537	0.0	0.5067579	1.0	1077	tags=22%, list=11%, signal=24%
REACTOME_INTEGRIN_CELL_SURFACE_INTERACTIONS	REACTOME_INTEGRIN_CELL_SURFACE_INTERACTIONS		71	0.5304709	1.2601385	0.0	0.5071207	1.0	1083	tags=31%, list=11%, signal=35%
MARKEY_RB1_CHRONIC_LOF_UP	MARKEY_RB1_CHRONIC_LOF_UP		95	0.3290478	1.259192	0.0	0.50894415	1.0	1212	tags=23%, list=12%, signal=26%
VALK_AML_CLUSTER_1	VALK_AML_CLUSTER_1		23	0.6607008	1.2586823	0.0	0.5096296	1.0	449	tags=35%, list=4%, signal=36%
SCIAN_INVERSED_TARGETS_OF_TP53_AND_TP73_DN	SCIAN_INVERSED_TARGETS_OF_TP53_AND_TP73_DN		30	0.46101025	1.258593	0.2	0.5084389	1.0	695	tags=20%, list=7%, signal=21%
REACTOME_SIGNALING_BY_RECEPTOR_TYROSINE_KINASES	REACTOME_SIGNALING_BY_RECEPTOR_TYROSINE_KINASES		429	0.28529856	1.2576998	0.0	0.5115293	1.0	1500	tags=20%, list=15%, signal=23%
REACTOME_TP53_REGULATES_TRANSCRIPTION_OF_ADDITIONAL_CELL_CYCLE_GENES_WHOSE_EXACT_ROLE_IN_THE_P53_PATHWAY_REMAIN_UNCERTAIN	REACTOME_TP53_REGULATES_TRANSCRIPTION_OF_ADDITIONAL_CELL_CYCLE_GENES_WHOSE_EXACT_ROLE_IN_THE_P53_PATHWAY_REMAIN_UNCERTAIN		16	0.45355445	1.2574173	0.16666667	0.5108396	1.0	885	tags=31%, list=9%, signal=34%
SESTO_RESPONSE_TO_UV_C3	SESTO_RESPONSE_TO_UV_C3		17	0.6568669	1.2573094	0.4	0.5099414	1.0	1044	tags=35%, list=10%, signal=39%
TURASHVILI_BREAST_LOBULAR_CARCINOMA_VS_DUCTAL_NORMAL_UP	TURASHVILI_BREAST_LOBULAR_CARCINOMA_VS_DUCTAL_NORMAL_UP		51	0.6386355	1.2559689	0.0	0.51454604	1.0	970	tags=49%, list=10%, signal=54%
AMIT_DELAYED_EARLY_GENES	AMIT_DELAYED_EARLY_GENES		18	0.83738166	1.2554063	0.0	0.51521826	1.0	265	tags=44%, list=3%, signal=46%
JEON_SMAD6_TARGETS_DN	JEON_SMAD6_TARGETS_DN		19	0.5087187	1.2549268	0.0	0.5159883	1.0	1734	tags=42%, list=17%, signal=51%
MORI_LARGE_PRE_BII_LYMPHOCYTE_UP	MORI_LARGE_PRE_BII_LYMPHOCYTE_UP		75	0.31275037	1.2536564	0.2	0.5205125	1.0	1463	tags=25%, list=15%, signal=29%
PID_CD8_TCR_DOWNSTREAM_PATHWAY	PID_CD8_TCR_DOWNSTREAM_PATHWAY		59	0.37719065	1.2531519	0.0	0.52033854	1.0	892	tags=20%, list=9%, signal=22%
REACTOME_RHO_GTPASES_ACTIVATE_IQGAPS	REACTOME_RHO_GTPASES_ACTIVATE_IQGAPS		23	0.35542223	1.2531189	0.33333334	0.5191478	1.0	943	tags=17%, list=9%, signal=19%
BIOCARTA_ATM_PATHWAY	BIOCARTA_ATM_PATHWAY		18	0.40333655	1.2529184	0.0	0.5181023	1.0	2128	tags=44%, list=21%, signal=56%
GREGORY_SYNTHETIC_LETHAL_WITH_IMATINIB	GREGORY_SYNTHETIC_LETHAL_WITH_IMATINIB		120	0.3241237	1.2527122	0.25	0.5179795	1.0	1643	tags=22%, list=16%, signal=26%
REACTOME_COLLAGEN_FORMATION	REACTOME_COLLAGEN_FORMATION		68	0.47788998	1.2524669	0.0	0.51769435	1.0	1052	tags=32%, list=11%, signal=36%
ZHAN_MULTIPLE_MYELOMA_PR_UP	ZHAN_MULTIPLE_MYELOMA_PR_UP		33	0.5860319	1.2515769	0.5	0.518304	1.0	2925	tags=67%, list=29%, signal=94%
MCCLUNG_COCAINE_REWARD_5D	MCCLUNG_COCAINE_REWARD_5D		59	0.30327514	1.2514797	0.25	0.51801246	1.0	1734	tags=27%, list=17%, signal=33%
LI_INDUCED_T_TO_NATURAL_KILLER_UP	LI_INDUCED_T_TO_NATURAL_KILLER_UP		204	0.4092664	1.2513446	0.0	0.51767427	1.0	1221	tags=22%, list=12%, signal=25%
PID_IL8_CXCR2_PATHWAY	PID_IL8_CXCR2_PATHWAY		29	0.40317369	1.2512745	0.0	0.51650834	1.0	1855	tags=41%, list=19%, signal=51%
MENSE_HYPOXIA_UP	MENSE_HYPOXIA_UP		68	0.52051324	1.2511863	0.0	0.51599354	1.0	1137	tags=34%, list=11%, signal=38%
RASHI_RESPONSE_TO_IONIZING_RADIATION_1	RASHI_RESPONSE_TO_IONIZING_RADIATION_1		29	0.6381569	1.2508295	0.2	0.5160243	1.0	752	tags=41%, list=8%, signal=45%
WELCH_GATA1_TARGETS	WELCH_GATA1_TARGETS		22	0.5259278	1.2508266	0.2	0.51486987	1.0	540	tags=23%, list=5%, signal=24%
HOSHIDA_LIVER_CANCER_SURVIVAL_UP	HOSHIDA_LIVER_CANCER_SURVIVAL_UP		69	0.41374105	1.2497883	0.0	0.516065	1.0	741	tags=23%, list=7%, signal=25%
BIOCARTA_EFP_PATHWAY	BIOCARTA_EFP_PATHWAY		15	0.5916	1.2496144	0.33333334	0.5165686	1.0	2212	tags=47%, list=22%, signal=60%
YAO_TEMPORAL_RESPONSE_TO_PROGESTERONE_CLUSTER_5	YAO_TEMPORAL_RESPONSE_TO_PROGESTERONE_CLUSTER_5		23	0.5074687	1.2496003	0.0	0.5154207	1.0	1474	tags=35%, list=15%, signal=41%
LIU_TARGETS_OF_VMYB_VS_CMYB_DN	LIU_TARGETS_OF_VMYB_VS_CMYB_DN		29	0.4817727	1.2494806	0.0	0.5144136	1.0	576	tags=24%, list=6%, signal=26%
MORI_IMMATURE_B_LYMPHOCYTE_DN	MORI_IMMATURE_B_LYMPHOCYTE_DN		79	0.36032918	1.2477562	0.25	0.5183952	1.0	1524	tags=29%, list=15%, signal=34%
SCHLINGEMANN_SKIN_CARCINOGENESIS_TPA_DN	SCHLINGEMANN_SKIN_CARCINOGENESIS_TPA_DN		20	0.48960572	1.2475829	0.14285715	0.51753896	1.0	549	tags=20%, list=5%, signal=21%
WINTER_HYPOXIA_DN	WINTER_HYPOXIA_DN		37	0.46909484	1.2470579	0.33333334	0.51707137	1.0	1017	tags=27%, list=10%, signal=30%
WINTER_HYPOXIA_METAGENE	WINTER_HYPOXIA_METAGENE		212	0.4524841	1.2454726	0.0	0.5210591	1.0	547	tags=19%, list=5%, signal=20%
DUAN_PRDM5_TARGETS	DUAN_PRDM5_TARGETS		54	0.37880304	1.244411	0.0	0.52362394	1.0	1883	tags=30%, list=19%, signal=36%
BENPORATH_ES_2	BENPORATH_ES_2		23	0.48819798	1.2440747	0.33333334	0.52370834	1.0	2037	tags=43%, list=20%, signal=54%
MARSON_BOUND_BY_E2F4_UNSTIMULATED	MARSON_BOUND_BY_E2F4_UNSTIMULATED		374	0.2507657	1.2439344	0.0	0.5233714	1.0	2621	tags=31%, list=26%, signal=41%
CHARAFE_BREAST_CANCER_BASAL_VS_MESENCHYMAL_UP	CHARAFE_BREAST_CANCER_BASAL_VS_MESENCHYMAL_UP		68	0.3570181	1.2427547	0.0	0.5264956	1.0	2542	tags=38%, list=25%, signal=51%
SANSOM_APC_MYC_TARGETS	SANSOM_APC_MYC_TARGETS		166	0.2659245	1.2427331	0.0	0.525351	1.0	1905	tags=21%, list=19%, signal=26%
DARWICHE_PAPILLOMA_RISK_HIGH_UP	DARWICHE_PAPILLOMA_RISK_HIGH_UP		96	0.34842864	1.2410203	0.0	0.5299246	1.0	2461	tags=35%, list=25%, signal=47%
PANGAS_TUMOR_SUPPRESSION_BY_SMAD1_AND_SMAD5_DN	PANGAS_TUMOR_SUPPRESSION_BY_SMAD1_AND_SMAD5_DN		92	0.35154733	1.2408218	0.0	0.5292253	1.0	1209	tags=20%, list=12%, signal=22%
BIOCARTA_VIP_PATHWAY	BIOCARTA_VIP_PATHWAY		23	0.42595518	1.2404978	0.0	0.5286313	1.0	146	tags=13%, list=1%, signal=13%
MARTENS_TRETINOIN_RESPONSE_UP	MARTENS_TRETINOIN_RESPONSE_UP		410	0.36464578	1.2404646	0.2	0.5276241	1.0	1869	tags=29%, list=19%, signal=34%
REACTOME_TRANSCRIPTIONAL_REGULATION_BY_MECP2	REACTOME_TRANSCRIPTIONAL_REGULATION_BY_MECP2		47	0.36316153	1.2395006	0.2	0.52939934	1.0	1444	tags=21%, list=14%, signal=25%
REACTOME_SENESCENCE_ASSOCIATED_SECRETORY_PHENOTYPE_SASP	REACTOME_SENESCENCE_ASSOCIATED_SECRETORY_PHENOTYPE_SASP		43	0.35743204	1.239421	0.0	0.52826333	1.0	504	tags=14%, list=5%, signal=15%
MA_MYELOID_DIFFERENTIATION_UP	MA_MYELOID_DIFFERENTIATION_UP		35	0.45570815	1.239197	0.0	0.5279364	1.0	1092	tags=20%, list=11%, signal=22%
DALESSIO_TSA_RESPONSE	DALESSIO_TSA_RESPONSE		16	0.58979636	1.2391098	0.2	0.52693915	1.0	348	tags=25%, list=3%, signal=26%
COULOUARN_TEMPORAL_TGFB1_SIGNATURE_UP	COULOUARN_TEMPORAL_TGFB1_SIGNATURE_UP		81	0.4287248	1.2386476	0.0	0.52717423	1.0	553	tags=17%, list=6%, signal=18%
REACTOME_BINDING_AND_UPTAKE_OF_LIGANDS_BY_SCAVENGER_RECEPTORS	REACTOME_BINDING_AND_UPTAKE_OF_LIGANDS_BY_SCAVENGER_RECEPTORS		35	0.609815	1.2381783	0.25	0.5279379	1.0	531	tags=29%, list=5%, signal=30%
WANG_BARRETTS_ESOPHAGUS_UP	WANG_BARRETTS_ESOPHAGUS_UP		45	0.39477748	1.2364299	0.2	0.533263	1.0	1477	tags=31%, list=15%, signal=36%
MATZUK_SPERMATOGONIA	MATZUK_SPERMATOGONIA		16	0.71744186	1.2351187	0.0	0.5361391	1.0	1728	tags=50%, list=17%, signal=60%
LEI_MYB_TARGETS	LEI_MYB_TARGETS		298	0.37070113	1.2350869	0.25	0.53513503	1.0	1145	tags=23%, list=11%, signal=26%
ROESSLER_LIVER_CANCER_METASTASIS_UP	ROESSLER_LIVER_CANCER_METASTASIS_UP		101	0.34213576	1.2344741	0.0	0.5355889	1.0	1461	tags=20%, list=15%, signal=23%
MATSUDA_NATURAL_KILLER_DIFFERENTIATION	MATSUDA_NATURAL_KILLER_DIFFERENTIATION		336	0.32623446	1.2344139	0.33333334	0.5344613	1.0	1080	tags=18%, list=11%, signal=20%
DEBIASI_APOPTOSIS_BY_REOVIRUS_INFECTION_DN	DEBIASI_APOPTOSIS_BY_REOVIRUS_INFECTION_DN		257	0.26377216	1.2336477	0.0	0.5358213	1.0	1490	tags=23%, list=15%, signal=26%
LASTOWSKA_COAMPLIFIED_WITH_MYCN	LASTOWSKA_COAMPLIFIED_WITH_MYCN		27	0.3239327	1.2333605	0.0	0.5355599	1.0	346	tags=11%, list=3%, signal=11%
SHAFFER_IRF4_TARGETS_IN_PLASMA_CELL_VS_MATURE_B_LYMPHOCYTE	SHAFFER_IRF4_TARGETS_IN_PLASMA_CELL_VS_MATURE_B_LYMPHOCYTE		57	0.42956027	1.233211	0.0	0.5348487	1.0	1508	tags=33%, list=15%, signal=39%
DAZARD_UV_RESPONSE_CLUSTER_G28	DAZARD_UV_RESPONSE_CLUSTER_G28		17	0.7417149	1.2326758	0.0	0.53593755	1.0	307	tags=29%, list=3%, signal=30%
REACTOME_CELL_CELL_JUNCTION_ORGANIZATION	REACTOME_CELL_CELL_JUNCTION_ORGANIZATION		43	0.41393095	1.2320497	0.33333334	0.53657645	1.0	2087	tags=35%, list=21%, signal=44%
FERRARI_RESPONSE_TO_FENRETINIDE_UP	FERRARI_RESPONSE_TO_FENRETINIDE_UP		20	0.6304471	1.2313966	0.2	0.53832763	1.0	155	tags=25%, list=2%, signal=25%
SABATES_COLORECTAL_ADENOMA_UP	SABATES_COLORECTAL_ADENOMA_UP		88	0.44521886	1.2300934	0.33333334	0.5429356	1.0	1308	tags=33%, list=13%, signal=38%
CHIANG_LIVER_CANCER_SUBCLASS_PROLIFERATION_UP	CHIANG_LIVER_CANCER_SUBCLASS_PROLIFERATION_UP		114	0.3843065	1.2300647	0.0	0.54206777	1.0	2790	tags=45%, list=28%, signal=61%
PID_INTEGRIN2_PATHWAY	PID_INTEGRIN2_PATHWAY		24	0.48935783	1.2300197	0.2857143	0.5417233	1.0	717	tags=25%, list=7%, signal=27%
AMIT_EGF_RESPONSE_40_HELA	AMIT_EGF_RESPONSE_40_HELA		34	0.75322104	1.2291201	0.25	0.5443358	1.0	348	tags=47%, list=3%, signal=49%
PID_INTEGRIN_CS_PATHWAY	PID_INTEGRIN_CS_PATHWAY		23	0.43102023	1.2288039	0.0	0.5440422	1.0	2075	tags=39%, list=21%, signal=49%
REACTOME_SYNTHESIS_OF_SUBSTRATES_IN_N_GLYCAN_BIOSYTHESIS	REACTOME_SYNTHESIS_OF_SUBSTRATES_IN_N_GLYCAN_BIOSYTHESIS		38	0.3163889	1.2279283	0.0	0.5453802	1.0	2475	tags=39%, list=25%, signal=52%
DEURIG_T_CELL_PROLYMPHOCYTIC_LEUKEMIA_UP	DEURIG_T_CELL_PROLYMPHOCYTIC_LEUKEMIA_UP		267	0.25613973	1.2268497	0.0	0.5481668	1.0	1710	tags=22%, list=17%, signal=26%
MURAKAMI_UV_RESPONSE_6HR_UP	MURAKAMI_UV_RESPONSE_6HR_UP		28	0.4218606	1.2266711	0.33333334	0.5474545	1.0	1904	tags=29%, list=19%, signal=35%
KOKKINAKIS_METHIONINE_DEPRIVATION_48HR_UP	KOKKINAKIS_METHIONINE_DEPRIVATION_48HR_UP		123	0.33948398	1.2264113	0.16666667	0.54675883	1.0	764	tags=20%, list=8%, signal=21%
VALK_AML_WITH_EVI1	VALK_AML_WITH_EVI1		24	0.42695165	1.2259178	0.2	0.548407	1.0	240	tags=17%, list=2%, signal=17%
AMIT_EGF_RESPONSE_40_MCF10A	AMIT_EGF_RESPONSE_40_MCF10A		15	0.6626733	1.2257683	0.0	0.5475721	1.0	956	tags=47%, list=10%, signal=52%
REACTOME_G_ALPHA_Z_SIGNALLING_EVENTS	REACTOME_G_ALPHA_Z_SIGNALLING_EVENTS		39	0.39016834	1.2256774	0.0	0.5467706	1.0	2231	tags=38%, list=22%, signal=49%
BERENJENO_TRANSFORMED_BY_RHOA_FOREVER_DN	BERENJENO_TRANSFORMED_BY_RHOA_FOREVER_DN		23	0.7031842	1.2253935	0.0	0.54627556	1.0	887	tags=39%, list=9%, signal=43%
JECHLINGER_EPITHELIAL_TO_MESENCHYMAL_TRANSITION_DN	JECHLINGER_EPITHELIAL_TO_MESENCHYMAL_TRANSITION_DN		51	0.4295612	1.2246526	0.0	0.5487722	1.0	1419	tags=29%, list=14%, signal=34%
KANG_DOXORUBICIN_RESISTANCE_UP	KANG_DOXORUBICIN_RESISTANCE_UP		48	0.41016626	1.223691	0.0	0.55014455	1.0	2689	tags=42%, list=27%, signal=57%
KERLEY_RESPONSE_TO_CISPLATIN_UP	KERLEY_RESPONSE_TO_CISPLATIN_UP		38	0.5255022	1.2233286	0.16666667	0.55050296	1.0	591	tags=18%, list=6%, signal=20%
JAZAERI_BREAST_CANCER_BRCA1_VS_BRCA2_DN	JAZAERI_BREAST_CANCER_BRCA1_VS_BRCA2_DN		38	0.41602957	1.222837	0.0	0.5512768	1.0	1171	tags=26%, list=12%, signal=30%
WINNEPENNINCKX_MELANOMA_METASTASIS_UP	WINNEPENNINCKX_MELANOMA_METASTASIS_UP		111	0.35689637	1.2223514	0.2	0.5523386	1.0	2314	tags=37%, list=23%, signal=48%
BIOCARTA_CCR5_PATHWAY	BIOCARTA_CCR5_PATHWAY		15	0.5492597	1.2220688	0.25	0.55322224	1.0	930	tags=27%, list=9%, signal=29%
QI_HYPOXIA_TARGETS_OF_HIF1A_AND_FOXA2	QI_HYPOXIA_TARGETS_OF_HIF1A_AND_FOXA2		26	0.5150663	1.2212701	0.33333334	0.5537578	1.0	1628	tags=42%, list=16%, signal=50%
PROVENZANI_METASTASIS_DN	PROVENZANI_METASTASIS_DN		123	0.37714288	1.2206323	0.4	0.5546067	1.0	670	tags=11%, list=7%, signal=12%
LEE_LIVER_CANCER_ACOX1_UP	LEE_LIVER_CANCER_ACOX1_UP		56	0.44191593	1.2203916	0.5	0.5541246	1.0	341	tags=20%, list=3%, signal=20%
KLEIN_TARGETS_OF_BCR_ABL1_FUSION	KLEIN_TARGETS_OF_BCR_ABL1_FUSION		40	0.48404807	1.220164	0.25	0.5536806	1.0	1871	tags=28%, list=19%, signal=34%
SATO_SILENCED_BY_METHYLATION_IN_PANCREATIC_CANCER_1	SATO_SILENCED_BY_METHYLATION_IN_PANCREATIC_CANCER_1		309	0.3433767	1.2196504	0.0	0.5532548	1.0	785	tags=17%, list=8%, signal=18%
KEGG_CYSTEINE_AND_METHIONINE_METABOLISM	KEGG_CYSTEINE_AND_METHIONINE_METABOLISM		30	0.36126322	1.2194221	0.2	0.5532695	1.0	832	tags=23%, list=8%, signal=25%
SMIRNOV_CIRCULATING_ENDOTHELIOCYTES_IN_CANCER_UP	SMIRNOV_CIRCULATING_ENDOTHELIOCYTES_IN_CANCER_UP		138	0.43139377	1.2185843	0.2	0.55557066	1.0	890	tags=26%, list=9%, signal=28%
PARK_TRETINOIN_RESPONSE_AND_RARA_PLZF_FUSION	PARK_TRETINOIN_RESPONSE_AND_RARA_PLZF_FUSION		22	0.4443396	1.2175983	0.0	0.55871445	1.0	2022	tags=50%, list=20%, signal=63%
REACTOME_GLUTAMATE_NEUROTRANSMITTER_RELEASE_CYCLE	REACTOME_GLUTAMATE_NEUROTRANSMITTER_RELEASE_CYCLE		23	0.4473993	1.217381	0.0	0.5584436	1.0	2711	tags=57%, list=27%, signal=77%
BIOCARTA_ARENRF2_PATHWAY	BIOCARTA_ARENRF2_PATHWAY		20	0.5438099	1.2170591	0.25	0.55860025	1.0	540	tags=25%, list=5%, signal=26%
DORN_ADENOVIRUS_INFECTION_48HR_DN	DORN_ADENOVIRUS_INFECTION_48HR_DN		35	0.5169597	1.2169443	0.0	0.55777586	1.0	178	tags=23%, list=2%, signal=23%
ACEVEDO_LIVER_CANCER_DN	ACEVEDO_LIVER_CANCER_DN		368	0.3310124	1.2165122	0.2	0.55832803	1.0	1144	tags=20%, list=11%, signal=21%
REACTOME_NOTCH3_ACTIVATION_AND_TRANSMISSION_OF_SIGNAL_TO_THE_NUCLEUS	REACTOME_NOTCH3_ACTIVATION_AND_TRANSMISSION_OF_SIGNAL_TO_THE_NUCLEUS		18	0.4628394	1.2152162	0.14285715	0.56107146	1.0	344	tags=17%, list=3%, signal=17%
CHO_NR4A1_TARGETS	CHO_NR4A1_TARGETS		24	0.45856807	1.2145487	0.0	0.56266326	1.0	348	tags=13%, list=3%, signal=13%
BIOCARTA_P53_PATHWAY	BIOCARTA_P53_PATHWAY		16	0.4507519	1.2143309	0.0	0.56251246	1.0	1650	tags=38%, list=17%, signal=45%
DORN_ADENOVIRUS_INFECTION_32HR_DN	DORN_ADENOVIRUS_INFECTION_32HR_DN		35	0.48301202	1.2143242	0.0	0.5614223	1.0	178	tags=20%, list=2%, signal=20%
PID_FOXM1_PATHWAY	PID_FOXM1_PATHWAY		39	0.36472905	1.2141199	0.25	0.5612295	1.0	2345	tags=38%, list=23%, signal=50%
NAKAMURA_ADIPOGENESIS_EARLY_DN	NAKAMURA_ADIPOGENESIS_EARLY_DN		33	0.5234961	1.21404	0.0	0.5609488	1.0	1134	tags=36%, list=11%, signal=41%
DAZARD_UV_RESPONSE_CLUSTER_G24	DAZARD_UV_RESPONSE_CLUSTER_G24		20	0.42330936	1.213224	0.0	0.562469	1.0	857	tags=25%, list=9%, signal=27%
ZWANG_EGF_INTERVAL_DN	ZWANG_EGF_INTERVAL_DN		119	0.3073612	1.213135	0.0	0.56183106	1.0	772	tags=15%, list=8%, signal=16%
HOEBEKE_LYMPHOID_STEM_CELL_DN	HOEBEKE_LYMPHOID_STEM_CELL_DN		76	0.42106658	1.2130874	0.2	0.5611647	1.0	1053	tags=20%, list=11%, signal=22%
GARGALOVIC_RESPONSE_TO_OXIDIZED_PHOSPHOLIPIDS_BLUE_UP	GARGALOVIC_RESPONSE_TO_OXIDIZED_PHOSPHOLIPIDS_BLUE_UP		83	0.40592155	1.2118031	0.0	0.56452644	1.0	1377	tags=30%, list=14%, signal=35%
DAZARD_RESPONSE_TO_UV_SCC_UP	DAZARD_RESPONSE_TO_UV_SCC_UP		99	0.3805615	1.2114841	0.16666667	0.5641704	1.0	1585	tags=22%, list=16%, signal=26%
LIAO_METASTASIS	LIAO_METASTASIS		312	0.30255368	1.2114407	0.2	0.56321055	1.0	2023	tags=30%, list=20%, signal=37%
CERIBELLI_PROMOTERS_INACTIVE_AND_BOUND_BY_NFY	CERIBELLI_PROMOTERS_INACTIVE_AND_BOUND_BY_NFY		20	0.34261495	1.2112384	0.0	0.56329745	1.0	2811	tags=30%, list=28%, signal=42%
STREICHER_LSM1_TARGETS_UP	STREICHER_LSM1_TARGETS_UP		43	0.37810436	1.2102903	0.2	0.56533325	1.0	58	tags=7%, list=1%, signal=7%
WANG_THOC1_TARGETS_DN	WANG_THOC1_TARGETS_DN		15	0.4371368	1.2092522	0.2	0.5671821	1.0	1044	tags=27%, list=10%, signal=30%
TAVOR_CEBPA_TARGETS_UP	TAVOR_CEBPA_TARGETS_UP		48	0.44602042	1.2088851	0.2	0.5668854	1.0	544	tags=21%, list=5%, signal=22%
WATANABE_COLON_CANCER_MSI_VS_MSS_UP	WATANABE_COLON_CANCER_MSI_VS_MSS_UP		22	0.5046686	1.20703	0.33333334	0.57261866	1.0	586	tags=23%, list=6%, signal=24%
PEREZ_TP53_AND_TP63_TARGETS	PEREZ_TP53_AND_TP63_TARGETS		119	0.339002	1.207003	0.0	0.5715383	1.0	1739	tags=28%, list=17%, signal=33%
REACTOME_SURFACTANT_METABOLISM	REACTOME_SURFACTANT_METABOLISM		19	0.4956372	1.2069434	0.25	0.57073563	1.0	1395	tags=37%, list=14%, signal=43%
CHIARADONNA_NEOPLASTIC_TRANSFORMATION_KRAS_UP	CHIARADONNA_NEOPLASTIC_TRANSFORMATION_KRAS_UP		111	0.39199272	1.2066576	0.0	0.5705421	1.0	997	tags=20%, list=10%, signal=22%
RATTENBACHER_BOUND_BY_CELF1	RATTENBACHER_BOUND_BY_CELF1		227	0.24663997	1.2061005	0.0	0.5714349	1.0	1676	tags=21%, list=17%, signal=25%
KEGG_SPHINGOLIPID_METABOLISM	KEGG_SPHINGOLIPID_METABOLISM		23	0.36806983	1.2057942	0.16666667	0.571567	1.0	1211	tags=35%, list=12%, signal=39%
FURUKAWA_DUSP6_TARGETS_PCI35_DN	FURUKAWA_DUSP6_TARGETS_PCI35_DN		54	0.43730247	1.205604	0.0	0.57178414	1.0	1479	tags=26%, list=15%, signal=30%
DUNNE_TARGETS_OF_AML1_MTG8_FUSION_DN	DUNNE_TARGETS_OF_AML1_MTG8_FUSION_DN		16	0.54860926	1.2052132	0.14285715	0.57221144	1.0	347	tags=19%, list=3%, signal=19%
LEE_EARLY_T_LYMPHOCYTE_UP	LEE_EARLY_T_LYMPHOCYTE_UP		72	0.39161533	1.2049148	0.0	0.5715587	1.0	1479	tags=35%, list=15%, signal=40%
OKAWA_NEUROBLASTOMA_1P36_31_DELETION	OKAWA_NEUROBLASTOMA_1P36_31_DELETION		15	0.48365244	1.2046466	0.4	0.5715562	1.0	2027	tags=33%, list=20%, signal=42%
PHONG_TNF_TARGETS_UP	PHONG_TNF_TARGETS_UP		57	0.6140549	1.2044854	0.2	0.57068586	1.0	802	tags=40%, list=8%, signal=44%
MEISSNER_NPC_HCP_WITH_H3K4ME3_AND_H3K27ME3	MEISSNER_NPC_HCP_WITH_H3K4ME3_AND_H3K27ME3		74	0.31830928	1.20329	0.0	0.57420176	1.0	1377	tags=26%, list=14%, signal=30%
LIM_MAMMARY_LUMINAL_PROGENITOR_UP	LIM_MAMMARY_LUMINAL_PROGENITOR_UP		35	0.5290211	1.2030882	0.33333334	0.5740946	1.0	1239	tags=29%, list=12%, signal=33%
SHETH_LIVER_CANCER_VS_TXNIP_LOSS_PAM2	SHETH_LIVER_CANCER_VS_TXNIP_LOSS_PAM2		113	0.36685756	1.2019359	0.0	0.5776004	1.0	395	tags=17%, list=4%, signal=17%
ADDYA_ERYTHROID_DIFFERENTIATION_BY_HEMIN	ADDYA_ERYTHROID_DIFFERENTIATION_BY_HEMIN		65	0.41236472	1.2013655	0.33333334	0.5790411	1.0	717	tags=22%, list=7%, signal=23%
REACTOME_NON_INTEGRIN_MEMBRANE_ECM_INTERACTIONS	REACTOME_NON_INTEGRIN_MEMBRANE_ECM_INTERACTIONS		51	0.42866543	1.2010752	0.2	0.5787931	1.0	1037	tags=33%, list=10%, signal=37%
PID_S1P_S1P2_PATHWAY	PID_S1P_S1P2_PATHWAY		22	0.34685633	1.200978	0.0	0.57829374	1.0	2015	tags=41%, list=20%, signal=51%
GROSS_HYPOXIA_VIA_ELK3_AND_HIF1A_DN	GROSS_HYPOXIA_VIA_ELK3_AND_HIF1A_DN		78	0.3459266	1.2008944	0.14285715	0.57737434	1.0	931	tags=18%, list=9%, signal=20%
HUANG_FOXA2_TARGETS_DN	HUANG_FOXA2_TARGETS_DN		33	0.55562735	1.2005141	0.0	0.5769323	1.0	345	tags=18%, list=3%, signal=19%
GREENBAUM_E2A_TARGETS_UP	GREENBAUM_E2A_TARGETS_UP		23	0.43731293	1.2004867	0.0	0.5761613	1.0	1689	tags=39%, list=17%, signal=47%
GRAHAM_NORMAL_QUIESCENT_VS_NORMAL_DIVIDING_DN	GRAHAM_NORMAL_QUIESCENT_VS_NORMAL_DIVIDING_DN		78	0.36356425	1.2001185	0.25	0.5759202	1.0	2683	tags=46%, list=27%, signal=63%
REACTOME_SLC_MEDIATED_TRANSMEMBRANE_TRANSPORT	REACTOME_SLC_MEDIATED_TRANSMEMBRANE_TRANSPORT		141	0.26451325	1.1999379	0.25	0.575337	1.0	1440	tags=20%, list=14%, signal=23%
KONG_E2F3_TARGETS	KONG_E2F3_TARGETS		68	0.35570925	1.1990863	0.2	0.577016	1.0	2488	tags=43%, list=25%, signal=56%
PID_TCR_CALCIUM_PATHWAY	PID_TCR_CALCIUM_PATHWAY		25	0.45302367	1.198359	0.25	0.5775642	1.0	855	tags=28%, list=9%, signal=31%
LAIHO_COLORECTAL_CANCER_SERRATED_DN	LAIHO_COLORECTAL_CANCER_SERRATED_DN		64	0.27649534	1.1976256	0.33333334	0.5789844	1.0	903	tags=14%, list=9%, signal=15%
PID_P73PATHWAY	PID_P73PATHWAY		69	0.31009227	1.1975715	0.2	0.5781074	1.0	396	tags=9%, list=4%, signal=9%
REACTOME_THROMBIN_SIGNALLING_THROUGH_PROTEINASE_ACTIVATED_RECEPTORS_PARS	REACTOME_THROMBIN_SIGNALLING_THROUGH_PROTEINASE_ACTIVATED_RECEPTORS_PARS		23	0.3043592	1.1975266	0.25	0.57706577	1.0	2752	tags=43%, list=28%, signal=60%
REACTOME_TRANSCRIPTIONAL_REGULATION_OF_GRANULOPOIESIS	REACTOME_TRANSCRIPTIONAL_REGULATION_OF_GRANULOPOIESIS		29	0.38124806	1.1974155	0.25	0.57681787	1.0	1175	tags=31%, list=12%, signal=35%
KARLSSON_TGFB1_TARGETS_UP	KARLSSON_TGFB1_TARGETS_UP		98	0.37812755	1.1968956	0.2	0.5773518	1.0	1413	tags=29%, list=14%, signal=33%
KOKKINAKIS_METHIONINE_DEPRIVATION_48HR_DN	KOKKINAKIS_METHIONINE_DEPRIVATION_48HR_DN		53	0.33515388	1.1968367	0.0	0.57642686	1.0	776	tags=21%, list=8%, signal=22%
TANG_SENESCENCE_TP53_TARGETS_UP	TANG_SENESCENCE_TP53_TARGETS_UP		26	0.35001606	1.1962355	0.4	0.5785268	1.0	1552	tags=35%, list=16%, signal=41%
KEGG_GLYCINE_SERINE_AND_THREONINE_METABOLISM	KEGG_GLYCINE_SERINE_AND_THREONINE_METABOLISM		24	0.4019925	1.1961865	0.0	0.57749367	1.0	1731	tags=33%, list=17%, signal=40%
ASTIER_INTEGRIN_SIGNALING	ASTIER_INTEGRIN_SIGNALING		54	0.3093043	1.1957529	0.2	0.57789576	1.0	2234	tags=35%, list=22%, signal=45%
DUNNE_TARGETS_OF_AML1_MTG8_FUSION_UP	DUNNE_TARGETS_OF_AML1_MTG8_FUSION_UP		41	0.5044608	1.1954021	0.5	0.5769907	1.0	890	tags=22%, list=9%, signal=24%
JACKSON_DNMT1_TARGETS_UP	JACKSON_DNMT1_TARGETS_UP		74	0.4414536	1.1951158	0.25	0.5768789	1.0	982	tags=26%, list=10%, signal=28%
MARKS_HDAC_TARGETS_DN	MARKS_HDAC_TARGETS_DN		15	0.52751476	1.1926794	0.0	0.5860021	1.0	480	tags=20%, list=5%, signal=21%
MIKKELSEN_ES_HCP_WITH_H3_UNMETHYLATED	MIKKELSEN_ES_HCP_WITH_H3_UNMETHYLATED		29	0.3561504	1.1921751	0.5	0.586724	1.0	1581	tags=28%, list=16%, signal=33%
GYORFFY_MITOXANTRONE_RESISTANCE	GYORFFY_MITOXANTRONE_RESISTANCE		20	0.5391454	1.19199	0.0	0.5861791	1.0	1438	tags=35%, list=14%, signal=41%
PID_INTEGRIN1_PATHWAY	PID_INTEGRIN1_PATHWAY		58	0.5453593	1.1915367	0.0	0.58722806	1.0	1083	tags=36%, list=11%, signal=40%
GAUSSMANN_MLL_AF4_FUSION_TARGETS_G_DN	GAUSSMANN_MLL_AF4_FUSION_TARGETS_G_DN		23	0.40552205	1.1913711	0.0	0.58646226	1.0	1957	tags=43%, list=20%, signal=54%
FRIDMAN_SENESCENCE_UP	FRIDMAN_SENESCENCE_UP		73	0.4723871	1.1912398	0.2	0.58559525	1.0	753	tags=26%, list=8%, signal=28%
DELACROIX_RAR_BOUND_ES	DELACROIX_RAR_BOUND_ES		275	0.28731096	1.1908088	0.16666667	0.58574027	1.0	1960	tags=24%, list=20%, signal=29%
FOSTER_KDM1A_TARGETS_DN	FOSTER_KDM1A_TARGETS_DN		126	0.2729955	1.1898861	0.0	0.58844703	1.0	1455	tags=21%, list=15%, signal=24%
REACTOME_INTERLEUKIN_10_SIGNALING	REACTOME_INTERLEUKIN_10_SIGNALING		43	0.55580986	1.1885796	0.25	0.590525	1.0	930	tags=23%, list=9%, signal=26%
MADAN_DPPA4_TARGETS	MADAN_DPPA4_TARGETS		23	0.4801253	1.1882733	0.0	0.59097546	1.0	2554	tags=39%, list=26%, signal=52%
REACTOME_PYRUVATE_METABOLISM	REACTOME_PYRUVATE_METABOLISM		26	0.51579374	1.1882596	0.4	0.58994585	1.0	1253	tags=38%, list=13%, signal=44%
AMIT_SERUM_RESPONSE_60_MCF10A	AMIT_SERUM_RESPONSE_60_MCF10A		51	0.4834656	1.1878421	0.0	0.5904498	1.0	802	tags=37%, list=8%, signal=40%
KANNAN_TP53_TARGETS_UP	KANNAN_TP53_TARGETS_UP		50	0.4112131	1.1876503	0.14285715	0.5905921	1.0	484	tags=16%, list=5%, signal=17%
CHENG_IMPRINTED_BY_ESTRADIOL	CHENG_IMPRINTED_BY_ESTRADIOL		60	0.293586	1.1876274	0.4	0.5895685	1.0	882	tags=18%, list=9%, signal=20%
SUZUKI_RESPONSE_TO_TSA_AND_DECITABINE_1A	SUZUKI_RESPONSE_TO_TSA_AND_DECITABINE_1A		18	0.4761848	1.1866105	0.25	0.59144604	1.0	1035	tags=28%, list=10%, signal=31%
SWEET_KRAS_TARGETS_DN	SWEET_KRAS_TARGETS_DN		54	0.40630773	1.1864651	0.25	0.59042454	1.0	1200	tags=22%, list=12%, signal=25%
MIKKELSEN_NPC_HCP_WITH_H3K4ME3_AND_H3K27ME3	MIKKELSEN_NPC_HCP_WITH_H3K4ME3_AND_H3K27ME3		116	0.30481532	1.1862048	0.0	0.58994466	1.0	2397	tags=31%, list=24%, signal=40%
REACTOME_HDMS_DEMETHYLATE_HISTONES	REACTOME_HDMS_DEMETHYLATE_HISTONES		18	0.42783868	1.1861922	0.25	0.5889293	1.0	1343	tags=22%, list=13%, signal=26%
OUILLETTE_CLL_13Q14_DELETION_DN	OUILLETTE_CLL_13Q14_DELETION_DN		29	0.3972312	1.185757	0.0	0.5898249	1.0	1678	tags=28%, list=17%, signal=33%
REACTOME_PEPTIDE_LIGAND_BINDING_RECEPTORS	REACTOME_PEPTIDE_LIGAND_BINDING_RECEPTORS		143	0.40915185	1.1850388	0.0	0.5908763	1.0	2637	tags=42%, list=26%, signal=56%
MIKKELSEN_IPS_ICP_WITH_H3K27ME3	MIKKELSEN_IPS_ICP_WITH_H3K27ME3		26	0.5052921	1.1849085	0.33333334	0.5902309	1.0	2916	tags=54%, list=29%, signal=76%
MARTINEZ_RESPONSE_TO_TRABECTEDIN_UP	MARTINEZ_RESPONSE_TO_TRABECTEDIN_UP		59	0.45718628	1.1835421	0.4	0.59340376	1.0	357	tags=12%, list=4%, signal=12%
GENTILE_RESPONSE_CLUSTER_D3	GENTILE_RESPONSE_CLUSTER_D3		48	0.35600436	1.1834149	0.0	0.59260005	1.0	1966	tags=33%, list=20%, signal=41%
REACTOME_ADHERENS_JUNCTIONS_INTERACTIONS	REACTOME_ADHERENS_JUNCTIONS_INTERACTIONS		26	0.43970093	1.1833924	0.0	0.5915905	1.0	2087	tags=38%, list=21%, signal=48%
REACTOME_BIOSYNTHESIS_OF_SPECIALIZED_PRORESOLVING_MEDIATORS_SPMS	REACTOME_BIOSYNTHESIS_OF_SPECIALIZED_PRORESOLVING_MEDIATORS_SPMS		17	0.48947248	1.1825616	0.33333334	0.5924026	1.0	380	tags=12%, list=4%, signal=12%
CHIARADONNA_NEOPLASTIC_TRANSFORMATION_KRAS_CDC25_DN	CHIARADONNA_NEOPLASTIC_TRANSFORMATION_KRAS_CDC25_DN		44	0.50565356	1.182367	0.14285715	0.5928676	1.0	934	tags=36%, list=9%, signal=40%
PID_REG_GR_PATHWAY	PID_REG_GR_PATHWAY		77	0.33221185	1.1814198	0.25	0.59573513	1.0	1827	tags=31%, list=18%, signal=38%
KEGG_GLYCOSAMINOGLYCAN_DEGRADATION	KEGG_GLYCOSAMINOGLYCAN_DEGRADATION		15	0.4973341	1.1812131	0.33333334	0.595014	1.0	2242	tags=33%, list=22%, signal=43%
ONO_FOXP3_TARGETS_DN	ONO_FOXP3_TARGETS_DN		34	0.50137955	1.1804211	0.5	0.59633404	1.0	847	tags=24%, list=8%, signal=26%
CHUANG_OXIDATIVE_STRESS_RESPONSE_UP	CHUANG_OXIDATIVE_STRESS_RESPONSE_UP		20	0.47893223	1.1797096	0.16666667	0.5981882	1.0	284	tags=15%, list=3%, signal=15%
PYEON_CANCER_HEAD_AND_NECK_VS_CERVICAL_DN	PYEON_CANCER_HEAD_AND_NECK_VS_CERVICAL_DN		22	0.67814887	1.1796715	0.33333334	0.5971812	1.0	731	tags=36%, list=7%, signal=39%
REACTOME_G_PROTEIN_ACTIVATION	REACTOME_G_PROTEIN_ACTIVATION		22	0.4317399	1.1796585	0.25	0.59628034	1.0	3363	tags=55%, list=34%, signal=82%
LIU_CMYB_TARGETS_UP	LIU_CMYB_TARGETS_UP		133	0.32935095	1.1793058	0.25	0.59699094	1.0	1303	tags=21%, list=13%, signal=24%
LAMB_CCND1_TARGETS	LAMB_CCND1_TARGETS		18	0.40573308	1.178777	0.125	0.59654206	1.0	1779	tags=33%, list=18%, signal=40%
KEGG_AMINO_SUGAR_AND_NUCLEOTIDE_SUGAR_METABOLISM	KEGG_AMINO_SUGAR_AND_NUCLEOTIDE_SUGAR_METABOLISM		34	0.3170736	1.177964	0.33333334	0.59793663	1.0	1149	tags=26%, list=12%, signal=30%
HUPER_BREAST_BASAL_VS_LUMINAL_DN	HUPER_BREAST_BASAL_VS_LUMINAL_DN		52	0.3979415	1.1774983	0.25	0.5988756	1.0	2421	tags=37%, list=24%, signal=48%
ODONNELL_TFRC_TARGETS_UP	ODONNELL_TFRC_TARGETS_UP		218	0.3308767	1.1769906	0.0	0.5996562	1.0	1655	tags=25%, list=17%, signal=30%
REACTOME_G1_S_SPECIFIC_TRANSCRIPTION	REACTOME_G1_S_SPECIFIC_TRANSCRIPTION		24	0.41399798	1.1762543	0.33333334	0.6015242	1.0	2943	tags=54%, list=29%, signal=77%
PLASARI_TGFB1_TARGETS_1HR_UP	PLASARI_TGFB1_TARGETS_1HR_UP		26	0.7724011	1.1751071	0.33333334	0.60424984	1.0	248	tags=46%, list=2%, signal=47%
ISHIDA_E2F_TARGETS	ISHIDA_E2F_TARGETS		45	0.36810905	1.1749042	0.0	0.60399884	1.0	2488	tags=42%, list=25%, signal=56%
DUTERTRE_ESTRADIOL_RESPONSE_24HR_UP	DUTERTRE_ESTRADIOL_RESPONSE_24HR_UP		213	0.26979592	1.1741277	0.0	0.6053121	1.0	2777	tags=38%, list=28%, signal=51%
PID_RHOA_REG_PATHWAY	PID_RHOA_REG_PATHWAY		32	0.36949685	1.1732196	0.33333334	0.6071705	1.0	1361	tags=31%, list=14%, signal=36%
PEREZ_TP63_TARGETS	PEREZ_TP63_TARGETS		202	0.30853376	1.1729419	0.14285715	0.6074565	1.0	691	tags=14%, list=7%, signal=15%
DARWICHE_SQUAMOUS_CELL_CARCINOMA_DN	DARWICHE_SQUAMOUS_CELL_CARCINOMA_DN		99	0.29727212	1.1720064	0.0	0.60947293	1.0	1747	tags=27%, list=17%, signal=33%
PID_ILK_PATHWAY	PID_ILK_PATHWAY		35	0.3679152	1.1717881	0.33333334	0.60964566	1.0	1798	tags=40%, list=18%, signal=49%
VALK_AML_CLUSTER_16	VALK_AML_CLUSTER_16		17	0.3411587	1.1716173	0.16666667	0.60916686	1.0	2057	tags=29%, list=21%, signal=37%
MARCINIAK_ER_STRESS_RESPONSE_VIA_CHOP	MARCINIAK_ER_STRESS_RESPONSE_VIA_CHOP		17	0.4805529	1.1716113	0.4	0.6081682	1.0	2105	tags=47%, list=21%, signal=60%
REACTOME_NUCLEOTIDE_SALVAGE	REACTOME_NUCLEOTIDE_SALVAGE		19	0.4840448	1.1716058	0.25	0.60717285	1.0	1723	tags=37%, list=17%, signal=44%
STEIN_ESRRA_TARGETS_RESPONSIVE_TO_ESTROGEN_UP	STEIN_ESRRA_TARGETS_RESPONSIVE_TO_ESTROGEN_UP		25	0.47737384	1.1710691	0.0	0.6083065	1.0	341	tags=20%, list=3%, signal=21%
TURASHVILI_BREAST_DUCTAL_CARCINOMA_VS_DUCTAL_NORMAL_DN	TURASHVILI_BREAST_DUCTAL_CARCINOMA_VS_DUCTAL_NORMAL_DN		134	0.38962504	1.1706635	0.0	0.607903	1.0	718	tags=21%, list=7%, signal=22%
MARCHINI_TRABECTEDIN_RESISTANCE_DN	MARCHINI_TRABECTEDIN_RESISTANCE_DN		42	0.3339575	1.1703378	0.16666667	0.60864645	1.0	979	tags=24%, list=10%, signal=26%
DARWICHE_SKIN_TUMOR_PROMOTER_DN	DARWICHE_SKIN_TUMOR_PROMOTER_DN		113	0.2697963	1.1702377	0.0	0.607985	1.0	1747	tags=25%, list=17%, signal=30%
SHEPARD_CRUSH_AND_BURN_MUTANT_UP	SHEPARD_CRUSH_AND_BURN_MUTANT_UP		133	0.4228225	1.1700791	0.0	0.60722095	1.0	1226	tags=21%, list=12%, signal=24%
KEGG_LEUKOCYTE_TRANSENDOTHELIAL_MIGRATION	KEGG_LEUKOCYTE_TRANSENDOTHELIAL_MIGRATION		94	0.3484204	1.1699237	0.0	0.60666335	1.0	2099	tags=34%, list=21%, signal=43%
NAKAMURA_ADIPOGENESIS_LATE_DN	NAKAMURA_ADIPOGENESIS_LATE_DN		33	0.4776299	1.1696986	0.0	0.60626787	1.0	1134	tags=33%, list=11%, signal=37%
DACOSTA_UV_RESPONSE_VIA_ERCC3_XPCS_UP	DACOSTA_UV_RESPONSE_VIA_ERCC3_XPCS_UP		22	0.3414605	1.169662	0.2	0.6052885	1.0	1702	tags=41%, list=17%, signal=49%
REACTOME_RNA_POLYMERASE_III_TRANSCRIPTION_TERMINATION	REACTOME_RNA_POLYMERASE_III_TRANSCRIPTION_TERMINATION		16	0.3555119	1.1688799	0.0	0.60625076	1.0	987	tags=19%, list=10%, signal=21%
LIU_PROSTATE_CANCER_UP	LIU_PROSTATE_CANCER_UP		65	0.3300508	1.1673731	0.4	0.611797	1.0	1432	tags=22%, list=14%, signal=25%
SHAFFER_IRF4_TARGETS_IN_MYELOMA_VS_MATURE_B_LYMPHOCYTE	SHAFFER_IRF4_TARGETS_IN_MYELOMA_VS_MATURE_B_LYMPHOCYTE		84	0.39776668	1.1669462	0.25	0.6115284	1.0	1771	tags=32%, list=18%, signal=39%
GAZDA_DIAMOND_BLACKFAN_ANEMIA_PROGENITOR_UP	GAZDA_DIAMOND_BLACKFAN_ANEMIA_PROGENITOR_UP		37	0.45072317	1.1669182	0.25	0.6108273	1.0	5	tags=5%, list=0%, signal=5%
KEGG_ENDOCYTOSIS	KEGG_ENDOCYTOSIS		143	0.29123953	1.1665155	0.2	0.61098415	1.0	1092	tags=15%, list=11%, signal=17%
MATZUK_EMBRYONIC_GERM_CELL	MATZUK_EMBRYONIC_GERM_CELL		16	0.42308593	1.1651777	0.33333334	0.6148107	1.0	1728	tags=38%, list=17%, signal=45%
SCIAN_CELL_CYCLE_TARGETS_OF_TP53_AND_TP73_DN	SCIAN_CELL_CYCLE_TARGETS_OF_TP53_AND_TP73_DN		22	0.36212084	1.164702	0.0	0.6146029	1.0	2488	tags=45%, list=25%, signal=60%
RODRIGUES_NTN1_AND_DCC_TARGETS	RODRIGUES_NTN1_AND_DCC_TARGETS		23	0.41182715	1.1643493	0.0	0.6154055	1.0	1609	tags=30%, list=16%, signal=36%
GENTILE_UV_RESPONSE_CLUSTER_D1	GENTILE_UV_RESPONSE_CLUSTER_D1		17	0.50517714	1.1637272	0.16666667	0.6166788	1.0	1829	tags=35%, list=18%, signal=43%
SLEBOS_HEAD_AND_NECK_CANCER_WITH_HPV_UP	SLEBOS_HEAD_AND_NECK_CANCER_WITH_HPV_UP		42	0.32565218	1.1634191	0.2	0.6172985	1.0	1242	tags=24%, list=12%, signal=27%
GAUSSMANN_MLL_AF4_FUSION_TARGETS_A_UP	GAUSSMANN_MLL_AF4_FUSION_TARGETS_A_UP		120	0.29292005	1.1630831	0.0	0.61669326	1.0	1767	tags=28%, list=18%, signal=33%
TIAN_TNF_SIGNALING_NOT_VIA_NFKB	TIAN_TNF_SIGNALING_NOT_VIA_NFKB		20	0.60633063	1.1626894	0.5	0.6165861	1.0	1984	tags=60%, list=20%, signal=75%
CLASPER_LYMPHATIC_VESSELS_DURING_METASTASIS_DN	CLASPER_LYMPHATIC_VESSELS_DURING_METASTASIS_DN		29	0.5439737	1.1607491	0.33333334	0.6217303	1.0	642	tags=28%, list=6%, signal=29%
PETROVA_PROX1_TARGETS_UP	PETROVA_PROX1_TARGETS_UP		25	0.37056953	1.15953	0.33333334	0.62477165	1.0	760	tags=24%, list=8%, signal=26%
SARRIO_EPITHELIAL_MESENCHYMAL_TRANSITION_UP	SARRIO_EPITHELIAL_MESENCHYMAL_TRANSITION_UP		135	0.31850764	1.1594325	0.16666667	0.62410176	1.0	1810	tags=33%, list=18%, signal=39%
DAZARD_UV_RESPONSE_CLUSTER_G1	DAZARD_UV_RESPONSE_CLUSTER_G1		58	0.3659117	1.1594079	0.25	0.62311894	1.0	1385	tags=21%, list=14%, signal=24%
KEGG_CELL_CYCLE	KEGG_CELL_CYCLE		112	0.26339278	1.1587282	0.0	0.6239026	1.0	1966	tags=26%, list=20%, signal=32%
SUNG_METASTASIS_STROMA_UP	SUNG_METASTASIS_STROMA_UP		89	0.42333537	1.1570065	0.16666667	0.6285017	1.0	706	tags=22%, list=7%, signal=24%
GERY_CEBP_TARGETS	GERY_CEBP_TARGETS		104	0.4371152	1.1565022	0.4	0.6287439	1.0	875	tags=26%, list=9%, signal=28%
MAHAJAN_RESPONSE_TO_IL1A_UP	MAHAJAN_RESPONSE_TO_IL1A_UP		76	0.4298895	1.1560088	0.5	0.6289585	1.0	1219	tags=29%, list=12%, signal=33%
COWLING_MYCN_TARGETS	COWLING_MYCN_TARGETS		26	0.48499197	1.1559082	0.5	0.6284415	1.0	319	tags=15%, list=3%, signal=16%
MCBRYAN_PUBERTAL_BREAST_3_4WK_UP	MCBRYAN_PUBERTAL_BREAST_3_4WK_UP		156	0.36371	1.1550403	0.0	0.63075626	1.0	1285	tags=24%, list=13%, signal=27%
PID_E2F_PATHWAY	PID_E2F_PATHWAY		65	0.34319583	1.1537671	0.0	0.6330288	1.0	1248	tags=22%, list=12%, signal=24%
JEON_SMAD6_TARGETS_UP	JEON_SMAD6_TARGETS_UP		22	0.5780311	1.153552	0.25	0.6333888	1.0	458	tags=27%, list=5%, signal=29%
BARRIER_CANCER_RELAPSE_NORMAL_SAMPLE_DN	BARRIER_CANCER_RELAPSE_NORMAL_SAMPLE_DN		22	0.5565732	1.1528742	0.4	0.6340656	1.0	2842	tags=55%, list=28%, signal=76%
HELLER_SILENCED_BY_METHYLATION_DN	HELLER_SILENCED_BY_METHYLATION_DN		85	0.4754168	1.1527764	0.33333334	0.63334876	1.0	1126	tags=31%, list=11%, signal=34%
DACOSTA_UV_RESPONSE_VIA_ERCC3_COMMON_UP	DACOSTA_UV_RESPONSE_VIA_ERCC3_COMMON_UP		68	0.33824426	1.1522532	0.16666667	0.6337125	1.0	982	tags=18%, list=10%, signal=19%
REACTOME_PROTEIN_FOLDING	REACTOME_PROTEIN_FOLDING		73	0.31432343	1.1516	0.16666667	0.6337552	1.0	2752	tags=38%, list=28%, signal=53%
RHEIN_ALL_GLUCOCORTICOID_THERAPY_UP	RHEIN_ALL_GLUCOCORTICOID_THERAPY_UP		66	0.4468982	1.1513104	0.25	0.63396037	1.0	722	tags=24%, list=7%, signal=26%
JIANG_HYPOXIA_CANCER	JIANG_HYPOXIA_CANCER		39	0.36305845	1.151202	0.4	0.6330778	1.0	1242	tags=23%, list=12%, signal=26%
COLLER_MYC_TARGETS_UP	COLLER_MYC_TARGETS_UP		22	0.50679266	1.1506072	0.2	0.63514	1.0	1267	tags=36%, list=13%, signal=42%
VALK_AML_CLUSTER_15	VALK_AML_CLUSTER_15		25	0.5034704	1.1491827	0.25	0.6381459	1.0	1053	tags=40%, list=11%, signal=45%
PETRETTO_CARDIAC_HYPERTROPHY	PETRETTO_CARDIAC_HYPERTROPHY		29	0.54894924	1.1489437	0.2	0.63812196	1.0	497	tags=31%, list=5%, signal=33%
BURTON_ADIPOGENESIS_4	BURTON_ADIPOGENESIS_4		35	0.3779848	1.1485753	0.16666667	0.6388356	1.0	1201	tags=26%, list=12%, signal=29%
UDAYAKUMAR_MED1_TARGETS_DN	UDAYAKUMAR_MED1_TARGETS_DN		197	0.3088597	1.1483688	0.33333334	0.6382485	1.0	1179	tags=21%, list=12%, signal=24%
PETROVA_PROX1_TARGETS_DN	PETROVA_PROX1_TARGETS_DN		56	0.38726655	1.1481452	0.2857143	0.6380492	1.0	1085	tags=23%, list=11%, signal=26%
CHIARADONNA_NEOPLASTIC_TRANSFORMATION_CDC25_UP	CHIARADONNA_NEOPLASTIC_TRANSFORMATION_CDC25_UP		104	0.4507138	1.1478716	0.0	0.63787806	1.0	1322	tags=33%, list=13%, signal=37%
TONKS_TARGETS_OF_RUNX1_RUNX1T1_FUSION_HSC_DN	TONKS_TARGETS_OF_RUNX1_RUNX1T1_FUSION_HSC_DN		167	0.34166205	1.147418	0.0	0.63811415	1.0	1606	tags=26%, list=16%, signal=30%
GAJATE_RESPONSE_TO_TRABECTEDIN_UP	GAJATE_RESPONSE_TO_TRABECTEDIN_UP		61	0.46159506	1.1469012	0.2857143	0.63916326	1.0	767	tags=26%, list=8%, signal=28%
COLIN_PILOCYTIC_ASTROCYTOMA_VS_GLIOBLASTOMA_DN	COLIN_PILOCYTIC_ASTROCYTOMA_VS_GLIOBLASTOMA_DN		26	0.5284231	1.1468002	0.33333334	0.6384144	1.0	497	tags=27%, list=5%, signal=28%
FONTAINE_PAPILLARY_THYROID_CARCINOMA_DN	FONTAINE_PAPILLARY_THYROID_CARCINOMA_DN		56	0.31218988	1.1467243	0.25	0.637753	1.0	1330	tags=23%, list=13%, signal=27%
KRIEG_HYPOXIA_NOT_VIA_KDM3A	KRIEG_HYPOXIA_NOT_VIA_KDM3A		472	0.29475352	1.1461346	0.4	0.6399992	1.0	1818	tags=27%, list=18%, signal=32%
REACTOME_ACTIVATION_OF_MATRIX_METALLOPROTEINASES	REACTOME_ACTIVATION_OF_MATRIX_METALLOPROTEINASES		31	0.37941474	1.1460485	0.25	0.6395994	1.0	793	tags=23%, list=8%, signal=24%
KOYAMA_SEMA3B_TARGETS_UP	KOYAMA_SEMA3B_TARGETS_UP		153	0.30020612	1.1459163	0.33333334	0.6393769	1.0	1433	tags=20%, list=14%, signal=23%
LEE_NEURAL_CREST_STEM_CELL_DN	LEE_NEURAL_CREST_STEM_CELL_DN		96	0.35673267	1.1455796	0.0	0.63970864	1.0	1108	tags=20%, list=11%, signal=22%
PARENT_MTOR_SIGNALING_DN	PARENT_MTOR_SIGNALING_DN		36	0.3648224	1.14519	0.0	0.6412328	1.0	1111	tags=25%, list=11%, signal=28%
BERENJENO_TRANSFORMED_BY_RHOA_UP	BERENJENO_TRANSFORMED_BY_RHOA_UP		418	0.3207746	1.1451721	0.0	0.64026994	1.0	2060	tags=29%, list=21%, signal=35%
CAFFAREL_RESPONSE_TO_THC_UP	CAFFAREL_RESPONSE_TO_THC_UP		24	0.4784715	1.144888	0.25	0.640797	1.0	2013	tags=42%, list=20%, signal=52%
YAGI_AML_WITH_INV_16_TRANSLOCATION	YAGI_AML_WITH_INV_16_TRANSLOCATION		375	0.22661744	1.1444844	0.2	0.6413603	1.0	1445	tags=16%, list=14%, signal=18%
KEGG_BLADDER_CANCER	KEGG_BLADDER_CANCER		39	0.30815518	1.1432306	0.5	0.64374405	1.0	2135	tags=41%, list=21%, signal=52%
DELYS_THYROID_CANCER_UP	DELYS_THYROID_CANCER_UP		398	0.3338995	1.1419861	0.16666667	0.6477862	1.0	1388	tags=21%, list=14%, signal=24%
KIM_HYPOXIA	KIM_HYPOXIA		17	0.42379996	1.1418024	0.4	0.6473961	1.0	1769	tags=35%, list=18%, signal=43%
SHIPP_DLBCL_VS_FOLLICULAR_LYMPHOMA_DN	SHIPP_DLBCL_VS_FOLLICULAR_LYMPHOMA_DN		41	0.3756772	1.1413571	0.33333334	0.6475153	1.0	892	tags=24%, list=9%, signal=27%
TIEN_INTESTINE_PROBIOTICS_2HR_UP	TIEN_INTESTINE_PROBIOTICS_2HR_UP		22	0.38420045	1.141302	0.25	0.6465532	1.0	363	tags=18%, list=4%, signal=19%
ZHONG_RESPONSE_TO_AZACITIDINE_AND_TSA_UP	ZHONG_RESPONSE_TO_AZACITIDINE_AND_TSA_UP		144	0.31678632	1.1406062	0.25	0.6478925	1.0	2302	tags=33%, list=23%, signal=42%
LINSLEY_MIR16_TARGETS	LINSLEY_MIR16_TARGETS		134	0.2824314	1.1402619	0.14285715	0.64823264	1.0	1250	tags=13%, list=13%, signal=15%
NABA_COLLAGENS	NABA_COLLAGENS		29	0.5364463	1.1401018	0.25	0.6477504	1.0	642	tags=34%, list=6%, signal=37%
REACTOME_COLLAGEN_CHAIN_TRIMERIZATION	REACTOME_COLLAGEN_CHAIN_TRIMERIZATION		29	0.5364463	1.1401017	0.25	0.6467936	1.0	642	tags=34%, list=6%, signal=37%
ZHAN_EARLY_DIFFERENTIATION_GENES_DN	ZHAN_EARLY_DIFFERENTIATION_GENES_DN		42	0.3455698	1.140063	0.33333334	0.64583963	1.0	2488	tags=31%, list=25%, signal=41%
LI_WILMS_TUMOR_VS_FETAL_KIDNEY_2_UP	LI_WILMS_TUMOR_VS_FETAL_KIDNEY_2_UP		25	0.38968468	1.139585	0.25	0.6466722	1.0	684	tags=20%, list=7%, signal=21%
DAZARD_RESPONSE_TO_UV_NHEK_UP	DAZARD_RESPONSE_TO_UV_NHEK_UP		200	0.44846907	1.1394451	0.33333334	0.6461851	1.0	1444	tags=26%, list=14%, signal=29%
REACTOME_TP53_REGULATES_TRANSCRIPTION_OF_CELL_CYCLE_GENES	REACTOME_TP53_REGULATES_TRANSCRIPTION_OF_CELL_CYCLE_GENES		41	0.31513762	1.1391824	0.33333334	0.6458189	1.0	1650	tags=27%, list=17%, signal=32%
MARTENS_BOUND_BY_PML_RARA_FUSION	MARTENS_BOUND_BY_PML_RARA_FUSION		284	0.27241385	1.1391091	0.33333334	0.6452799	1.0	2075	tags=27%, list=21%, signal=33%
LIAN_NEUTROPHIL_GRANULE_CONSTITUENTS	LIAN_NEUTROPHIL_GRANULE_CONSTITUENTS		24	0.49072996	1.1382806	0.2	0.64692485	1.0	1566	tags=33%, list=16%, signal=39%
RICKMAN_METASTASIS_DN	RICKMAN_METASTASIS_DN		182	0.32162383	1.1376964	0.2857143	0.64769953	1.0	1959	tags=25%, list=20%, signal=30%
ISSAEVA_MLL2_TARGETS	ISSAEVA_MLL2_TARGETS		50	0.36182526	1.1371824	0.16666667	0.64812267	1.0	484	tags=14%, list=5%, signal=15%
CHEN_HOXA5_TARGETS_9HR_DN	CHEN_HOXA5_TARGETS_9HR_DN		31	0.33435297	1.137091	0.2857143	0.6474693	1.0	1028	tags=19%, list=10%, signal=22%
CAIRO_HEPATOBLASTOMA_DN	CAIRO_HEPATOBLASTOMA_DN		224	0.30647877	1.1365387	0.25	0.64791214	1.0	1387	tags=21%, list=14%, signal=23%
HATADA_METHYLATED_IN_LUNG_CANCER_DN	HATADA_METHYLATED_IN_LUNG_CANCER_DN		15	0.432054	1.1364586	0.25	0.64708143	1.0	3565	tags=67%, list=36%, signal=104%
REACTOME_DISEASES_ASSOCIATED_WITH_O_GLYCOSYLATION_OF_PROTEINS	REACTOME_DISEASES_ASSOCIATED_WITH_O_GLYCOSYLATION_OF_PROTEINS		29	0.35298303	1.1364471	0.2857143	0.6462774	1.0	543	tags=17%, list=5%, signal=18%
REACTOME_NEUROTRANSMITTER_RELEASE_CYCLE	REACTOME_NEUROTRANSMITTER_RELEASE_CYCLE		42	0.3438692	1.1364394	0.25	0.6453408	1.0	2711	tags=40%, list=27%, signal=55%
DEBOSSCHER_NFKB_TARGETS_REPRESSED_BY_GLUCOCORTICOIDS	DEBOSSCHER_NFKB_TARGETS_REPRESSED_BY_GLUCOCORTICOIDS		19	0.45295504	1.136373	0.5	0.64451706	1.0	828	tags=21%, list=8%, signal=23%
REACTOME_COLLAGEN_BIOSYNTHESIS_AND_MODIFYING_ENZYMES	REACTOME_COLLAGEN_BIOSYNTHESIS_AND_MODIFYING_ENZYMES		47	0.45575613	1.1358705	0.4	0.645327	1.0	845	tags=28%, list=8%, signal=30%
WENG_POR_TARGETS_GLOBAL_DN	WENG_POR_TARGETS_GLOBAL_DN		21	0.34787259	1.1357466	0.2857143	0.64481044	1.0	1111	tags=19%, list=11%, signal=21%
HAHTOLA_MYCOSIS_FUNGOIDES_CD4_UP	HAHTOLA_MYCOSIS_FUNGOIDES_CD4_UP		53	0.5082937	1.1355181	0.2	0.6445393	1.0	802	tags=28%, list=8%, signal=31%
CORRE_MULTIPLE_MYELOMA_UP	CORRE_MULTIPLE_MYELOMA_UP		44	0.44704294	1.1351478	0.25	0.64536643	1.0	287	tags=9%, list=3%, signal=9%
RUTELLA_RESPONSE_TO_HGF_DN	RUTELLA_RESPONSE_TO_HGF_DN		194	0.3657271	1.1331806	0.2	0.6498047	1.0	802	tags=17%, list=8%, signal=18%
LEE_AGING_MUSCLE_UP	LEE_AGING_MUSCLE_UP		29	0.46872893	1.1331154	0.33333334	0.64968187	1.0	608	tags=21%, list=6%, signal=22%
IVANOVA_HEMATOPOIESIS_STEM_CELL	IVANOVA_HEMATOPOIESIS_STEM_CELL		125	0.36866868	1.1330773	0.2	0.64875114	1.0	1323	tags=18%, list=13%, signal=21%
JAZAG_TGFB1_SIGNALING_VIA_SMAD4_DN	JAZAG_TGFB1_SIGNALING_VIA_SMAD4_DN		58	0.3322945	1.1321785	0.2	0.65074915	1.0	2610	tags=33%, list=26%, signal=44%
DAZARD_UV_RESPONSE_CLUSTER_G2	DAZARD_UV_RESPONSE_CLUSTER_G2		26	0.66300493	1.1318074	0.33333334	0.6512312	1.0	982	tags=35%, list=10%, signal=38%
HAN_SATB1_TARGETS_UP	HAN_SATB1_TARGETS_UP		349	0.28428647	1.1312172	0.2	0.65104514	1.0	1255	tags=18%, list=13%, signal=20%
SIMBULAN_PARP1_TARGETS_DN	SIMBULAN_PARP1_TARGETS_DN		16	0.5194297	1.131086	0.2	0.6502049	1.0	495	tags=19%, list=5%, signal=20%
WARTERS_IR_RESPONSE_5GY	WARTERS_IR_RESPONSE_5GY		23	0.4514233	1.1306986	0.33333334	0.650011	1.0	323	tags=17%, list=3%, signal=18%
BURTON_ADIPOGENESIS_PEAK_AT_2HR	BURTON_ADIPOGENESIS_PEAK_AT_2HR		39	0.7686536	1.130601	0.0	0.64953387	1.0	348	tags=46%, list=3%, signal=48%
KEGG_TOLL_LIKE_RECEPTOR_SIGNALING_PATHWAY	KEGG_TOLL_LIKE_RECEPTOR_SIGNALING_PATHWAY		90	0.37194282	1.1304967	0.33333334	0.64874464	1.0	243	tags=10%, list=2%, signal=10%
WEST_ADRENOCORTICAL_TUMOR_MARKERS_DN	WEST_ADRENOCORTICAL_TUMOR_MARKERS_DN		19	0.493585	1.1304079	0.4	0.6478258	1.0	350	tags=21%, list=4%, signal=22%
RIZ_ERYTHROID_DIFFERENTIATION_6HR	RIZ_ERYTHROID_DIFFERENTIATION_6HR		25	0.43060797	1.1301742	0.25	0.64719254	1.0	1074	tags=24%, list=11%, signal=27%
SIG_REGULATION_OF_THE_ACTIN_CYTOSKELETON_BY_RHO_GTPASES	SIG_REGULATION_OF_THE_ACTIN_CYTOSKELETON_BY_RHO_GTPASES		30	0.37366313	1.1296935	0.25	0.6475668	1.0	1413	tags=23%, list=14%, signal=27%
BROWNE_HCMV_INFECTION_10HR_UP	BROWNE_HCMV_INFECTION_10HR_UP		89	0.37081888	1.1295681	0.25	0.6471391	1.0	1400	tags=25%, list=14%, signal=28%
NICK_RESPONSE_TO_PROC_TREATMENT_DN	NICK_RESPONSE_TO_PROC_TREATMENT_DN		20	0.56272656	1.129535	0.0	0.64645815	1.0	563	tags=20%, list=6%, signal=21%
HUANG_FOXA2_TARGETS_UP	HUANG_FOXA2_TARGETS_UP		38	0.44691217	1.1294369	0.25	0.6457087	1.0	703	tags=24%, list=7%, signal=25%
LINDSTEDT_DENDRITIC_CELL_MATURATION_C	LINDSTEDT_DENDRITIC_CELL_MATURATION_C		61	0.3809904	1.1293845	0.2	0.6448018	1.0	757	tags=18%, list=8%, signal=19%
WU_APOPTOSIS_BY_CDKN1A_VIA_TP53	WU_APOPTOSIS_BY_CDKN1A_VIA_TP53		45	0.3174995	1.1288525	0.0	0.6460552	1.0	2345	tags=31%, list=23%, signal=40%
HE_PTEN_TARGETS_UP	HE_PTEN_TARGETS_UP		16	0.36704725	1.1287652	0.16666667	0.6455386	1.0	923	tags=25%, list=9%, signal=28%
MEDINA_SMARCA4_TARGETS	MEDINA_SMARCA4_TARGETS		28	0.34306476	1.1287001	0.42857143	0.6446358	1.0	3201	tags=54%, list=32%, signal=79%
RIGGI_EWING_SARCOMA_PROGENITOR_UP	RIGGI_EWING_SARCOMA_PROGENITOR_UP		256	0.32711962	1.1273851	0.25	0.64844203	1.0	888	tags=19%, list=9%, signal=20%
OUELLET_CULTURED_OVARIAN_CANCER_INVASIVE_VS_LMP_DN	OUELLET_CULTURED_OVARIAN_CANCER_INVASIVE_VS_LMP_DN		34	0.31917018	1.1267997	0.2	0.64952743	1.0	3178	tags=53%, list=32%, signal=77%
REACTOME_VOLTAGE_GATED_POTASSIUM_CHANNELS	REACTOME_VOLTAGE_GATED_POTASSIUM_CHANNELS		29	0.40882364	1.1266499	0.4	0.64914274	1.0	2867	tags=52%, list=29%, signal=72%
PID_MYC_ACTIV_PATHWAY	PID_MYC_ACTIV_PATHWAY		68	0.33230308	1.1265806	0.5	0.64846754	1.0	979	tags=19%, list=10%, signal=21%
MORI_PRE_BI_LYMPHOCYTE_UP	MORI_PRE_BI_LYMPHOCYTE_UP		66	0.35222122	1.1258794	0.25	0.6506812	1.0	1524	tags=27%, list=15%, signal=32%
BOSCO_ALLERGEN_INDUCED_TH2_ASSOCIATED_MODULE	BOSCO_ALLERGEN_INDUCED_TH2_ASSOCIATED_MODULE		99	0.33302677	1.1250874	0.33333334	0.652706	1.0	895	tags=16%, list=9%, signal=18%
REACTOME_NUCLEOBASE_CATABOLISM	REACTOME_NUCLEOBASE_CATABOLISM		20	0.4091094	1.1250807	0.2	0.651802	1.0	2310	tags=45%, list=23%, signal=58%
KYNG_RESPONSE_TO_H2O2	KYNG_RESPONSE_TO_H2O2		58	0.42266217	1.125056	0.375	0.6509004	1.0	472	tags=22%, list=5%, signal=23%
FRASOR_RESPONSE_TO_ESTRADIOL_DN	FRASOR_RESPONSE_TO_ESTRADIOL_DN		71	0.35249358	1.1244595	0.33333334	0.65244764	1.0	1345	tags=25%, list=13%, signal=29%
ANDERSEN_CHOLANGIOCARCINOMA_CLASS2	ANDERSEN_CHOLANGIOCARCINOMA_CLASS2		99	0.3765046	1.1244229	0.25	0.65154773	1.0	1778	tags=32%, list=18%, signal=39%
FEVR_CTNNB1_TARGETS_UP	FEVR_CTNNB1_TARGETS_UP		483	0.2750143	1.1242208	0.33333334	0.6508398	1.0	1788	tags=24%, list=18%, signal=28%
TERAMOTO_OPN_TARGETS_CLUSTER_6	TERAMOTO_OPN_TARGETS_CLUSTER_6		17	0.36214536	1.1233579	0.33333334	0.6530899	1.0	1060	tags=29%, list=11%, signal=33%
GAZDA_DIAMOND_BLACKFAN_ANEMIA_ERYTHROID_DN	GAZDA_DIAMOND_BLACKFAN_ANEMIA_ERYTHROID_DN		346	0.23504686	1.1231287	0.0	0.6528117	1.0	2363	tags=27%, list=24%, signal=34%
SCHAEFFER_PROSTATE_DEVELOPMENT_12HR_UP	SCHAEFFER_PROSTATE_DEVELOPMENT_12HR_UP		74	0.3952181	1.1224585	0.16666667	0.65446323	1.0	295	tags=16%, list=3%, signal=17%
REACTOME_SIGNALING_BY_PDGF	REACTOME_SIGNALING_BY_PDGF		51	0.4176843	1.1213989	0.4	0.6563543	1.0	742	tags=20%, list=7%, signal=21%
GROSS_HYPOXIA_VIA_HIF1A_DN	GROSS_HYPOXIA_VIA_HIF1A_DN		83	0.40258664	1.1213282	0.2	0.6555402	1.0	906	tags=23%, list=9%, signal=25%
SHEPARD_BMYB_MORPHOLINO_UP	SHEPARD_BMYB_MORPHOLINO_UP		145	0.24696699	1.1206769	0.33333334	0.6577798	1.0	1151	tags=17%, list=12%, signal=19%
LUI_THYROID_CANCER_PAX8_PPARG_UP	LUI_THYROID_CANCER_PAX8_PPARG_UP		41	0.31639495	1.1195891	0.2	0.65978086	1.0	1632	tags=22%, list=16%, signal=26%
PID_AMB2_NEUTROPHILS_PATHWAY	PID_AMB2_NEUTROPHILS_PATHWAY		39	0.4740242	1.1192279	0.25	0.66038233	1.0	716	tags=21%, list=7%, signal=22%
GRADE_COLON_AND_RECTAL_CANCER_UP	GRADE_COLON_AND_RECTAL_CANCER_UP		218	0.2947502	1.1179564	0.5	0.6648405	1.0	848	tags=14%, list=8%, signal=15%
JEPSEN_SMRT_TARGETS	JEPSEN_SMRT_TARGETS		26	0.34283608	1.1166923	0.2857143	0.6679958	1.0	1339	tags=31%, list=13%, signal=35%
MISSIAGLIA_REGULATED_BY_METHYLATION_UP	MISSIAGLIA_REGULATED_BY_METHYLATION_UP		106	0.40934277	1.116662	0.2	0.66708946	1.0	472	tags=14%, list=5%, signal=15%
PAPASPYRIDONOS_UNSTABLE_ATEROSCLEROTIC_PLAQUE_UP	PAPASPYRIDONOS_UNSTABLE_ATEROSCLEROTIC_PLAQUE_UP		43	0.41810834	1.1162723	0.25	0.6671852	1.0	379	tags=21%, list=4%, signal=22%
ICHIBA_GRAFT_VERSUS_HOST_DISEASE_D7_DN	ICHIBA_GRAFT_VERSUS_HOST_DISEASE_D7_DN		31	0.35411036	1.1159167	0.33333334	0.6674713	1.0	1452	tags=32%, list=15%, signal=38%
FUJII_YBX1_TARGETS_DN	FUJII_YBX1_TARGETS_DN		142	0.2727997	1.114302	0.2	0.67221916	1.0	2063	tags=27%, list=21%, signal=33%
GROSS_HYPOXIA_VIA_ELK3_UP	GROSS_HYPOXIA_VIA_ELK3_UP		162	0.27746347	1.1141696	0.2	0.6718621	1.0	1783	tags=25%, list=18%, signal=30%
HELLEBREKERS_SILENCED_DURING_TUMOR_ANGIOGENESIS	HELLEBREKERS_SILENCED_DURING_TUMOR_ANGIOGENESIS		71	0.47822005	1.1133423	0.4	0.67439693	1.0	703	tags=30%, list=7%, signal=32%
KEGG_PORPHYRIN_AND_CHLOROPHYLL_METABOLISM	KEGG_PORPHYRIN_AND_CHLOROPHYLL_METABOLISM		22	0.3724272	1.1126248	0.2857143	0.67557204	1.0	705	tags=18%, list=7%, signal=20%
KAYO_AGING_MUSCLE_DN	KAYO_AGING_MUSCLE_DN		107	0.2438327	1.1115824	0.33333334	0.6785915	1.0	1515	tags=18%, list=15%, signal=21%
DUTTA_APOPTOSIS_VIA_NFKB	DUTTA_APOPTOSIS_VIA_NFKB		28	0.42687076	1.1110954	0.4	0.6788953	1.0	1092	tags=25%, list=11%, signal=28%
BASAKI_YBX1_TARGETS_UP	BASAKI_YBX1_TARGETS_UP		210	0.27090544	1.1110615	0.25	0.6781225	1.0	1852	tags=26%, list=19%, signal=31%
BHAT_ESR1_TARGETS_VIA_AKT1_UP	BHAT_ESR1_TARGETS_VIA_AKT1_UP		184	0.32321474	1.110324	0.25	0.67931235	1.0	2024	tags=28%, list=20%, signal=34%
GRAESSMANN_RESPONSE_TO_MC_AND_DOXORUBICIN_UP	GRAESSMANN_RESPONSE_TO_MC_AND_DOXORUBICIN_UP		388	0.2801281	1.1092659	0.2	0.6810619	1.0	1964	tags=26%, list=20%, signal=31%
REACTOME_TRANSCRIPTIONAL_REGULATION_BY_E2F6	REACTOME_TRANSCRIPTIONAL_REGULATION_BY_E2F6		29	0.30373824	1.108591	0.25	0.6819051	1.0	2357	tags=45%, list=24%, signal=59%
REACTOME_ADP_SIGNALLING_THROUGH_P2Y_PURINOCEPTOR_12	REACTOME_ADP_SIGNALLING_THROUGH_P2Y_PURINOCEPTOR_12		15	0.40089297	1.1082176	0.33333334	0.68163407	1.0	2752	tags=47%, list=28%, signal=64%
FONTAINE_FOLLICULAR_THYROID_ADENOMA_DN	FONTAINE_FOLLICULAR_THYROID_ADENOMA_DN		57	0.29321432	1.1077441	0.25	0.6831911	1.0	1915	tags=26%, list=19%, signal=32%
LEE_AGING_CEREBELLUM_DN	LEE_AGING_CEREBELLUM_DN		55	0.32110882	1.1071985	0.25	0.6837502	1.0	809	tags=16%, list=8%, signal=18%
GOTZMANN_EPITHELIAL_TO_MESENCHYMAL_TRANSITION_UP	GOTZMANN_EPITHELIAL_TO_MESENCHYMAL_TRANSITION_UP		62	0.3891841	1.1064416	0.33333334	0.68548524	1.0	504	tags=18%, list=5%, signal=19%
LEE_AGING_NEOCORTEX_DN	LEE_AGING_NEOCORTEX_DN		50	0.2573456	1.1063839	0.2	0.68486387	1.0	1593	tags=22%, list=16%, signal=26%
GALLUZZI_PERMEABILIZE_MITOCHONDRIA	GALLUZZI_PERMEABILIZE_MITOCHONDRIA		36	0.3514219	1.1062186	0.2857143	0.6842529	1.0	1446	tags=25%, list=14%, signal=29%
REACTOME_INTERLEUKIN_7_SIGNALING	REACTOME_INTERLEUKIN_7_SIGNALING		21	0.30808938	1.1060127	0.0	0.68409437	1.0	547	tags=19%, list=5%, signal=20%
GAVIN_FOXP3_TARGETS_CLUSTER_P6	GAVIN_FOXP3_TARGETS_CLUSTER_P6		61	0.29643267	1.1058757	0.4	0.6841844	1.0	2621	tags=44%, list=26%, signal=60%
TONKS_TARGETS_OF_RUNX1_RUNX1T1_FUSION_MONOCYTE_DN	TONKS_TARGETS_OF_RUNX1_RUNX1T1_FUSION_MONOCYTE_DN		51	0.39973557	1.1056163	0.2857143	0.68394256	1.0	1204	tags=31%, list=12%, signal=35%
REACTOME_IMMUNOREGULATORY_INTERACTIONS_BETWEEN_A_LYMPHOID_AND_A_NON_LYMPHOID_CELL	REACTOME_IMMUNOREGULATORY_INTERACTIONS_BETWEEN_A_LYMPHOID_AND_A_NON_LYMPHOID_CELL		96	0.39374802	1.1051289	0.4	0.6850278	1.0	1980	tags=35%, list=20%, signal=44%
GAUSSMANN_MLL_AF4_FUSION_TARGETS_A_DN	GAUSSMANN_MLL_AF4_FUSION_TARGETS_A_DN		54	0.4501833	1.1050955	0.33333334	0.68422663	1.0	1252	tags=30%, list=13%, signal=34%
MACLACHLAN_BRCA1_TARGETS_DN	MACLACHLAN_BRCA1_TARGETS_DN		16	0.45813763	1.1048609	0.16666667	0.6843498	1.0	2421	tags=38%, list=24%, signal=49%
SCHEIDEREIT_IKK_INTERACTING_PROTEINS	SCHEIDEREIT_IKK_INTERACTING_PROTEINS		44	0.3490151	1.1046541	0.25	0.68446	1.0	2099	tags=34%, list=21%, signal=43%
REACTOME_TP53_REGULATES_TRANSCRIPTION_OF_DNA_REPAIR_GENES	REACTOME_TP53_REGULATES_TRANSCRIPTION_OF_DNA_REPAIR_GENES		50	0.33260605	1.1043361	0.33333334	0.68458045	1.0	1096	tags=18%, list=11%, signal=20%
FINAK_BREAST_CANCER_SDPP_SIGNATURE	FINAK_BREAST_CANCER_SDPP_SIGNATURE		19	0.5958771	1.1042895	0.33333334	0.68398607	1.0	813	tags=32%, list=8%, signal=34%
MCMURRAY_TP53_HRAS_COOPERATION_RESPONSE_DN	MCMURRAY_TP53_HRAS_COOPERATION_RESPONSE_DN		38	0.3486872	1.1036195	0.33333334	0.6855913	1.0	344	tags=13%, list=3%, signal=14%
AMIT_SERUM_RESPONSE_40_MCF10A	AMIT_SERUM_RESPONSE_40_MCF10A		31	0.624783	1.1030084	0.5	0.68612593	1.0	608	tags=35%, list=6%, signal=38%
BHATTACHARYA_EMBRYONIC_STEM_CELL	BHATTACHARYA_EMBRYONIC_STEM_CELL		61	0.3533327	1.1027037	0.4	0.68604034	1.0	2166	tags=34%, list=22%, signal=44%
LIU_BREAST_CANCER	LIU_BREAST_CANCER		23	0.2854301	1.1022693	0.33333334	0.68695617	1.0	943	tags=13%, list=9%, signal=14%
REACTOME_SIGNALING_BY_INTERLEUKINS	REACTOME_SIGNALING_BY_INTERLEUKINS		374	0.28838918	1.1013187	0.2	0.68906015	1.0	1408	tags=21%, list=14%, signal=23%
ZAMORA_NOS2_TARGETS_UP	ZAMORA_NOS2_TARGETS_UP		43	0.3129366	1.1010753	0.4	0.6887585	1.0	755	tags=16%, list=8%, signal=18%
SMID_BREAST_CANCER_RELAPSE_IN_LUNG_UP	SMID_BREAST_CANCER_RELAPSE_IN_LUNG_UP		19	0.42945006	1.1008173	0.25	0.68875223	1.0	2263	tags=53%, list=23%, signal=68%
REACTOME_XENOBIOTICS	REACTOME_XENOBIOTICS		20	0.47734013	1.1008117	0.33333334	0.68786013	1.0	3738	tags=65%, list=37%, signal=104%
PID_AURORA_A_PATHWAY	PID_AURORA_A_PATHWAY		29	0.3110865	1.1002029	0.25	0.6894863	1.0	2739	tags=41%, list=27%, signal=57%
HILLION_HMGA1_TARGETS	HILLION_HMGA1_TARGETS		77	0.28992635	1.0999407	0.2	0.68970203	1.0	1761	tags=25%, list=18%, signal=30%
LEE_CALORIE_RESTRICTION_MUSCLE_DN	LEE_CALORIE_RESTRICTION_MUSCLE_DN		37	0.3774234	1.0975381	0.2	0.69590217	1.0	951	tags=24%, list=10%, signal=27%
ZHAN_MULTIPLE_MYELOMA_UP	ZHAN_MULTIPLE_MYELOMA_UP		55	0.3418812	1.097194	0.5	0.69677913	1.0	772	tags=11%, list=8%, signal=12%
GRAHAM_CML_QUIESCENT_VS_NORMAL_DIVIDING_UP	GRAHAM_CML_QUIESCENT_VS_NORMAL_DIVIDING_UP		49	0.5254888	1.0968034	0.2	0.69672906	1.0	319	tags=27%, list=3%, signal=27%
MCBRYAN_PUBERTAL_BREAST_4_5WK_UP	MCBRYAN_PUBERTAL_BREAST_4_5WK_UP		182	0.33614483	1.0966061	0.5	0.6961778	1.0	1088	tags=19%, list=11%, signal=21%
PEDRIOLI_MIR31_TARGETS_DN	PEDRIOLI_MIR31_TARGETS_DN		240	0.29390457	1.0963517	0.2857143	0.6960568	1.0	1014	tags=18%, list=10%, signal=19%
CHARAFE_BREAST_CANCER_LUMINAL_VS_MESENCHYMAL_UP	CHARAFE_BREAST_CANCER_LUMINAL_VS_MESENCHYMAL_UP		274	0.24549069	1.0951366	0.5	0.6988129	1.0	1354	tags=17%, list=14%, signal=19%
LEE_RECENT_THYMIC_EMIGRANT	LEE_RECENT_THYMIC_EMIGRANT		131	0.32965675	1.0950335	0.25	0.69836944	1.0	1564	tags=20%, list=16%, signal=23%
HADDAD_B_LYMPHOCYTE_PROGENITOR	HADDAD_B_LYMPHOCYTE_PROGENITOR		216	0.32973364	1.0948185	0.2	0.6980565	1.0	1285	tags=22%, list=13%, signal=25%
REACTOME_FCERI_MEDIATED_MAPK_ACTIVATION	REACTOME_FCERI_MEDIATED_MAPK_ACTIVATION		33	0.3701514	1.0948046	0.4	0.697165	1.0	2301	tags=45%, list=23%, signal=59%
KOHOUTEK_CCNT2_TARGETS	KOHOUTEK_CCNT2_TARGETS		32	0.3309287	1.0942627	0.2	0.6978374	1.0	287	tags=9%, list=3%, signal=10%
SERVITJA_LIVER_HNF1A_TARGETS_UP	SERVITJA_LIVER_HNF1A_TARGETS_UP		97	0.34201	1.0937331	0.25	0.699346	1.0	1698	tags=28%, list=17%, signal=33%
MEISSNER_BRAIN_HCP_WITH_H3K27ME3	MEISSNER_BRAIN_HCP_WITH_H3K27ME3		149	0.36089385	1.0934447	0.25	0.700066	1.0	2562	tags=35%, list=26%, signal=46%
SHETH_LIVER_CANCER_VS_TXNIP_LOSS_PAM3	SHETH_LIVER_CANCER_VS_TXNIP_LOSS_PAM3		54	0.43766797	1.0932372	0.0	0.6999099	1.0	1778	tags=39%, list=18%, signal=47%
NOJIMA_SFRP2_TARGETS_DN	NOJIMA_SFRP2_TARGETS_DN		23	0.46005264	1.093173	0.4	0.6991789	1.0	2811	tags=52%, list=28%, signal=72%
CHESLER_BRAIN_QTL_CIS	CHESLER_BRAIN_QTL_CIS		59	0.32840237	1.0931122	0.33333334	0.6985075	1.0	1309	tags=19%, list=13%, signal=21%
DACOSTA_ERCC3_ALLELE_XPCS_VS_TTD_DN	DACOSTA_ERCC3_ALLELE_XPCS_VS_TTD_DN		35	0.44067633	1.0928364	0.5	0.69850314	1.0	291	tags=14%, list=3%, signal=15%
ROVERSI_GLIOMA_COPY_NUMBER_DN	ROVERSI_GLIOMA_COPY_NUMBER_DN		31	0.33310214	1.0927863	0.25	0.6977636	1.0	1780	tags=35%, list=18%, signal=43%
WANG_TNF_TARGETS	WANG_TNF_TARGETS		20	0.52834475	1.0924807	0.5	0.69742787	1.0	703	tags=30%, list=7%, signal=32%
JOHNSTONE_PARVB_TARGETS_2_UP	JOHNSTONE_PARVB_TARGETS_2_UP		105	0.39053705	1.0923162	0.5	0.6968092	1.0	416	tags=11%, list=4%, signal=12%
WARTERS_RESPONSE_TO_IR_SKIN	WARTERS_RESPONSE_TO_IR_SKIN		40	0.38235247	1.0922298	0.2857143	0.69626063	1.0	323	tags=13%, list=3%, signal=13%
BIOCARTA_BCR_PATHWAY	BIOCARTA_BCR_PATHWAY		30	0.30393592	1.0915655	0.2	0.696781	1.0	2392	tags=40%, list=24%, signal=52%
MANN_RESPONSE_TO_AMIFOSTINE_UP	MANN_RESPONSE_TO_AMIFOSTINE_UP		18	0.5266615	1.0911957	0.2	0.69745415	1.0	1092	tags=22%, list=11%, signal=25%
DITTMER_PTHLH_TARGETS_DN	DITTMER_PTHLH_TARGETS_DN		65	0.32597122	1.090868	0.5	0.6973735	1.0	1744	tags=26%, list=17%, signal=31%
MURATA_VIRULENCE_OF_H_PILORI	MURATA_VIRULENCE_OF_H_PILORI		20	0.41827294	1.0908422	0.25	0.69675267	1.0	1385	tags=25%, list=14%, signal=29%
LINDVALL_IMMORTALIZED_BY_TERT_DN	LINDVALL_IMMORTALIZED_BY_TERT_DN		57	0.35265884	1.0888019	0.2857143	0.70115215	1.0	1628	tags=30%, list=16%, signal=35%
NGUYEN_NOTCH1_TARGETS_DN	NGUYEN_NOTCH1_TARGETS_DN		77	0.32119521	1.0887656	0.4	0.70057243	1.0	1435	tags=22%, list=14%, signal=26%
NUTT_GBM_VS_AO_GLIOMA_DN	NUTT_GBM_VS_AO_GLIOMA_DN		41	0.3071889	1.0885673	0.4	0.7002695	1.0	300	tags=10%, list=3%, signal=10%
PASINI_SUZ12_TARGETS_UP	PASINI_SUZ12_TARGETS_UP		56	0.3830843	1.0884304	0.33333334	0.70000225	1.0	2545	tags=38%, list=25%, signal=50%
KIM_WT1_TARGETS_12HR_UP	KIM_WT1_TARGETS_12HR_UP		139	0.35435376	1.0883869	0.6	0.69913054	1.0	1074	tags=22%, list=11%, signal=24%
HENDRICKS_SMARCA4_TARGETS_DN	HENDRICKS_SMARCA4_TARGETS_DN		38	0.35856286	1.0879309	0.42857143	0.70023423	1.0	1126	tags=21%, list=11%, signal=24%
MASSARWEH_RESPONSE_TO_ESTRADIOL	MASSARWEH_RESPONSE_TO_ESTRADIOL		54	0.36379826	1.0869567	0.25	0.7026557	1.0	1419	tags=28%, list=14%, signal=32%
LIU_VAV3_PROSTATE_CARCINOGENESIS_UP	LIU_VAV3_PROSTATE_CARCINOGENESIS_UP		83	0.4301432	1.0860795	0.16666667	0.70519626	1.0	1327	tags=29%, list=13%, signal=33%
BIOCARTA_CHEMICAL_PATHWAY	BIOCARTA_CHEMICAL_PATHWAY		18	0.39255562	1.0849767	0.2	0.70869255	1.0	1806	tags=44%, list=18%, signal=54%
DANG_REGULATED_BY_MYC_DN	DANG_REGULATED_BY_MYC_DN		222	0.31684124	1.084919	0.33333334	0.70781547	1.0	747	tags=15%, list=7%, signal=16%
PEPPER_CHRONIC_LYMPHOCYTIC_LEUKEMIA_DN	PEPPER_CHRONIC_LYMPHOCYTIC_LEUKEMIA_DN		17	0.33709946	1.0847528	0.33333334	0.7074292	1.0	2986	tags=53%, list=30%, signal=75%
DACOSTA_ERCC3_ALLELE_XPCS_VS_TTD_UP	DACOSTA_ERCC3_ALLELE_XPCS_VS_TTD_UP		24	0.42370668	1.084631	0.2	0.7071026	1.0	219	tags=17%, list=2%, signal=17%
FONTAINE_PAPILLARY_THYROID_CARCINOMA_UP	FONTAINE_PAPILLARY_THYROID_CARCINOMA_UP		48	0.38317072	1.0845621	0.25	0.7063249	1.0	879	tags=15%, list=9%, signal=16%
ZHANG_TARGETS_OF_EWSR1_FLI1_FUSION	ZHANG_TARGETS_OF_EWSR1_FLI1_FUSION		80	0.3022063	1.0844018	0.16666667	0.70623857	1.0	1854	tags=29%, list=19%, signal=35%
PID_IL27_PATHWAY	PID_IL27_PATHWAY		23	0.3916726	1.0840449	0.25	0.7065982	1.0	2074	tags=30%, list=21%, signal=38%
GRADE_COLON_VS_RECTAL_CANCER_UP	GRADE_COLON_VS_RECTAL_CANCER_UP		26	0.3559562	1.0822757	0.5	0.7106776	1.0	455	tags=12%, list=5%, signal=12%
HORIUCHI_WTAP_TARGETS_UP	HORIUCHI_WTAP_TARGETS_UP		199	0.34272346	1.0807135	0.33333334	0.71599096	1.0	932	tags=19%, list=9%, signal=21%
RIZKI_TUMOR_INVASIVENESS_3D_UP	RIZKI_TUMOR_INVASIVENESS_3D_UP		187	0.24233487	1.0806495	0.2	0.7151135	1.0	2213	tags=26%, list=22%, signal=33%
YAO_TEMPORAL_RESPONSE_TO_PROGESTERONE_CLUSTER_16	YAO_TEMPORAL_RESPONSE_TO_PROGESTERONE_CLUSTER_16		63	0.38565737	1.0803047	0.42857143	0.7155115	1.0	1450	tags=30%, list=15%, signal=35%
VILLANUEVA_LIVER_CANCER_KRT19_UP	VILLANUEVA_LIVER_CANCER_KRT19_UP		108	0.2669791	1.0798078	0.25	0.71672714	1.0	1821	tags=27%, list=18%, signal=32%
LU_TUMOR_ENDOTHELIAL_MARKERS_UP	LU_TUMOR_ENDOTHELIAL_MARKERS_UP		18	0.5405029	1.0795599	0.5	0.7165154	1.0	890	tags=28%, list=9%, signal=30%
ZHOU_INFLAMMATORY_RESPONSE_FIMA_UP	ZHOU_INFLAMMATORY_RESPONSE_FIMA_UP		288	0.33698103	1.0794753	0.25	0.71593183	1.0	1114	tags=18%, list=11%, signal=19%
KIM_WT1_TARGETS_8HR_UP	KIM_WT1_TARGETS_8HR_UP		148	0.38222775	1.0781788	0.5	0.71798044	1.0	1178	tags=23%, list=12%, signal=26%
TERAO_AOX4_TARGETS_SKIN_UP	TERAO_AOX4_TARGETS_SKIN_UP		21	0.3492637	1.0780957	0.25	0.7175635	1.0	2199	tags=38%, list=22%, signal=49%
KANG_IMMORTALIZED_BY_TERT_DN	KANG_IMMORTALIZED_BY_TERT_DN		86	0.36530817	1.0779862	0.25	0.7172443	1.0	1026	tags=21%, list=10%, signal=23%
SMITH_TERT_TARGETS_UP	SMITH_TERT_TARGETS_UP		138	0.35058147	1.077493	0.5	0.7183487	1.0	537	tags=12%, list=5%, signal=13%
RUTELLA_RESPONSE_TO_HGF_VS_CSF2RB_AND_IL4_DN	RUTELLA_RESPONSE_TO_HGF_VS_CSF2RB_AND_IL4_DN		210	0.2907755	1.0772891	0.2	0.7180653	1.0	754	tags=15%, list=8%, signal=16%
ZHANG_RESPONSE_TO_IKK_INHIBITOR_AND_TNF_UP	ZHANG_RESPONSE_TO_IKK_INHIBITOR_AND_TNF_UP		151	0.39433524	1.0771929	0.25	0.71748334	1.0	1169	tags=23%, list=12%, signal=25%
QUINTENS_EMBRYONIC_BRAIN_RESPONSE_TO_IR	QUINTENS_EMBRYONIC_BRAIN_RESPONSE_TO_IR		47	0.36343697	1.076904	0.5	0.7172968	1.0	1198	tags=23%, list=12%, signal=26%
REACTOME_CELLULAR_SENESCENCE	REACTOME_CELLULAR_SENESCENCE		109	0.21473348	1.0766726	0.0	0.7170846	1.0	1161	tags=15%, list=12%, signal=16%
REACTOME_JNK_C_JUN_KINASES_PHOSPHORYLATION_AND_ACTIVATION_MEDIATED_BY_ACTIVATED_HUMAN_TAK1	REACTOME_JNK_C_JUN_KINASES_PHOSPHORYLATION_AND_ACTIVATION_MEDIATED_BY_ACTIVATED_HUMAN_TAK1		16	0.29017603	1.0745931	0.4	0.72229034	1.0	1408	tags=19%, list=14%, signal=22%
HOSHIDA_LIVER_CANCER_SUBCLASS_S1	HOSHIDA_LIVER_CANCER_SUBCLASS_S1		220	0.40306303	1.0745579	0.5	0.7215435	1.0	1311	tags=25%, list=13%, signal=28%
DELASERNA_MYOD_TARGETS_UP	DELASERNA_MYOD_TARGETS_UP		67	0.4016368	1.0744538	0.4	0.7207489	1.0	1461	tags=30%, list=15%, signal=35%
WIERENGA_STAT5A_TARGETS_DN	WIERENGA_STAT5A_TARGETS_DN		119	0.30837208	1.0740576	0.2857143	0.7212037	1.0	1921	tags=29%, list=19%, signal=35%
REACTOME_PYRUVATE_METABOLISM_AND_CITRIC_ACID_TCA_CYCLE	REACTOME_PYRUVATE_METABOLISM_AND_CITRIC_ACID_TCA_CYCLE		46	0.4125114	1.0733262	0.33333334	0.7227604	1.0	1253	tags=28%, list=13%, signal=32%
WORSCHECH_TUMOR_REJECTION_UP	WORSCHECH_TUMOR_REJECTION_UP		47	0.47293273	1.0729288	0.33333334	0.7236558	1.0	1260	tags=26%, list=13%, signal=29%
DOUGLAS_BMI1_TARGETS_UP	DOUGLAS_BMI1_TARGETS_UP		375	0.24227774	1.0719116	0.25	0.7255927	1.0	1483	tags=22%, list=15%, signal=24%
AMUNDSON_RESPONSE_TO_ARSENITE	AMUNDSON_RESPONSE_TO_ARSENITE		185	0.31397104	1.071669	0.6	0.72547525	1.0	1126	tags=16%, list=11%, signal=17%
GARGALOVIC_RESPONSE_TO_OXIDIZED_PHOSPHOLIPIDS_BLACK_UP	GARGALOVIC_RESPONSE_TO_OXIDIZED_PHOSPHOLIPIDS_BLACK_UP		22	0.32509333	1.0711775	0.5	0.726094	1.0	2555	tags=45%, list=26%, signal=61%
REACTOME_INOSITOL_PHOSPHATE_METABOLISM	REACTOME_INOSITOL_PHOSPHATE_METABOLISM		37	0.30497584	1.0704429	0.6666667	0.7272248	1.0	2331	tags=38%, list=23%, signal=49%
YAO_TEMPORAL_RESPONSE_TO_PROGESTERONE_CLUSTER_2	YAO_TEMPORAL_RESPONSE_TO_PROGESTERONE_CLUSTER_2		42	0.3494373	1.070426	0.0	0.72635806	1.0	1748	tags=26%, list=18%, signal=32%
KIM_MYC_AMPLIFICATION_TARGETS_UP	KIM_MYC_AMPLIFICATION_TARGETS_UP		133	0.31464174	1.0704012	0.5	0.72561526	1.0	1235	tags=18%, list=12%, signal=20%
DELACROIX_RAR_TARGETS_UP	DELACROIX_RAR_TARGETS_UP		40	0.4350708	1.0702897	0.2	0.7251997	1.0	684	tags=23%, list=7%, signal=24%
PID_PLK1_PATHWAY	PID_PLK1_PATHWAY		35	0.29320067	1.0700239	0.25	0.7250485	1.0	1736	tags=34%, list=17%, signal=41%
GEISS_RESPONSE_TO_DSRNA_DN	GEISS_RESPONSE_TO_DSRNA_DN		15	0.3797009	1.0696521	0.5	0.72514635	1.0	2101	tags=47%, list=21%, signal=59%
YANG_BREAST_CANCER_ESR1_LASER_DN	YANG_BREAST_CANCER_ESR1_LASER_DN		40	0.39242	1.068927	0.25	0.72784203	1.0	149	tags=10%, list=1%, signal=10%
REACTOME_FORMATION_OF_FIBRIN_CLOT_CLOTTING_CASCADE	REACTOME_FORMATION_OF_FIBRIN_CLOT_CLOTTING_CASCADE		36	0.312098	1.0687634	0.25	0.7276555	1.0	2809	tags=42%, list=28%, signal=58%
NATSUME_RESPONSE_TO_INTERFERON_BETA_UP	NATSUME_RESPONSE_TO_INTERFERON_BETA_UP		64	0.27695006	1.0680549	0.42857143	0.72901446	1.0	1198	tags=23%, list=12%, signal=26%
RICKMAN_HEAD_AND_NECK_CANCER_B	RICKMAN_HEAD_AND_NECK_CANCER_B		31	0.46276355	1.0678189	0.4	0.7288123	1.0	109	tags=16%, list=1%, signal=16%
BROWNE_HCMV_INFECTION_16HR_UP	BROWNE_HCMV_INFECTION_16HR_UP		204	0.30391115	1.0673411	0.5	0.7300332	1.0	2040	tags=30%, list=20%, signal=37%
REACTOME_G_ALPHA_Q_SIGNALLING_EVENTS	REACTOME_G_ALPHA_Q_SIGNALLING_EVENTS		160	0.29247728	1.0672284	0.33333334	0.72940063	1.0	2302	tags=34%, list=23%, signal=43%
POMEROY_MEDULLOBLASTOMA_PROGNOSIS_UP	POMEROY_MEDULLOBLASTOMA_PROGNOSIS_UP		46	0.27359623	1.067215	0.5	0.7285425	1.0	1384	tags=20%, list=14%, signal=23%
ZHOU_INFLAMMATORY_RESPONSE_LPS_UP	ZHOU_INFLAMMATORY_RESPONSE_LPS_UP		225	0.35420913	1.0671376	0.25	0.7278918	1.0	696	tags=14%, list=7%, signal=14%
HINATA_NFKB_TARGETS_KERATINOCYTE_UP	HINATA_NFKB_TARGETS_KERATINOCYTE_UP		81	0.45213306	1.0648421	0.5	0.7340243	1.0	856	tags=25%, list=9%, signal=27%
KAN_RESPONSE_TO_ARSENIC_TRIOXIDE	KAN_RESPONSE_TO_ARSENIC_TRIOXIDE		104	0.44879162	1.0642763	0.25	0.73503417	1.0	1178	tags=32%, list=12%, signal=36%
REACTOME_TNFS_BIND_THEIR_PHYSIOLOGICAL_RECEPTORS	REACTOME_TNFS_BIND_THEIR_PHYSIOLOGICAL_RECEPTORS		21	0.4101145	1.0638117	0.25	0.7360322	1.0	1756	tags=29%, list=18%, signal=35%
LIN_APC_TARGETS	LIN_APC_TARGETS		59	0.32658648	1.0635301	0.5	0.7358506	1.0	2919	tags=39%, list=29%, signal=55%
POOLA_INVASIVE_BREAST_CANCER_UP	POOLA_INVASIVE_BREAST_CANCER_UP		237	0.4427645	1.0634893	0.25	0.735169	1.0	1593	tags=32%, list=16%, signal=37%
BIOCARTA_IL2_PATHWAY	BIOCARTA_IL2_PATHWAY		22	0.44031453	1.0629705	0.6666667	0.73538274	1.0	2135	tags=41%, list=21%, signal=52%
SUBTIL_PROGESTIN_TARGETS	SUBTIL_PROGESTIN_TARGETS		29	0.39526945	1.0627056	0.6666667	0.7358318	1.0	260	tags=14%, list=3%, signal=14%
TURASHVILI_BREAST_DUCTAL_CARCINOMA_VS_DUCTAL_NORMAL_UP	TURASHVILI_BREAST_DUCTAL_CARCINOMA_VS_DUCTAL_NORMAL_UP		33	0.5268645	1.062241	0.4	0.73669183	1.0	731	tags=30%, list=7%, signal=33%
BROWNE_HCMV_INFECTION_20HR_UP	BROWNE_HCMV_INFECTION_20HR_UP		211	0.23311004	1.0616723	0.4	0.73861957	1.0	1813	tags=23%, list=18%, signal=27%
ZWANG_EGF_PERSISTENTLY_DN	ZWANG_EGF_PERSISTENTLY_DN		34	0.2873619	1.0613047	0.6666667	0.73910046	1.0	1655	tags=24%, list=17%, signal=28%
BENPORATH_PRC2_TARGETS	BENPORATH_PRC2_TARGETS		348	0.31187537	1.0611604	0.33333334	0.738483	1.0	1514	tags=22%, list=15%, signal=25%
REACTOME_CELL_JUNCTION_ORGANIZATION	REACTOME_CELL_JUNCTION_ORGANIZATION		67	0.3951067	1.0609001	0.0	0.7386656	1.0	2087	tags=39%, list=21%, signal=49%
BLUM_RESPONSE_TO_SALIRASIB_UP	BLUM_RESPONSE_TO_SALIRASIB_UP		214	0.36172327	1.0605791	0.33333334	0.73841745	1.0	1663	tags=25%, list=17%, signal=30%
CHICAS_RB1_TARGETS_SENESCENT	CHICAS_RB1_TARGETS_SENESCENT		382	0.3139157	1.0603718	0.16666667	0.7380585	1.0	731	tags=14%, list=7%, signal=15%
PHONG_TNF_RESPONSE_NOT_VIA_P38	PHONG_TNF_RESPONSE_NOT_VIA_P38		282	0.28995436	1.059596	0.4	0.73995227	1.0	1606	tags=24%, list=16%, signal=28%
KIM_BIPOLAR_DISORDER_OLIGODENDROCYTE_DENSITY_CORR_DN	KIM_BIPOLAR_DISORDER_OLIGODENDROCYTE_DENSITY_CORR_DN		81	0.45032406	1.0594373	0.33333334	0.7394524	1.0	3006	tags=44%, list=30%, signal=63%
PID_FGF_PATHWAY	PID_FGF_PATHWAY		45	0.36318526	1.0591911	0.25	0.73939115	1.0	1902	tags=31%, list=19%, signal=38%
LI_INDUCED_T_TO_NATURAL_KILLER_DN	LI_INDUCED_T_TO_NATURAL_KILLER_DN		92	0.2928519	1.0591362	0.33333334	0.7385403	1.0	1114	tags=21%, list=11%, signal=23%
REACTOME_ATF4_ACTIVATES_GENES_IN_RESPONSE_TO_ENDOPLASMIC_RETICULUM_STRESS	REACTOME_ATF4_ACTIVATES_GENES_IN_RESPONSE_TO_ENDOPLASMIC_RETICULUM_STRESS		25	0.39116833	1.0587527	0.2	0.7386698	1.0	1946	tags=28%, list=19%, signal=35%
GARGALOVIC_RESPONSE_TO_OXIDIZED_PHOSPHOLIPIDS_MAGENTA_UP	GARGALOVIC_RESPONSE_TO_OXIDIZED_PHOSPHOLIPIDS_MAGENTA_UP		17	0.635141	1.0582013	0.0	0.7395218	1.0	594	tags=35%, list=6%, signal=37%
WIERENGA_STAT5A_TARGETS_GROUP1	WIERENGA_STAT5A_TARGETS_GROUP1		77	0.3205579	1.0579385	0.6666667	0.7395915	1.0	1568	tags=27%, list=16%, signal=32%
RODWELL_AGING_KIDNEY_UP	RODWELL_AGING_KIDNEY_UP		335	0.38342544	1.0574105	0.2857143	0.7409131	1.0	1236	tags=24%, list=12%, signal=26%
KRIEG_HYPOXIA_VIA_KDM3A	KRIEG_HYPOXIA_VIA_KDM3A		37	0.39737603	1.0565346	0.33333334	0.7435583	1.0	348	tags=11%, list=3%, signal=11%
VANHARANTA_UTERINE_FIBROID_DN	VANHARANTA_UTERINE_FIBROID_DN		52	0.41950747	1.0563779	0.33333334	0.74294496	1.0	328	tags=15%, list=3%, signal=16%
PID_ATM_PATHWAY	PID_ATM_PATHWAY		27	0.3253186	1.0563014	0.33333334	0.742614	1.0	1248	tags=22%, list=12%, signal=25%
PEDERSEN_METASTASIS_BY_ERBB2_ISOFORM_7	PEDERSEN_METASTASIS_BY_ERBB2_ISOFORM_7		254	0.24937703	1.0546659	0.33333334	0.746856	1.0	2334	tags=32%, list=23%, signal=41%
REACTOME_TRANSCRIPTIONAL_REGULATION_BY_RUNX3	REACTOME_TRANSCRIPTIONAL_REGULATION_BY_RUNX3		85	0.35022715	1.0545601	0.42857143	0.746514	1.0	1150	tags=20%, list=12%, signal=22%
DOANE_BREAST_CANCER_CLASSES_DN	DOANE_BREAST_CANCER_CLASSES_DN		27	0.46289504	1.0541338	0.5	0.7470808	1.0	1628	tags=30%, list=16%, signal=35%
DARWICHE_PAPILLOMA_RISK_LOW_DN	DARWICHE_PAPILLOMA_RISK_LOW_DN		101	0.32841274	1.0526376	0.5	0.7508297	1.0	1747	tags=24%, list=17%, signal=29%
TURASHVILI_BREAST_DUCTAL_CARCINOMA_VS_LOBULAR_NORMAL_UP	TURASHVILI_BREAST_DUCTAL_CARCINOMA_VS_LOBULAR_NORMAL_UP		49	0.38511515	1.0517229	0.4	0.75225323	1.0	1190	tags=29%, list=12%, signal=32%
REACTOME_CLASS_A_1_RHODOPSIN_LIKE_RECEPTORS	REACTOME_CLASS_A_1_RHODOPSIN_LIKE_RECEPTORS		225	0.370101	1.0511943	0.6666667	0.75291115	1.0	2783	tags=40%, list=28%, signal=55%
WANG_BARRETTS_ESOPHAGUS_AND_ESOPHAGUS_CANCER_DN	WANG_BARRETTS_ESOPHAGUS_AND_ESOPHAGUS_CANCER_DN		33	0.31555456	1.0510566	0.33333334	0.752757	1.0	1865	tags=30%, list=19%, signal=37%
KIM_GLIS2_TARGETS_UP	KIM_GLIS2_TARGETS_UP		73	0.46362993	1.0498674	0.375	0.7551315	1.0	549	tags=26%, list=5%, signal=27%
TING_SILENCED_BY_DICER	TING_SILENCED_BY_DICER		16	0.5861173	1.0496625	0.5	0.7547262	1.0	550	tags=25%, list=6%, signal=26%
OISHI_CHOLANGIOMA_STEM_CELL_LIKE_DN	OISHI_CHOLANGIOMA_STEM_CELL_LIKE_DN		228	0.32621226	1.0495695	0.5714286	0.7542994	1.0	1402	tags=23%, list=14%, signal=26%
SHETH_LIVER_CANCER_VS_TXNIP_LOSS_PAM1	SHETH_LIVER_CANCER_VS_TXNIP_LOSS_PAM1		166	0.3137874	1.0493447	0.75	0.7535961	1.0	2140	tags=30%, list=21%, signal=38%
REACTOME_CHEMOKINE_RECEPTORS_BIND_CHEMOKINES	REACTOME_CHEMOKINE_RECEPTORS_BIND_CHEMOKINES		49	0.55648947	1.0488726	0.5	0.7543314	1.0	1530	tags=39%, list=15%, signal=46%
REACTOME_REGULATION_OF_TNFR1_SIGNALING	REACTOME_REGULATION_OF_TNFR1_SIGNALING		26	0.36703357	1.048262	0.5	0.75560963	1.0	736	tags=19%, list=7%, signal=21%
ENK_UV_RESPONSE_EPIDERMIS_DN	ENK_UV_RESPONSE_EPIDERMIS_DN		432	0.30538255	1.0464039	0.5	0.7614584	1.0	1153	tags=19%, list=12%, signal=21%
RODWELL_AGING_KIDNEY_NO_BLOOD_UP	RODWELL_AGING_KIDNEY_NO_BLOOD_UP		155	0.37302026	1.0456313	0.42857143	0.7629062	1.0	659	tags=20%, list=7%, signal=21%
DIRMEIER_LMP1_RESPONSE_LATE_UP	DIRMEIER_LMP1_RESPONSE_LATE_UP		53	0.32167065	1.0452096	0.4	0.76383305	1.0	789	tags=15%, list=8%, signal=16%
HERNANDEZ_MITOTIC_ARREST_BY_DOCETAXEL_2_UP	HERNANDEZ_MITOTIC_ARREST_BY_DOCETAXEL_2_UP		48	0.45236027	1.0449681	0.5	0.7632971	1.0	1374	tags=33%, list=14%, signal=38%
KIM_LIVER_CANCER_POOR_SURVIVAL_UP	KIM_LIVER_CANCER_POOR_SURVIVAL_UP		20	0.6852808	1.0438644	0.6666667	0.76578414	1.0	715	tags=30%, list=7%, signal=32%
MUNSHI_MULTIPLE_MYELOMA_UP	MUNSHI_MULTIPLE_MYELOMA_UP		73	0.2966973	1.043515	0.5714286	0.7661258	1.0	1769	tags=22%, list=18%, signal=26%
REACTOME_DOWNREGULATION_OF_TGF_BETA_RECEPTOR_SIGNALING	REACTOME_DOWNREGULATION_OF_TGF_BETA_RECEPTOR_SIGNALING		23	0.35499638	1.0434315	0.5	0.765715	1.0	476	tags=17%, list=5%, signal=18%
REACTOME_RESPONSE_OF_EIF2AK4_GCN2_TO_AMINO_ACID_DEFICIENCY	REACTOME_RESPONSE_OF_EIF2AK4_GCN2_TO_AMINO_ACID_DEFICIENCY		77	0.33805352	1.0433017	0.33333334	0.76510835	1.0	212	tags=5%, list=2%, signal=5%
CHANDRAN_METASTASIS_DN	CHANDRAN_METASTASIS_DN		173	0.3063243	1.0431114	0.5	0.76506406	1.0	328	tags=10%, list=3%, signal=11%
CHIARADONNA_NEOPLASTIC_TRANSFORMATION_KRAS_DN	CHIARADONNA_NEOPLASTIC_TRANSFORMATION_KRAS_DN		110	0.3946759	1.043004	0.4	0.7651781	1.0	462	tags=18%, list=5%, signal=19%
SANSOM_APC_TARGETS_DN	SANSOM_APC_TARGETS_DN		272	0.3052176	1.0430036	0.5	0.76432794	1.0	2044	tags=31%, list=20%, signal=38%
REACTOME_CELL_CELL_COMMUNICATION	REACTOME_CELL_CELL_COMMUNICATION		97	0.28212175	1.0422219	0.33333334	0.76592183	1.0	2087	tags=35%, list=21%, signal=44%
NIKOLSKY_BREAST_CANCER_20Q12_Q13_AMPLICON	NIKOLSKY_BREAST_CANCER_20Q12_Q13_AMPLICON		81	0.25867012	1.0416445	0.5	0.7677053	1.0	1803	tags=22%, list=18%, signal=27%
FRASOR_RESPONSE_TO_SERM_OR_FULVESTRANT_DN	FRASOR_RESPONSE_TO_SERM_OR_FULVESTRANT_DN		47	0.2245246	1.0411571	0.2	0.76880497	1.0	2689	tags=34%, list=27%, signal=46%
BOHN_PRIMARY_IMMUNODEFICIENCY_SYNDROM_DN	BOHN_PRIMARY_IMMUNODEFICIENCY_SYNDROM_DN		30	0.4195532	1.0408934	0.42857143	0.7690724	1.0	943	tags=27%, list=9%, signal=29%
REACTOME_INTEGRIN_SIGNALING	REACTOME_INTEGRIN_SIGNALING		23	0.3493691	1.0407379	0.5	0.7686571	1.0	1560	tags=35%, list=16%, signal=41%
GOLDRATH_ANTIGEN_RESPONSE	GOLDRATH_ANTIGEN_RESPONSE		286	0.27219906	1.0406338	0.2857143	0.7681396	1.0	1566	tags=21%, list=16%, signal=25%
REACTOME_ATTENUATION_PHASE	REACTOME_ATTENUATION_PHASE		24	0.36424372	1.0402977	0.5	0.768439	1.0	890	tags=25%, list=9%, signal=27%
GARGALOVIC_RESPONSE_TO_OXIDIZED_PHOSPHOLIPIDS_TURQUOISE_DN	GARGALOVIC_RESPONSE_TO_OXIDIZED_PHOSPHOLIPIDS_TURQUOISE_DN		40	0.28559405	1.0400429	0.6	0.76790243	1.0	1175	tags=15%, list=12%, signal=17%
REACTOME_INTERCONVERSION_OF_NUCLEOTIDE_DI_AND_TRIPHOSPHATES	REACTOME_INTERCONVERSION_OF_NUCLEOTIDE_DI_AND_TRIPHOSPHATES		21	0.2737888	1.039935	0.4	0.7674828	1.0	2438	tags=33%, list=24%, signal=44%
BORCZUK_MALIGNANT_MESOTHELIOMA_DN	BORCZUK_MALIGNANT_MESOTHELIOMA_DN		93	0.32434016	1.039266	0.33333334	0.7679854	1.0	1980	tags=29%, list=20%, signal=36%
CHIN_BREAST_CANCER_COPY_NUMBER_UP	CHIN_BREAST_CANCER_COPY_NUMBER_UP		24	0.35343483	1.0392163	0.6666667	0.767412	1.0	694	tags=21%, list=7%, signal=22%
GINESTIER_BREAST_CANCER_ZNF217_AMPLIFIED_DN	GINESTIER_BREAST_CANCER_ZNF217_AMPLIFIED_DN		199	0.25972912	1.039079	0.25	0.7666951	1.0	2596	tags=30%, list=26%, signal=39%
REACTOME_DISEASES_OF_CARBOHYDRATE_METABOLISM	REACTOME_DISEASES_OF_CARBOHYDRATE_METABOLISM		30	0.3507745	1.0388811	0.5	0.76630276	1.0	2228	tags=27%, list=22%, signal=34%
HAHTOLA_SEZARY_SYNDROM_UP	HAHTOLA_SEZARY_SYNDROM_UP		86	0.3696765	1.0382136	0.5	0.7671801	1.0	863	tags=20%, list=9%, signal=21%
RASHI_RESPONSE_TO_IONIZING_RADIATION_2	RASHI_RESPONSE_TO_IONIZING_RADIATION_2		104	0.3174415	1.0365752	0.4	0.7729955	1.0	1959	tags=31%, list=20%, signal=38%
DORMOY_ELAVL1_TARGETS	DORMOY_ELAVL1_TARGETS		16	0.3488008	1.0361104	0.75	0.7737572	1.0	774	tags=19%, list=8%, signal=20%
RAMASWAMY_METASTASIS_UP	RAMASWAMY_METASTASIS_UP		62	0.29139116	1.0346211	0.2857143	0.7781743	1.0	944	tags=16%, list=9%, signal=18%
ZHU_CMV_8_HR_UP	ZHU_CMV_8_HR_UP		40	0.5140077	1.0329739	0.4	0.78236675	1.0	1372	tags=38%, list=14%, signal=43%
HERNANDEZ_MITOTIC_ARREST_BY_DOCETAXEL_1_UP	HERNANDEZ_MITOTIC_ARREST_BY_DOCETAXEL_1_UP		26	0.4074137	1.0325427	0.4	0.7829125	1.0	549	tags=23%, list=5%, signal=24%
HAN_SATB1_TARGETS_DN	HAN_SATB1_TARGETS_DN		303	0.25816655	1.0319225	0.42857143	0.7845697	1.0	785	tags=14%, list=8%, signal=15%
ONDER_CDH1_TARGETS_2_UP	ONDER_CDH1_TARGETS_2_UP		223	0.34425926	1.0316951	0.6666667	0.7843257	1.0	655	tags=18%, list=7%, signal=19%
RUTELLA_RESPONSE_TO_CSF2RB_AND_IL4_DN	RUTELLA_RESPONSE_TO_CSF2RB_AND_IL4_DN		268	0.30197516	1.0306469	0.5	0.7862108	1.0	1566	tags=24%, list=16%, signal=27%
LINDVALL_IMMORTALIZED_BY_TERT_UP	LINDVALL_IMMORTALIZED_BY_TERT_UP		50	0.3838969	1.0296998	0.6666667	0.7877936	1.0	1111	tags=28%, list=11%, signal=31%
KEGG_BASE_EXCISION_REPAIR	KEGG_BASE_EXCISION_REPAIR		28	0.30470222	1.0290711	0.6	0.7893261	1.0	1934	tags=29%, list=19%, signal=35%
REACTOME_ELASTIC_FIBRE_FORMATION	REACTOME_ELASTIC_FIBRE_FORMATION		37	0.41351098	1.0290306	0.42857143	0.7886498	1.0	883	tags=30%, list=9%, signal=32%
REACTOME_HIV_LIFE_CYCLE	REACTOME_HIV_LIFE_CYCLE		117	0.23834275	1.0289109	0.2857143	0.7880285	1.0	809	tags=9%, list=8%, signal=9%
REACTOME_GLUCONEOGENESIS	REACTOME_GLUCONEOGENESIS		30	0.335638	1.0282077	0.5	0.78995186	1.0	1197	tags=20%, list=12%, signal=23%
FOSTER_TOLERANT_MACROPHAGE_DN	FOSTER_TOLERANT_MACROPHAGE_DN		275	0.35384837	1.0279043	0.25	0.7906183	1.0	1674	tags=28%, list=17%, signal=33%
KEGG_REGULATION_OF_AUTOPHAGY	KEGG_REGULATION_OF_AUTOPHAGY		28	0.32389417	1.0278751	0.2	0.7898776	1.0	3238	tags=36%, list=32%, signal=53%
BURTON_ADIPOGENESIS_7	BURTON_ADIPOGENESIS_7		39	0.39452696	1.0270835	0.42857143	0.7916734	1.0	585	tags=26%, list=6%, signal=27%
SMIRNOV_RESPONSE_TO_IR_2HR_UP	SMIRNOV_RESPONSE_TO_IR_2HR_UP		40	0.43459612	1.0270371	0.4	0.79096323	1.0	1092	tags=35%, list=11%, signal=39%
KEGG_CYTOSOLIC_DNA_SENSING_PATHWAY	KEGG_CYTOSOLIC_DNA_SENSING_PATHWAY		41	0.38764077	1.026788	0.6666667	0.791307	1.0	1384	tags=22%, list=14%, signal=25%
KEGG_FRUCTOSE_AND_MANNOSE_METABOLISM	KEGG_FRUCTOSE_AND_MANNOSE_METABOLISM		31	0.31676668	1.0264966	0.4	0.7916061	1.0	1293	tags=26%, list=13%, signal=30%
DELACROIX_RARG_BOUND_MEF	DELACROIX_RARG_BOUND_MEF		253	0.30033165	1.0260433	0.25	0.79207224	1.0	1965	tags=27%, list=20%, signal=33%
KYNG_RESPONSE_TO_H2O2_VIA_ERCC6_DN	KYNG_RESPONSE_TO_H2O2_VIA_ERCC6_DN		38	0.29436865	1.0259967	0.5714286	0.79122514	1.0	1568	tags=26%, list=16%, signal=31%
RASHI_NFKB1_TARGETS	RASHI_NFKB1_TARGETS		15	0.4908859	1.0254813	0.4	0.7920781	1.0	1888	tags=53%, list=19%, signal=66%
GAL_LEUKEMIC_STEM_CELL_DN	GAL_LEUKEMIC_STEM_CELL_DN		194	0.30727887	1.0240998	0.4	0.79511905	1.0	2119	tags=34%, list=21%, signal=42%
BIOCARTA_CELLCYCLE_PATHWAY	BIOCARTA_CELLCYCLE_PATHWAY		23	0.33882162	1.024016	0.5	0.7947876	1.0	2728	tags=39%, list=27%, signal=54%
REACTOME_INTERACTION_BETWEEN_L1_AND_ANKYRINS	REACTOME_INTERACTION_BETWEEN_L1_AND_ANKYRINS		27	0.2964961	1.0239472	0.16666667	0.7940876	1.0	2210	tags=41%, list=22%, signal=52%
LEIN_CEREBELLUM_MARKERS	LEIN_CEREBELLUM_MARKERS		53	0.28019828	1.0227156	0.33333334	0.79730695	1.0	2619	tags=32%, list=26%, signal=43%
REACTOME_UNFOLDED_PROTEIN_RESPONSE_UPR	REACTOME_UNFOLDED_PROTEIN_RESPONSE_UPR		80	0.31405196	1.0222237	0.5	0.79743844	1.0	1724	tags=20%, list=17%, signal=24%
SA_TRKA_RECEPTOR	SA_TRKA_RECEPTOR		17	0.35594916	1.0221962	0.4	0.79659194	1.0	2135	tags=47%, list=21%, signal=60%
REACTOME_COMMON_PATHWAY_OF_FIBRIN_CLOT_FORMATION	REACTOME_COMMON_PATHWAY_OF_FIBRIN_CLOT_FORMATION		20	0.40054455	1.0218494	0.33333334	0.7964105	1.0	1978	tags=35%, list=20%, signal=44%
TOMIDA_METASTASIS_UP	TOMIDA_METASTASIS_UP		20	0.42664155	1.0217556	0.33333334	0.79569787	1.0	820	tags=20%, list=8%, signal=22%
REACTOME_POTASSIUM_CHANNELS	REACTOME_POTASSIUM_CHANNELS		64	0.2818862	1.0216223	0.33333334	0.7949761	1.0	2867	tags=42%, list=29%, signal=59%
BIOCARTA_TGFB_PATHWAY	BIOCARTA_TGFB_PATHWAY		19	0.33845776	1.021455	0.5	0.7942164	1.0	120	tags=11%, list=1%, signal=11%
RICKMAN_TUMOR_DIFFERENTIATED_WELL_VS_MODERATELY_DN	RICKMAN_TUMOR_DIFFERENTIATED_WELL_VS_MODERATELY_DN		63	0.35178074	1.02136	0.33333334	0.7940035	1.0	2469	tags=40%, list=25%, signal=52%
RUTELLA_RESPONSE_TO_CSF2RB_AND_IL4_UP	RUTELLA_RESPONSE_TO_CSF2RB_AND_IL4_UP		286	0.287234	1.021065	0.2857143	0.7938764	1.0	722	tags=12%, list=7%, signal=13%
GESERICK_TERT_TARGETS_DN	GESERICK_TERT_TARGETS_DN		17	0.7442939	1.0210235	0.33333334	0.79349977	1.0	1632	tags=88%, list=16%, signal=105%
WU_HBX_TARGETS_2_DN	WU_HBX_TARGETS_2_DN		16	0.40623635	1.020354	0.33333334	0.7949941	1.0	753	tags=25%, list=8%, signal=27%
SHAFFER_IRF4_TARGETS_IN_ACTIVATED_DENDRITIC_CELL	SHAFFER_IRF4_TARGETS_IN_ACTIVATED_DENDRITIC_CELL		48	0.39795482	1.0197022	0.5	0.79563445	1.0	1610	tags=38%, list=16%, signal=44%
HOOI_ST7_TARGETS_DN	HOOI_ST7_TARGETS_DN		72	0.35119694	1.0192484	0.33333334	0.79633635	1.0	852	tags=18%, list=9%, signal=20%
LEE_EARLY_T_LYMPHOCYTE_DN	LEE_EARLY_T_LYMPHOCYTE_DN		39	0.3910814	1.0189761	0.5	0.7965257	1.0	982	tags=18%, list=10%, signal=20%
BAUS_TFF2_TARGETS_UP	BAUS_TFF2_TARGETS_UP		25	0.42083004	1.0188684	0.33333334	0.7963685	1.0	1275	tags=24%, list=13%, signal=27%
ZHOU_INFLAMMATORY_RESPONSE_LIVE_UP	ZHOU_INFLAMMATORY_RESPONSE_LIVE_UP		267	0.292691	1.0188426	0.5	0.7955347	1.0	1037	tags=18%, list=10%, signal=19%
BHATI_G2M_ARREST_BY_2METHOXYESTRADIOL_UP	BHATI_G2M_ARREST_BY_2METHOXYESTRADIOL_UP		79	0.31221628	1.0188061	0.5	0.7947024	1.0	1673	tags=29%, list=17%, signal=35%
VART_KSHV_INFECTION_ANGIOGENIC_MARKERS_DN	VART_KSHV_INFECTION_ANGIOGENIC_MARKERS_DN		101	0.3064439	1.0186973	0.6666667	0.79440075	1.0	547	tags=18%, list=5%, signal=19%
ACEVEDO_METHYLATED_IN_LIVER_CANCER_DN	ACEVEDO_METHYLATED_IN_LIVER_CANCER_DN		378	0.22259158	1.0184336	0.75	0.7943063	1.0	2135	tags=24%, list=21%, signal=30%
REACTOME_GAP_JUNCTION_ASSEMBLY	REACTOME_GAP_JUNCTION_ASSEMBLY		23	0.34591994	1.0184057	0.5	0.7935963	1.0	1284	tags=22%, list=13%, signal=25%
REACTOME_SYNTHESIS_OF_IP3_AND_IP4_IN_THE_CYTOSOL	REACTOME_SYNTHESIS_OF_IP3_AND_IP4_IN_THE_CYTOSOL		22	0.29034257	1.0182326	0.33333334	0.7936754	1.0	2331	tags=36%, list=23%, signal=47%
NABA_BASEMENT_MEMBRANES	NABA_BASEMENT_MEMBRANES		30	0.39605337	1.0179732	0.5	0.79394007	1.0	1127	tags=37%, list=11%, signal=41%
PID_ARF6_PATHWAY	PID_ARF6_PATHWAY		30	0.2681264	1.017797	0.33333334	0.79362226	1.0	2244	tags=37%, list=22%, signal=47%
REACTOME_MAPK_TARGETS_NUCLEAR_EVENTS_MEDIATED_BY_MAP_KINASES	REACTOME_MAPK_TARGETS_NUCLEAR_EVENTS_MEDIATED_BY_MAP_KINASES		30	0.2894521	1.016778	0.6666667	0.79501057	1.0	1851	tags=33%, list=19%, signal=41%
NABA_MATRISOME_ASSOCIATED	NABA_MATRISOME_ASSOCIATED		469	0.30492985	1.0160164	0.5	0.7964435	1.0	1634	tags=25%, list=16%, signal=29%
REACTOME_RESOLUTION_OF_ABASIC_SITES_AP_SITES	REACTOME_RESOLUTION_OF_ABASIC_SITES_AP_SITES		33	0.25772524	1.015883	0.6	0.7959928	1.0	2101	tags=33%, list=21%, signal=42%
TONG_INTERACT_WITH_PTTG1	TONG_INTERACT_WITH_PTTG1		28	0.3604031	1.015009	0.25	0.79809713	1.0	741	tags=14%, list=7%, signal=15%
ZHANG_RESPONSE_TO_CANTHARIDIN_UP	ZHANG_RESPONSE_TO_CANTHARIDIN_UP		17	0.36056885	1.0149785	0.4	0.7972718	1.0	1420	tags=29%, list=14%, signal=34%
PID_ARF6_TRAFFICKING_PATHWAY	PID_ARF6_TRAFFICKING_PATHWAY		43	0.26266342	1.0148281	0.42857143	0.7968123	1.0	2075	tags=33%, list=21%, signal=41%
ZWANG_CLASS_1_TRANSIENTLY_INDUCED_BY_EGF	ZWANG_CLASS_1_TRANSIENTLY_INDUCED_BY_EGF		308	0.31526378	1.014121	0.33333334	0.79774433	1.0	1902	tags=29%, list=19%, signal=35%
TSAI_RESPONSE_TO_IONIZING_RADIATION	TSAI_RESPONSE_TO_IONIZING_RADIATION		135	0.2930491	1.0136176	0.6	0.79819626	1.0	1161	tags=19%, list=12%, signal=21%
SMID_BREAST_CANCER_LUMINAL_B_UP	SMID_BREAST_CANCER_LUMINAL_B_UP		132	0.2593737	1.012796	0.5	0.7994726	1.0	1448	tags=21%, list=14%, signal=24%
SHEDDEN_LUNG_CANCER_GOOD_SURVIVAL_A12	SHEDDEN_LUNG_CANCER_GOOD_SURVIVAL_A12		215	0.32379448	1.0127285	0.6666667	0.7992491	1.0	1686	tags=26%, list=17%, signal=31%
ZHAN_MULTIPLE_MYELOMA_CD1_AND_CD2_DN	ZHAN_MULTIPLE_MYELOMA_CD1_AND_CD2_DN		38	0.2866723	1.012606	0.33333334	0.79858464	1.0	1433	tags=21%, list=14%, signal=24%
BROWNE_HCMV_INFECTION_48HR_UP	BROWNE_HCMV_INFECTION_48HR_UP		168	0.30250156	1.0124869	0.6666667	0.7985619	1.0	2285	tags=32%, list=23%, signal=40%
TAKEDA_TARGETS_OF_NUP98_HOXA9_FUSION_10D_DN	TAKEDA_TARGETS_OF_NUP98_HOXA9_FUSION_10D_DN		100	0.34494793	1.0124066	0.33333334	0.79799	1.0	1164	tags=22%, list=12%, signal=25%
REACTOME_ION_CHANNEL_TRANSPORT	REACTOME_ION_CHANNEL_TRANSPORT		110	0.22925264	1.0123875	0.5	0.7974886	1.0	1879	tags=23%, list=19%, signal=28%
NAKAMURA_METASTASIS_MODEL_UP	NAKAMURA_METASTASIS_MODEL_UP		32	0.3472996	1.0121261	0.33333334	0.79717886	1.0	2385	tags=38%, list=24%, signal=49%
WU_ALZHEIMER_DISEASE_DN	WU_ALZHEIMER_DISEASE_DN		18	0.4693445	1.0114236	0.5	0.7980488	1.0	919	tags=33%, list=9%, signal=37%
DEMAGALHAES_AGING_UP	DEMAGALHAES_AGING_UP		46	0.44414377	1.0113606	0.375	0.7976591	1.0	231	tags=15%, list=2%, signal=16%
WIEDERSCHAIN_TARGETS_OF_BMI1_AND_PCGF2	WIEDERSCHAIN_TARGETS_OF_BMI1_AND_PCGF2		46	0.30806345	1.0113343	0.6	0.7968452	1.0	1134	tags=24%, list=11%, signal=27%
MULLIGHAN_MLL_SIGNATURE_2_UP	MULLIGHAN_MLL_SIGNATURE_2_UP		344	0.24130143	1.0111223	0.5714286	0.7962858	1.0	2000	tags=24%, list=20%, signal=29%
PURBEY_TARGETS_OF_CTBP1_NOT_SATB1_UP	PURBEY_TARGETS_OF_CTBP1_NOT_SATB1_UP		208	0.23970431	1.0105847	0.6666667	0.7968948	1.0	1860	tags=24%, list=19%, signal=28%
PID_PRL_SIGNALING_EVENTS_PATHWAY	PID_PRL_SIGNALING_EVENTS_PATHWAY		22	0.38612658	1.0102478	0.5	0.7968059	1.0	140	tags=9%, list=1%, signal=9%
HONRADO_BREAST_CANCER_BRCA1_VS_BRCA2	HONRADO_BREAST_CANCER_BRCA1_VS_BRCA2		15	0.41869977	1.0097417	0.5	0.7976717	1.0	1463	tags=33%, list=15%, signal=39%
DUTERTRE_ESTRADIOL_RESPONSE_6HR_UP	DUTERTRE_ESTRADIOL_RESPONSE_6HR_UP		156	0.26802987	1.0097378	0.6666667	0.7968619	1.0	1650	tags=23%, list=17%, signal=27%
AFFAR_YY1_TARGETS_UP	AFFAR_YY1_TARGETS_UP		146	0.31335992	1.0090904	0.6	0.7991598	1.0	1264	tags=21%, list=13%, signal=23%
REACTOME_SHC_MEDIATED_CASCADE_FGFR1	REACTOME_SHC_MEDIATED_CASCADE_FGFR1		16	0.33760244	1.0087929	0.8	0.7993529	1.0	2530	tags=56%, list=25%, signal=75%
HERNANDEZ_ABERRANT_MITOSIS_BY_DOCETACEL_2NM_UP	HERNANDEZ_ABERRANT_MITOSIS_BY_DOCETACEL_2NM_UP		64	0.36790922	1.0086216	0.4	0.7989422	1.0	326	tags=14%, list=3%, signal=14%
HIRSCH_CELLULAR_TRANSFORMATION_SIGNATURE_UP	HIRSCH_CELLULAR_TRANSFORMATION_SIGNATURE_UP		199	0.349246	1.0084786	0.4	0.79828125	1.0	648	tags=15%, list=6%, signal=16%
MCLACHLAN_DENTAL_CARIES_UP	MCLACHLAN_DENTAL_CARIES_UP		223	0.4503797	1.0083712	0.5	0.7979364	1.0	1025	tags=28%, list=10%, signal=30%
ZHOU_CELL_CYCLE_GENES_IN_IR_RESPONSE_6HR	ZHOU_CELL_CYCLE_GENES_IN_IR_RESPONSE_6HR		61	0.27108675	1.0069672	0.5	0.801929	1.0	2486	tags=39%, list=25%, signal=52%
RUTELLA_RESPONSE_TO_HGF_VS_CSF2RB_AND_IL4_UP	RUTELLA_RESPONSE_TO_HGF_VS_CSF2RB_AND_IL4_UP		344	0.29234603	1.0069577	0.5	0.8011205	1.0	1108	tags=16%, list=11%, signal=18%
DARWICHE_PAPILLOMA_PROGRESSION_RISK	DARWICHE_PAPILLOMA_PROGRESSION_RISK		46	0.26380596	1.0065181	0.5	0.8016707	1.0	1821	tags=24%, list=18%, signal=29%
MATZUK_CENTRAL_FOR_FEMALE_FERTILITY	MATZUK_CENTRAL_FOR_FEMALE_FERTILITY		24	0.33887288	1.0055671	0.75	0.8032152	1.0	440	tags=13%, list=4%, signal=13%
REACTOME_TP53_REGULATES_TRANSCRIPTION_OF_GENES_INVOLVED_IN_G2_CELL_CYCLE_ARREST	REACTOME_TP53_REGULATES_TRANSCRIPTION_OF_GENES_INVOLVED_IN_G2_CELL_CYCLE_ARREST		17	0.3395498	1.0051364	0.4	0.80449575	1.0	1939	tags=35%, list=19%, signal=44%
REACTOME_OLFACTORY_SIGNALING_PATHWAY	REACTOME_OLFACTORY_SIGNALING_PATHWAY		25	0.40939823	1.0048969	0.5	0.8045169	1.0	3471	tags=60%, list=35%, signal=92%
KATSANOU_ELAVL1_TARGETS_DN	KATSANOU_ELAVL1_TARGETS_DN		92	0.33728024	1.0048488	0.5	0.80371004	1.0	1246	tags=23%, list=12%, signal=26%
BAKKER_FOXO3_TARGETS_DN	BAKKER_FOXO3_TARGETS_DN		105	0.28727436	1.0045658	0.6666667	0.80402786	1.0	1786	tags=27%, list=18%, signal=32%
FONTAINE_THYROID_TUMOR_UNCERTAIN_MALIGNANCY_DN	FONTAINE_THYROID_TUMOR_UNCERTAIN_MALIGNANCY_DN		21	0.37582532	1.0045234	0.33333334	0.80358887	1.0	2075	tags=33%, list=21%, signal=42%
LEE_LIVER_CANCER_ACOX1_DN	LEE_LIVER_CANCER_ACOX1_DN		56	0.31093353	1.0042593	0.5	0.80329245	1.0	1232	tags=21%, list=12%, signal=24%
PASINI_SUZ12_TARGETS_DN	PASINI_SUZ12_TARGETS_DN		241	0.3382939	1.003932	0.75	0.8029569	1.0	1183	tags=22%, list=12%, signal=25%
REACTOME_TIGHT_JUNCTION_INTERACTIONS	REACTOME_TIGHT_JUNCTION_INTERACTIONS		17	0.4619291	1.0035292	0.5	0.8031111	1.0	1255	tags=29%, list=13%, signal=34%
LEE_LIVER_CANCER_E2F1_UP	LEE_LIVER_CANCER_E2F1_UP		52	0.38292933	1.0031857	0.33333334	0.8032378	1.0	955	tags=27%, list=10%, signal=30%
BROWNE_HCMV_INFECTION_2HR_UP	BROWNE_HCMV_INFECTION_2HR_UP		35	0.46258718	1.0031452	0.6666667	0.8025068	1.0	733	tags=23%, list=7%, signal=25%
BURTON_ADIPOGENESIS_PEAK_AT_0HR	BURTON_ADIPOGENESIS_PEAK_AT_0HR		51	0.32848158	1.0030559	0.375	0.80238503	1.0	1823	tags=31%, list=18%, signal=38%
BIOCARTA_INFLAM_PATHWAY	BIOCARTA_INFLAM_PATHWAY		27	0.40932602	1.0029274	0.5	0.80198973	1.0	2820	tags=48%, list=28%, signal=67%
HASLINGER_B_CLL_WITH_CHROMOSOME_12_TRISOMY	HASLINGER_B_CLL_WITH_CHROMOSOME_12_TRISOMY		20	0.42014575	1.0018196	0.5	0.8041087	1.0	536	tags=15%, list=5%, signal=16%
REACTOME_PLATELET_CALCIUM_HOMEOSTASIS	REACTOME_PLATELET_CALCIUM_HOMEOSTASIS		25	0.33669654	1.0017288	0.2	0.803311	1.0	2330	tags=40%, list=23%, signal=52%
GRAHAM_CML_QUIESCENT_VS_CML_DIVIDING_UP	GRAHAM_CML_QUIESCENT_VS_CML_DIVIDING_UP		19	0.57615525	1.001698	0.5	0.8027131	1.0	895	tags=26%, list=9%, signal=29%
KORKOLA_TERATOMA	KORKOLA_TERATOMA		32	0.31784564	1.001573	0.4	0.8019184	1.0	687	tags=19%, list=7%, signal=20%
SMID_BREAST_CANCER_RELAPSE_IN_PLEURA_DN	SMID_BREAST_CANCER_RELAPSE_IN_PLEURA_DN		21	0.47928113	1.001396	0.25	0.80172443	1.0	1698	tags=48%, list=17%, signal=57%
BACOLOD_RESISTANCE_TO_ALKYLATING_AGENTS_UP	BACOLOD_RESISTANCE_TO_ALKYLATING_AGENTS_UP		22	0.41509783	1.0001533	0.6	0.8044819	1.0	1047	tags=32%, list=10%, signal=35%
MIKKELSEN_IPS_WITH_HCP_H3K27ME3	MIKKELSEN_IPS_WITH_HCP_H3K27ME3		60	0.320596	0.9990717	0.6666667	0.80775136	1.0	2103	tags=25%, list=21%, signal=31%
FIGUEROA_AML_METHYLATION_CLUSTER_1_DN	FIGUEROA_AML_METHYLATION_CLUSTER_1_DN		30	0.252151	0.99881756	0.4	0.80764127	1.0	851	tags=13%, list=9%, signal=15%
TIEN_INTESTINE_PROBIOTICS_2HR_DN	TIEN_INTESTINE_PROBIOTICS_2HR_DN		72	0.34663686	0.9987815	0.2	0.80684555	1.0	1640	tags=29%, list=16%, signal=35%
KENNY_CTNNB1_TARGETS_UP	KENNY_CTNNB1_TARGETS_UP		41	0.3831791	0.99785864	0.33333334	0.8094888	1.0	1777	tags=29%, list=18%, signal=35%
YOKOE_CANCER_TESTIS_ANTIGENS	YOKOE_CANCER_TESTIS_ANTIGENS		32	0.30766037	0.99770755	0.6666667	0.8091872	1.0	1110	tags=19%, list=11%, signal=21%
REACTOME_METABOLISM_OF_STEROID_HORMONES	REACTOME_METABOLISM_OF_STEROID_HORMONES		26	0.31869286	0.99759424	0.5	0.8085205	1.0	3305	tags=46%, list=33%, signal=69%
REACTOME_AMYLOID_FIBER_FORMATION	REACTOME_AMYLOID_FIBER_FORMATION		42	0.29690415	0.9974755	0.5	0.8081289	1.0	231	tags=10%, list=2%, signal=10%
PID_CXCR4_PATHWAY	PID_CXCR4_PATHWAY		89	0.32982698	0.99677956	0.5	0.8095809	1.0	2099	tags=30%, list=21%, signal=38%
FLECHNER_BIOPSY_KIDNEY_TRANSPLANT_OK_VS_DONOR_DN	FLECHNER_BIOPSY_KIDNEY_TRANSPLANT_OK_VS_DONOR_DN		24	0.29745024	0.99670243	0.42857143	0.808848	1.0	146	tags=8%, list=1%, signal=8%
BIOCARTA_SPRY_PATHWAY	BIOCARTA_SPRY_PATHWAY		15	0.39496884	0.99623215	0.375	0.80987525	1.0	2135	tags=47%, list=21%, signal=59%
PACHER_TARGETS_OF_IGF1_AND_IGF2_UP	PACHER_TARGETS_OF_IGF1_AND_IGF2_UP		30	0.37059334	0.9958398	0.6666667	0.81034005	1.0	1126	tags=30%, list=11%, signal=34%
MILI_PSEUDOPODIA_HAPTOTAXIS_DN	MILI_PSEUDOPODIA_HAPTOTAXIS_DN		454	0.2438713	0.9957604	0.4	0.8099416	1.0	1658	tags=20%, list=17%, signal=23%
WALLACE_PROSTATE_CANCER_RACE_UP	WALLACE_PROSTATE_CANCER_RACE_UP		248	0.3838893	0.9954624	0.5714286	0.8097012	1.0	1401	tags=28%, list=14%, signal=32%
HINATA_NFKB_TARGETS_KERATINOCYTE_DN	HINATA_NFKB_TARGETS_KERATINOCYTE_DN		22	0.40024933	0.99533385	0.5	0.8091876	1.0	1773	tags=41%, list=18%, signal=50%
ODONNELL_TFRC_TARGETS_DN	ODONNELL_TFRC_TARGETS_DN		82	0.30546933	0.9949575	0.4	0.8101497	1.0	2017	tags=30%, list=20%, signal=38%
PID_AVB3_INTEGRIN_PATHWAY	PID_AVB3_INTEGRIN_PATHWAY		64	0.3919921	0.9948828	0.6	0.8093616	1.0	883	tags=22%, list=9%, signal=24%
IVANOVSKA_MIR106B_TARGETS	IVANOVSKA_MIR106B_TARGETS		57	0.3030537	0.99461025	0.42857143	0.8092247	1.0	207	tags=9%, list=2%, signal=9%
RASHI_RESPONSE_TO_IONIZING_RADIATION_6	RASHI_RESPONSE_TO_IONIZING_RADIATION_6		61	0.4059255	0.99451256	0.6666667	0.8088877	1.0	895	tags=18%, list=9%, signal=20%
RASHI_RESPONSE_TO_IONIZING_RADIATION_5	RASHI_RESPONSE_TO_IONIZING_RADIATION_5		98	0.27832794	0.9944814	0.4	0.80810314	1.0	413	tags=8%, list=4%, signal=8%
BERNARD_PPAPDC1B_TARGETS_DN	BERNARD_PPAPDC1B_TARGETS_DN		35	0.3634406	0.99412537	0.5	0.80824256	1.0	1088	tags=23%, list=11%, signal=26%
REACTOME_HEMOSTASIS	REACTOME_HEMOSTASIS		489	0.2693823	0.99380624	0.33333334	0.8086729	1.0	1500	tags=21%, list=15%, signal=24%
MCBRYAN_PUBERTAL_BREAST_6_7WK_DN	MCBRYAN_PUBERTAL_BREAST_6_7WK_DN		63	0.34511694	0.9935305	0.33333334	0.80840546	1.0	395	tags=16%, list=4%, signal=16%
REACTOME_PERK_REGULATES_GENE_EXPRESSION	REACTOME_PERK_REGULATES_GENE_EXPRESSION		30	0.37884563	0.99311954	0.75	0.8087192	1.0	1946	tags=27%, list=19%, signal=33%
CAFFAREL_RESPONSE_TO_THC_24HR_5_UP	CAFFAREL_RESPONSE_TO_THC_24HR_5_UP		24	0.4400099	0.993036	0.2	0.80824125	1.0	608	tags=17%, list=6%, signal=18%
MEISSNER_NPC_HCP_WITH_H3K4ME2_AND_H3K27ME3	MEISSNER_NPC_HCP_WITH_H3K4ME2_AND_H3K27ME3		175	0.33724326	0.9925153	0.6666667	0.8084401	1.0	2931	tags=39%, list=29%, signal=55%
CREIGHTON_ENDOCRINE_THERAPY_RESISTANCE_4	CREIGHTON_ENDOCRINE_THERAPY_RESISTANCE_4		198	0.2717026	0.9915205	0.6	0.8094544	1.0	1463	tags=24%, list=15%, signal=28%
TAVOR_CEBPA_TARGETS_DN	TAVOR_CEBPA_TARGETS_DN		28	0.4192286	0.9901231	0.5714286	0.811516	1.0	1628	tags=29%, list=16%, signal=34%
HAHTOLA_SEZARY_SYNDROM_DN	HAHTOLA_SEZARY_SYNDROM_DN		36	0.35151708	0.98813444	0.5	0.8168442	1.0	2225	tags=36%, list=22%, signal=46%
BENPORATH_NOS_TARGETS	BENPORATH_NOS_TARGETS		119	0.2747155	0.98743397	0.5	0.8188362	1.0	1946	tags=29%, list=19%, signal=36%
REACTOME_IRE1ALPHA_ACTIVATES_CHAPERONES	REACTOME_IRE1ALPHA_ACTIVATES_CHAPERONES		44	0.27166933	0.98631835	0.6666667	0.8221301	1.0	2382	tags=27%, list=24%, signal=36%
FINETTI_BREAST_CANCER_KINOME_GREEN	FINETTI_BREAST_CANCER_KINOME_GREEN		15	0.53184044	0.9862722	0.5	0.8213419	1.0	1843	tags=53%, list=18%, signal=65%
REACTOME_NEGATIVE_REGULATION_OF_MAPK_PATHWAY	REACTOME_NEGATIVE_REGULATION_OF_MAPK_PATHWAY		36	0.33303216	0.9856777	0.6666667	0.8222228	1.0	2135	tags=36%, list=21%, signal=46%
BOQUEST_STEM_CELL_DN	BOQUEST_STEM_CELL_DN		172	0.345185	0.9856545	0.5	0.8214359	1.0	1478	tags=30%, list=15%, signal=35%
VANDESLUIS_NORMAL_EMBRYOS_DN	VANDESLUIS_NORMAL_EMBRYOS_DN		16	0.32079285	0.9848376	0.6	0.82279015	1.0	3073	tags=50%, list=31%, signal=72%
PID_CMYB_PATHWAY	PID_CMYB_PATHWAY		79	0.3489559	0.98467004	0.4	0.82252246	1.0	937	tags=20%, list=9%, signal=22%
MEISSNER_NPC_HCP_WITH_H3_UNMETHYLATED	MEISSNER_NPC_HCP_WITH_H3_UNMETHYLATED		234	0.26680857	0.9846137	0.75	0.82181025	1.0	1883	tags=25%, list=19%, signal=30%
REACTOME_PLASMA_LIPOPROTEIN_REMODELING	REACTOME_PLASMA_LIPOPROTEIN_REMODELING		20	0.3440394	0.98415387	0.4	0.82305455	1.0	990	tags=15%, list=10%, signal=17%
HUPER_BREAST_BASAL_VS_LUMINAL_UP	HUPER_BREAST_BASAL_VS_LUMINAL_UP		49	0.3830381	0.9841148	0.5	0.82232904	1.0	2167	tags=37%, list=22%, signal=47%
ZHAN_MULTIPLE_MYELOMA_CD1_VS_CD2_DN	ZHAN_MULTIPLE_MYELOMA_CD1_VS_CD2_DN		33	0.41368648	0.98405975	0.5	0.82180536	1.0	882	tags=21%, list=9%, signal=23%
ZHAN_MULTIPLE_MYELOMA_MF_UP	ZHAN_MULTIPLE_MYELOMA_MF_UP		31	0.40392235	0.98364496	0.6666667	0.8221814	1.0	779	tags=19%, list=8%, signal=21%
ENK_UV_RESPONSE_KERATINOCYTE_UP	ENK_UV_RESPONSE_KERATINOCYTE_UP		488	0.29633802	0.983549	0.25	0.82149786	1.0	1409	tags=16%, list=14%, signal=18%
WANG_CISPLATIN_RESPONSE_AND_XPC_UP	WANG_CISPLATIN_RESPONSE_AND_XPC_UP		151	0.2346667	0.983532	0.25	0.82071847	1.0	2421	tags=27%, list=24%, signal=35%
RORIE_TARGETS_OF_EWSR1_FLI1_FUSION_DN	RORIE_TARGETS_OF_EWSR1_FLI1_FUSION_DN		28	0.2911944	0.9833661	0.75	0.82038945	1.0	1548	tags=25%, list=15%, signal=30%
KEGG_TIGHT_JUNCTION	KEGG_TIGHT_JUNCTION		105	0.21637058	0.9831674	0.5	0.820594	1.0	2124	tags=29%, list=21%, signal=36%
REACTOME_CASPASE_ACTIVATION_VIA_EXTRINSIC_APOPTOTIC_SIGNALLING_PATHWAY	REACTOME_CASPASE_ACTIVATION_VIA_EXTRINSIC_APOPTOTIC_SIGNALLING_PATHWAY		21	0.38881347	0.9829558	0.71428573	0.8205712	1.0	736	tags=19%, list=7%, signal=21%
BROWNE_HCMV_INFECTION_6HR_UP	BROWNE_HCMV_INFECTION_6HR_UP		63	0.35865206	0.9824468	0.2	0.8212671	1.0	1584	tags=33%, list=16%, signal=39%
HONMA_DOCETAXEL_RESISTANCE	HONMA_DOCETAXEL_RESISTANCE		26	0.36742473	0.9819973	0.5	0.8226068	1.0	1070	tags=19%, list=11%, signal=21%
BLUM_RESPONSE_TO_SALIRASIB_DN	BLUM_RESPONSE_TO_SALIRASIB_DN		301	0.23229389	0.98162776	0.33333334	0.82229584	1.0	1242	tags=17%, list=12%, signal=19%
BOYLAN_MULTIPLE_MYELOMA_C_DN	BOYLAN_MULTIPLE_MYELOMA_C_DN		36	0.40980577	0.98161316	0.4	0.8215208	1.0	732	tags=17%, list=7%, signal=18%
REACTOME_BMAL1_CLOCK_NPAS2_ACTIVATES_CIRCADIAN_GENE_EXPRESSION	REACTOME_BMAL1_CLOCK_NPAS2_ACTIVATES_CIRCADIAN_GENE_EXPRESSION		20	0.43515572	0.98139524	0.4	0.8213282	1.0	734	tags=20%, list=7%, signal=22%
REACTOME_TGF_BETA_RECEPTOR_SIGNALING_ACTIVATES_SMADS	REACTOME_TGF_BETA_RECEPTOR_SIGNALING_ACTIVATES_SMADS		28	0.3123568	0.98124677	0.5714286	0.8209769	1.0	476	tags=14%, list=5%, signal=15%
RICKMAN_TUMOR_DIFFERENTIATED_WELL_VS_POORLY_DN	RICKMAN_TUMOR_DIFFERENTIATED_WELL_VS_POORLY_DN		222	0.24235487	0.98114145	0.5	0.82073146	1.0	2117	tags=30%, list=21%, signal=37%
MARTINEZ_RB1_TARGETS_DN	MARTINEZ_RB1_TARGETS_DN		378	0.23333372	0.9794723	0.375	0.8238134	1.0	1097	tags=14%, list=11%, signal=15%
KONDO_EZH2_TARGETS	KONDO_EZH2_TARGETS		150	0.3087655	0.97912097	0.5	0.8243033	1.0	948	tags=17%, list=9%, signal=18%
REACTOME_CYTOSOLIC_SENSORS_OF_PATHOGEN_ASSOCIATED_DNA	REACTOME_CYTOSOLIC_SENSORS_OF_PATHOGEN_ASSOCIATED_DNA		46	0.2513034	0.979066	0.375	0.8235308	1.0	1051	tags=15%, list=11%, signal=17%
HORIUCHI_WTAP_TARGETS_DN	HORIUCHI_WTAP_TARGETS_DN		221	0.2584398	0.97876596	0.6666667	0.8239042	1.0	2509	tags=33%, list=25%, signal=43%
RAO_BOUND_BY_SALL4_ISOFORM_B	RAO_BOUND_BY_SALL4_ISOFORM_B		313	0.2340247	0.97850233	0.4	0.8236333	1.0	1175	tags=14%, list=12%, signal=15%
RORIE_TARGETS_OF_EWSR1_FLI1_FUSION_UP	RORIE_TARGETS_OF_EWSR1_FLI1_FUSION_UP		25	0.34984845	0.97641015	0.5	0.82881314	1.0	533	tags=20%, list=5%, signal=21%
REACTOME_LISTERIA_MONOCYTOGENES_ENTRY_INTO_HOST_CELLS	REACTOME_LISTERIA_MONOCYTOGENES_ENTRY_INTO_HOST_CELLS		16	0.24108565	0.9744938	0.42857143	0.83234525	1.0	201	tags=6%, list=2%, signal=6%
REACTOME_RESPONSE_TO_ELEVATED_PLATELET_CYTOSOLIC_CA2	REACTOME_RESPONSE_TO_ELEVATED_PLATELET_CYTOSOLIC_CA2		110	0.29068917	0.9743736	0.6666667	0.8319209	1.0	1560	tags=21%, list=16%, signal=25%
LEE_LIVER_CANCER_MYC_E2F1_UP	LEE_LIVER_CANCER_MYC_E2F1_UP		51	0.43847504	0.97419584	0.5	0.8316431	1.0	513	tags=18%, list=5%, signal=19%
LINDGREN_BLADDER_CANCER_CLUSTER_3_UP	LINDGREN_BLADDER_CANCER_CLUSTER_3_UP		235	0.23605257	0.97414947	0.4	0.83112186	1.0	760	tags=11%, list=8%, signal=12%
KEGG_CYTOKINE_CYTOKINE_RECEPTOR_INTERACTION	KEGG_CYTOKINE_CYTOKINE_RECEPTOR_INTERACTION		211	0.42065084	0.97368985	1.0	0.83190227	1.0	1474	tags=27%, list=15%, signal=32%
REACTOME_FRS_MEDIATED_FGFR1_SIGNALING	REACTOME_FRS_MEDIATED_FGFR1_SIGNALING		16	0.3246432	0.97287583	0.8	0.83348083	1.0	2557	tags=56%, list=26%, signal=75%
LEIN_NEURON_MARKERS	LEIN_NEURON_MARKERS		48	0.28290626	0.97259223	0.33333334	0.8329698	1.0	1474	tags=23%, list=15%, signal=27%
GUO_HEX_TARGETS_DN	GUO_HEX_TARGETS_DN		49	0.3790079	0.9725858	0.6	0.83228344	1.0	870	tags=20%, list=9%, signal=22%
NAKAMURA_METASTASIS_MODEL_DN	NAKAMURA_METASTASIS_MODEL_DN		27	0.3656458	0.97253174	0.75	0.8315827	1.0	2767	tags=59%, list=28%, signal=82%
KIM_RESPONSE_TO_TSA_AND_DECITABINE_UP	KIM_RESPONSE_TO_TSA_AND_DECITABINE_UP		98	0.26308307	0.9723254	0.75	0.8312864	1.0	1852	tags=26%, list=19%, signal=31%
MULLIGHAN_MLL_SIGNATURE_1_UP	MULLIGHAN_MLL_SIGNATURE_1_UP		315	0.22111624	0.9715047	0.375	0.83285207	1.0	1297	tags=16%, list=13%, signal=17%
LIM_MAMMARY_STEM_CELL_UP	LIM_MAMMARY_STEM_CELL_UP		301	0.30048275	0.97102714	0.6	0.83345574	1.0	715	tags=15%, list=7%, signal=15%
BROWN_MYELOID_CELL_DEVELOPMENT_UP	BROWN_MYELOID_CELL_DEVELOPMENT_UP		117	0.29430562	0.97082376	0.6666667	0.8329653	1.0	1579	tags=25%, list=16%, signal=29%
BUCKANOVICH_T_LYMPHOCYTE_HOMING_ON_TUMOR_UP	BUCKANOVICH_T_LYMPHOCYTE_HOMING_ON_TUMOR_UP		17	0.36076328	0.9703546	0.6	0.83357257	1.0	1564	tags=24%, list=16%, signal=28%
DASU_IL6_SIGNALING_SCAR_UP	DASU_IL6_SIGNALING_SCAR_UP		29	0.33758974	0.9702521	0.5714286	0.8333377	1.0	1708	tags=31%, list=17%, signal=37%
FOURNIER_ACINAR_DEVELOPMENT_LATE_2	FOURNIER_ACINAR_DEVELOPMENT_LATE_2		240	0.26324025	0.9700331	0.6	0.832893	1.0	1882	tags=25%, list=19%, signal=31%
REACTOME_G_ALPHA_I_SIGNALLING_EVENTS	REACTOME_G_ALPHA_I_SIGNALLING_EVENTS		280	0.2822077	0.96941525	0.6666667	0.83443654	1.0	2260	tags=29%, list=23%, signal=37%
UROSEVIC_RESPONSE_TO_IMIQUIMOD	UROSEVIC_RESPONSE_TO_IMIQUIMOD		19	0.5768125	0.96876687	0.4	0.8363731	1.0	1693	tags=42%, list=17%, signal=51%
ALONSO_METASTASIS_NEURAL_UP	ALONSO_METASTASIS_NEURAL_UP		16	0.3057116	0.9676309	0.6666667	0.8389726	1.0	673	tags=19%, list=7%, signal=20%
MIKKELSEN_MCV6_LCP_WITH_H3K4ME3	MIKKELSEN_MCV6_LCP_WITH_H3K4ME3		86	0.29807955	0.96749324	0.4	0.8383363	1.0	1630	tags=24%, list=16%, signal=29%
JI_CARCINOGENESIS_BY_KRAS_AND_STK11_DN	JI_CARCINOGENESIS_BY_KRAS_AND_STK11_DN		16	0.41948017	0.96694034	0.5	0.8387469	1.0	1335	tags=38%, list=13%, signal=43%
REACTOME_SEALING_OF_THE_NUCLEAR_ENVELOPE_NE_BY_ESCRT_III	REACTOME_SEALING_OF_THE_NUCLEAR_ENVELOPE_NE_BY_ESCRT_III		19	0.39694792	0.9667353	0.5	0.838369	1.0	943	tags=16%, list=9%, signal=17%
ROPERO_HDAC2_TARGETS	ROPERO_HDAC2_TARGETS		83	0.31020346	0.9661613	0.5	0.8390524	1.0	1656	tags=22%, list=17%, signal=26%
REACTOME_TRANSCRIPTIONAL_REGULATION_BY_VENTX	REACTOME_TRANSCRIPTIONAL_REGULATION_BY_VENTX		26	0.34927747	0.96600133	0.6	0.83905905	1.0	991	tags=23%, list=10%, signal=26%
DELLA_RESPONSE_TO_TSA_AND_BUTYRATE	DELLA_RESPONSE_TO_TSA_AND_BUTYRATE		19	0.48885036	0.9658144	1.0	0.83906424	1.0	513	tags=21%, list=5%, signal=22%
REACTOME_RAF_INDEPENDENT_MAPK1_3_ACTIVATION	REACTOME_RAF_INDEPENDENT_MAPK1_3_ACTIVATION		21	0.46037176	0.9653919	0.6666667	0.8389864	1.0	1717	tags=38%, list=17%, signal=46%
CASTELLANO_NRAS_TARGETS_UP	CASTELLANO_NRAS_TARGETS_UP		57	0.33144528	0.9649124	0.42857143	0.839636	1.0	684	tags=19%, list=7%, signal=21%
ALFANO_MYC_TARGETS	ALFANO_MYC_TARGETS		219	0.24360153	0.96465427	0.4	0.83962965	1.0	1798	tags=24%, list=18%, signal=29%
TAVAZOIE_METASTASIS	TAVAZOIE_METASTASIS		77	0.29326573	0.964389	0.33333334	0.839884	1.0	1160	tags=17%, list=12%, signal=19%
ZHU_CMV_ALL_UP	ZHU_CMV_ALL_UP		100	0.4050772	0.96375954	0.6	0.84195596	1.0	1393	tags=30%, list=14%, signal=35%
WILSON_PROTEASES_AT_TUMOR_BONE_INTERFACE_UP	WILSON_PROTEASES_AT_TUMOR_BONE_INTERFACE_UP		18	0.42151374	0.96350217	0.6	0.84201896	1.0	585	tags=22%, list=6%, signal=24%
REACTOME_PLATELET_ACTIVATION_SIGNALING_AND_AGGREGATION	REACTOME_PLATELET_ACTIVATION_SIGNALING_AND_AGGREGATION		215	0.2655233	0.96344256	0.4	0.84150743	1.0	1560	tags=21%, list=16%, signal=25%
BIOCARTA_STEM_PATHWAY	BIOCARTA_STEM_PATHWAY		15	0.58867925	0.9633337	0.5	0.84123164	1.0	828	tags=33%, list=8%, signal=36%
HOWLIN_CITED1_TARGETS_1_DN	HOWLIN_CITED1_TARGETS_1_DN		29	0.35299712	0.9630397	0.4	0.84201294	1.0	1735	tags=24%, list=17%, signal=29%
REACTOME_RHO_GTPASES_ACTIVATE_NADPH_OXIDASES	REACTOME_RHO_GTPASES_ACTIVATE_NADPH_OXIDASES		21	0.2936941	0.96296316	0.5	0.84131986	1.0	1418	tags=24%, list=14%, signal=28%
BOYLAN_MULTIPLE_MYELOMA_C_CLUSTER_UP	BOYLAN_MULTIPLE_MYELOMA_C_CLUSTER_UP		24	0.38989228	0.9616797	0.5	0.84396315	1.0	1750	tags=38%, list=18%, signal=45%
NOJIMA_SFRP2_TARGETS_UP	NOJIMA_SFRP2_TARGETS_UP		24	0.38936755	0.9613637	0.4	0.8443163	1.0	2125	tags=42%, list=21%, signal=53%
KEGG_LINOLEIC_ACID_METABOLISM	KEGG_LINOLEIC_ACID_METABOLISM		17	0.3965082	0.9613098	0.33333334	0.8437685	1.0	2420	tags=59%, list=24%, signal=78%
KOHOUTEK_CCNT1_TARGETS	KOHOUTEK_CCNT1_TARGETS		34	0.27166817	0.9610353	0.2	0.84348	1.0	1385	tags=18%, list=14%, signal=20%
HELLER_HDAC_TARGETS_SILENCED_BY_METHYLATION_DN	HELLER_HDAC_TARGETS_SILENCED_BY_METHYLATION_DN		229	0.30160666	0.96102	0.5	0.8429351	1.0	1453	tags=22%, list=15%, signal=25%
KEGG_SMALL_CELL_LUNG_CANCER	KEGG_SMALL_CELL_LUNG_CANCER		81	0.29292065	0.9609903	0.5	0.8422386	1.0	1754	tags=30%, list=18%, signal=36%
ZHENG_IL22_SIGNALING_DN	ZHENG_IL22_SIGNALING_DN		20	0.31067833	0.9607381	0.5	0.84282917	1.0	1465	tags=25%, list=15%, signal=29%
TIAN_TNF_SIGNALING_VIA_NFKB	TIAN_TNF_SIGNALING_VIA_NFKB		25	0.5248931	0.96053106	0.6	0.8424903	1.0	859	tags=28%, list=9%, signal=31%
SA_B_CELL_RECEPTOR_COMPLEXES	SA_B_CELL_RECEPTOR_COMPLEXES		23	0.36540535	0.9601341	0.6	0.8429284	1.0	2135	tags=43%, list=21%, signal=55%
GAVIN_FOXP3_TARGETS_CLUSTER_P7	GAVIN_FOXP3_TARGETS_CLUSTER_P7		54	0.2811496	0.9599898	0.33333334	0.8424905	1.0	662	tags=17%, list=7%, signal=18%
REACTOME_G_BETA_GAMMA_SIGNALLING_THROUGH_PI3KGAMMA	REACTOME_G_BETA_GAMMA_SIGNALLING_THROUGH_PI3KGAMMA		16	0.30953705	0.9595741	0.2	0.842829	1.0	2752	tags=38%, list=28%, signal=52%
JECHLINGER_EPITHELIAL_TO_MESENCHYMAL_TRANSITION_UP	JECHLINGER_EPITHELIAL_TO_MESENCHYMAL_TRANSITION_UP		60	0.33514053	0.95945174	0.6666667	0.8424988	1.0	1339	tags=30%, list=13%, signal=34%
REACTOME_CROSSLINKING_OF_COLLAGEN_FIBRILS	REACTOME_CROSSLINKING_OF_COLLAGEN_FIBRILS		16	0.54185	0.9594206	0.5	0.8417452	1.0	484	tags=44%, list=5%, signal=46%
BIOCARTA_TOB1_PATHWAY	BIOCARTA_TOB1_PATHWAY		18	0.28784522	0.95933414	0.4	0.84117156	1.0	2074	tags=39%, list=21%, signal=49%
REACTOME_CALNEXIN_CALRETICULIN_CYCLE	REACTOME_CALNEXIN_CALRETICULIN_CYCLE		20	0.320336	0.9590642	0.6	0.84110194	1.0	636	tags=15%, list=6%, signal=16%
WATANABE_RECTAL_CANCER_RADIOTHERAPY_RESPONSIVE_DN	WATANABE_RECTAL_CANCER_RADIOTHERAPY_RESPONSIVE_DN		88	0.34836367	0.95887154	0.6	0.8412393	1.0	1984	tags=32%, list=20%, signal=39%
LIU_COMMON_CANCER_GENES	LIU_COMMON_CANCER_GENES		32	0.22250137	0.9569936	0.5714286	0.8457769	1.0	1680	tags=19%, list=17%, signal=22%
BENPORATH_CYCLING_GENES	BENPORATH_CYCLING_GENES		467	0.21072	0.9569621	0.4	0.84502375	1.0	1747	tags=22%, list=17%, signal=25%
REACTOME_TNF_SIGNALING	REACTOME_TNF_SIGNALING		33	0.30287832	0.95691735	0.5	0.8442719	1.0	1460	tags=21%, list=15%, signal=25%
KEGG_PRIMARY_IMMUNODEFICIENCY	KEGG_PRIMARY_IMMUNODEFICIENCY		31	0.41860965	0.9562358	0.5	0.84470296	1.0	1871	tags=35%, list=19%, signal=44%
URS_ADIPOCYTE_DIFFERENTIATION_DN	URS_ADIPOCYTE_DIFFERENTIATION_DN		26	0.39614385	0.9558952	0.8	0.8445155	1.0	642	tags=31%, list=6%, signal=33%
REACTOME_ACTIVATION_OF_KAINATE_RECEPTORS_UPON_GLUTAMATE_BINDING	REACTOME_ACTIVATION_OF_KAINATE_RECEPTORS_UPON_GLUTAMATE_BINDING		24	0.27862328	0.955818	0.6	0.8439165	1.0	2752	tags=46%, list=28%, signal=63%
REACTOME_POST_CHAPERONIN_TUBULIN_FOLDING_PATHWAY	REACTOME_POST_CHAPERONIN_TUBULIN_FOLDING_PATHWAY		18	0.42650193	0.9551707	0.6	0.84482396	1.0	943	tags=17%, list=9%, signal=18%
KEGG_PROXIMAL_TUBULE_BICARBONATE_RECLAMATION	KEGG_PROXIMAL_TUBULE_BICARBONATE_RECLAMATION		19	0.4036861	0.9550752	0.33333334	0.84421104	1.0	1716	tags=32%, list=17%, signal=38%
ACEVEDO_LIVER_CANCER_WITH_H3K9ME3_DN	ACEVEDO_LIVER_CANCER_WITH_H3K9ME3_DN		48	0.27067316	0.95500946	0.6666667	0.84386504	1.0	2486	tags=35%, list=25%, signal=47%
BROWNE_HCMV_INFECTION_4HR_DN	BROWNE_HCMV_INFECTION_4HR_DN		236	0.19192716	0.9544707	0.6666667	0.8450571	1.0	2158	tags=25%, list=22%, signal=32%
BIOCARTA_IL17_PATHWAY	BIOCARTA_IL17_PATHWAY		15	0.49952233	0.95383614	1.0	0.84578246	1.0	1056	tags=33%, list=11%, signal=37%
SERVITJA_ISLET_HNF1A_TARGETS_UP	SERVITJA_ISLET_HNF1A_TARGETS_UP		133	0.30894274	0.95375997	0.625	0.8453068	1.0	1140	tags=20%, list=11%, signal=22%
SENGUPTA_NASOPHARYNGEAL_CARCINOMA_UP	SENGUPTA_NASOPHARYNGEAL_CARCINOMA_UP		206	0.33796656	0.95352024	0.6	0.84536535	1.0	1018	tags=20%, list=10%, signal=22%
CHEN_HOXA5_TARGETS_9HR_UP	CHEN_HOXA5_TARGETS_9HR_UP		169	0.39776543	0.9520032	0.6666667	0.84835833	1.0	1126	tags=24%, list=11%, signal=26%
REACTOME_G0_AND_EARLY_G1	REACTOME_G0_AND_EARLY_G1		23	0.32263988	0.951839	0.5	0.84842604	1.0	2728	tags=39%, list=27%, signal=54%
LEI_HOXC8_TARGETS_DN	LEI_HOXC8_TARGETS_DN		15	0.54081386	0.95158464	0.6666667	0.84810257	1.0	300	tags=20%, list=3%, signal=21%
SCHOEN_NFKB_SIGNALING	SCHOEN_NFKB_SIGNALING		28	0.40805125	0.95066136	0.42857143	0.85104674	1.0	930	tags=29%, list=9%, signal=31%
WANG_HCP_PROSTATE_CANCER	WANG_HCP_PROSTATE_CANCER		95	0.30219087	0.9506496	0.4	0.85036665	1.0	1120	tags=22%, list=11%, signal=25%
HOFMANN_MYELODYSPLASTIC_SYNDROM_RISK_UP	HOFMANN_MYELODYSPLASTIC_SYNDROM_RISK_UP		21	0.41294998	0.95059633	0.6	0.84962064	1.0	2124	tags=38%, list=21%, signal=48%
DELPUECH_FOXO3_TARGETS_DN	DELPUECH_FOXO3_TARGETS_DN		34	0.3829555	0.9504481	0.5	0.8490424	1.0	2486	tags=35%, list=25%, signal=47%
SESTO_RESPONSE_TO_UV_C8	SESTO_RESPONSE_TO_UV_C8		65	0.31855094	0.9504132	0.5	0.848555	1.0	715	tags=15%, list=7%, signal=16%
BIOCARTA_NGF_PATHWAY	BIOCARTA_NGF_PATHWAY		20	0.32777852	0.94997346	0.6666667	0.8487736	1.0	2135	tags=50%, list=21%, signal=63%
BOQUEST_STEM_CELL_CULTURED_VS_FRESH_UP	BOQUEST_STEM_CELL_CULTURED_VS_FRESH_UP		356	0.35901496	0.9499236	0.8	0.8480317	1.0	1137	tags=28%, list=11%, signal=30%
APPIERTO_RESPONSE_TO_FENRETINIDE_UP	APPIERTO_RESPONSE_TO_FENRETINIDE_UP		27	0.4490324	0.9498005	0.5	0.8474596	1.0	1308	tags=30%, list=13%, signal=34%
JI_METASTASIS_REPRESSED_BY_STK11	JI_METASTASIS_REPRESSED_BY_STK11		21	0.32541275	0.9496935	0.4	0.84688586	1.0	1178	tags=29%, list=12%, signal=32%
REACTOME_EFFECTS_OF_PIP2_HYDROLYSIS	REACTOME_EFFECTS_OF_PIP2_HYDROLYSIS		23	0.31218585	0.9493204	0.6666667	0.84766144	1.0	929	tags=22%, list=9%, signal=24%
GROSS_HYPOXIA_VIA_ELK3_ONLY_DN	GROSS_HYPOXIA_VIA_ELK3_ONLY_DN		34	0.2801091	0.9489825	0.5	0.8477437	1.0	2457	tags=32%, list=25%, signal=43%
REN_ALVEOLAR_RHABDOMYOSARCOMA_DN	REN_ALVEOLAR_RHABDOMYOSARCOMA_DN		357	0.32260138	0.94830936	0.5	0.8488512	1.0	1178	tags=21%, list=12%, signal=23%
HOSHIDA_LIVER_CANCER_LATE_RECURRENCE_UP	HOSHIDA_LIVER_CANCER_LATE_RECURRENCE_UP		55	0.29973713	0.94817084	0.33333334	0.8485022	1.0	1409	tags=27%, list=14%, signal=32%
SIMBULAN_UV_RESPONSE_NORMAL_DN	SIMBULAN_UV_RESPONSE_NORMAL_DN		33	0.34422368	0.94796723	0.5	0.84816617	1.0	919	tags=18%, list=9%, signal=20%
SU_LIVER	SU_LIVER		51	0.37086108	0.9479232	1.0	0.84748304	1.0	2532	tags=37%, list=25%, signal=50%
ROVERSI_GLIOMA_COPY_NUMBER_UP	ROVERSI_GLIOMA_COPY_NUMBER_UP		64	0.29331553	0.94735855	0.5	0.8482864	1.0	1432	tags=25%, list=14%, signal=29%
BIOCARTA_LIS1_PATHWAY	BIOCARTA_LIS1_PATHWAY		17	0.24303196	0.9468189	0.5	0.8485379	1.0	1377	tags=24%, list=14%, signal=27%
HATADA_METHYLATED_IN_LUNG_CANCER_UP	HATADA_METHYLATED_IN_LUNG_CANCER_UP		197	0.24085279	0.946535	0.5	0.8490112	1.0	1120	tags=15%, list=11%, signal=17%
REACTOME_COPI_DEPENDENT_GOLGI_TO_ER_RETROGRADE_TRAFFIC	REACTOME_COPI_DEPENDENT_GOLGI_TO_ER_RETROGRADE_TRAFFIC		65	0.2913596	0.94630283	1.0	0.84889555	1.0	3278	tags=43%, list=33%, signal=64%
HOEGERKORP_CD44_TARGETS_DIRECT_UP	HOEGERKORP_CD44_TARGETS_DIRECT_UP		24	0.3415176	0.94569844	0.6	0.8504723	1.0	1119	tags=25%, list=11%, signal=28%
HANN_RESISTANCE_TO_BCL2_INHIBITOR_UP	HANN_RESISTANCE_TO_BCL2_INHIBITOR_UP		25	0.40033305	0.94470495	0.8	0.85253257	1.0	940	tags=28%, list=9%, signal=31%
VILIMAS_NOTCH1_TARGETS_DN	VILIMAS_NOTCH1_TARGETS_DN		21	0.45537743	0.9444141	0.5714286	0.85238093	1.0	1843	tags=38%, list=18%, signal=47%
CHEBOTAEV_GR_TARGETS_DN	CHEBOTAEV_GR_TARGETS_DN		68	0.32018477	0.94428736	0.6666667	0.8521759	1.0	530	tags=15%, list=5%, signal=15%
WONG_ENDMETRIUM_CANCER_UP	WONG_ENDMETRIUM_CANCER_UP		18	0.34339496	0.9437236	0.6	0.85247386	1.0	3013	tags=44%, list=30%, signal=64%
KAYO_CALORIE_RESTRICTION_MUSCLE_UP	KAYO_CALORIE_RESTRICTION_MUSCLE_UP		90	0.29629132	0.9431367	0.33333334	0.8533261	1.0	1489	tags=22%, list=15%, signal=26%
MODY_HIPPOCAMPUS_POSTNATAL	MODY_HIPPOCAMPUS_POSTNATAL		54	0.27096677	0.94230795	0.625	0.85569155	1.0	3299	tags=44%, list=33%, signal=66%
BROWNE_HCMV_INFECTION_1HR_UP	BROWNE_HCMV_INFECTION_1HR_UP		49	0.39354157	0.9422613	1.0	0.8550219	1.0	1593	tags=24%, list=16%, signal=29%
BIOCARTA_EPO_PATHWAY	BIOCARTA_EPO_PATHWAY		19	0.3532925	0.9410541	0.6	0.8573849	1.0	2135	tags=42%, list=21%, signal=53%
VILLANUEVA_LIVER_CANCER_KRT19_DN	VILLANUEVA_LIVER_CANCER_KRT19_DN		48	0.26465166	0.94064957	0.42857143	0.8574028	1.0	2372	tags=31%, list=24%, signal=41%
CHEN_LVAD_SUPPORT_OF_FAILING_HEART_UP	CHEN_LVAD_SUPPORT_OF_FAILING_HEART_UP		89	0.44180244	0.94042957	0.75	0.8571735	1.0	715	tags=27%, list=7%, signal=29%
MARSON_FOXP3_CORE_DIRECT_TARGETS	MARSON_FOXP3_CORE_DIRECT_TARGETS		16	0.469589	0.9402753	0.6666667	0.8566581	1.0	859	tags=38%, list=9%, signal=41%
BERTUCCI_MEDULLARY_VS_DUCTAL_BREAST_CANCER_UP	BERTUCCI_MEDULLARY_VS_DUCTAL_BREAST_CANCER_UP		132	0.25241348	0.9402453	0.5	0.8559904	1.0	2034	tags=26%, list=20%, signal=32%
ROYLANCE_BREAST_CANCER_16Q_COPY_NUMBER_UP	ROYLANCE_BREAST_CANCER_16Q_COPY_NUMBER_UP		39	0.2876948	0.93987864	0.71428573	0.8564391	1.0	1758	tags=26%, list=18%, signal=31%
INGRAM_SHH_TARGETS_UP	INGRAM_SHH_TARGETS_UP		89	0.28136408	0.9398746	0.71428573	0.85570776	1.0	1176	tags=25%, list=12%, signal=28%
KOBAYASHI_RESPONSE_TO_ROMIDEPSIN	KOBAYASHI_RESPONSE_TO_ROMIDEPSIN		15	0.4340613	0.9385129	0.6666667	0.8596495	1.0	1048	tags=27%, list=10%, signal=30%
FOSTER_TOLERANT_MACROPHAGE_UP	FOSTER_TOLERANT_MACROPHAGE_UP		113	0.3190874	0.9382546	0.6666667	0.8591876	1.0	1295	tags=23%, list=13%, signal=26%
MUELLER_PLURINET	MUELLER_PLURINET		248	0.20784365	0.93759006	0.6666667	0.8604925	1.0	1946	tags=23%, list=19%, signal=28%
MATZUK_SPERMATOCYTE	MATZUK_SPERMATOCYTE		55	0.29013893	0.936543	0.6666667	0.86287445	1.0	1074	tags=16%, list=11%, signal=18%
PID_HNF3A_PATHWAY	PID_HNF3A_PATHWAY		35	0.28732538	0.9364961	0.33333334	0.86214066	1.0	1309	tags=26%, list=13%, signal=29%
GRAHAM_NORMAL_QUIESCENT_VS_NORMAL_DIVIDING_UP	GRAHAM_NORMAL_QUIESCENT_VS_NORMAL_DIVIDING_UP		52	0.4327918	0.9364127	0.8	0.86171556	1.0	243	tags=15%, list=2%, signal=16%
REACTOME_RECRUITMENT_OF_NUMA_TO_MITOTIC_CENTROSOMES	REACTOME_RECRUITMENT_OF_NUMA_TO_MITOTIC_CENTROSOMES		67	0.28311157	0.93623453	0.75	0.8616434	1.0	997	tags=16%, list=10%, signal=18%
GOBERT_OLIGODENDROCYTE_DIFFERENTIATION_UP	GOBERT_OLIGODENDROCYTE_DIFFERENTIATION_UP		366	0.2073216	0.93598235	0.6	0.86114836	1.0	2373	tags=28%, list=24%, signal=36%
OUYANG_PROSTATE_CANCER_MARKERS	OUYANG_PROSTATE_CANCER_MARKERS		19	0.370353	0.9344542	0.4	0.8647899	1.0	1297	tags=32%, list=13%, signal=36%
STEIN_ESRRA_TARGETS_RESPONSIVE_TO_ESTROGEN_DN	STEIN_ESRRA_TARGETS_RESPONSIVE_TO_ESTROGEN_DN		36	0.36038157	0.9341777	0.4	0.8654252	1.0	485	tags=19%, list=5%, signal=20%
MARSON_FOXP3_TARGETS_STIMULATED_UP	MARSON_FOXP3_TARGETS_STIMULATED_UP		22	0.33819917	0.9339976	0.4	0.86529875	1.0	1525	tags=32%, list=15%, signal=37%
BIOCARTA_ETS_PATHWAY	BIOCARTA_ETS_PATHWAY		15	0.4368169	0.93395364	0.5	0.86469024	1.0	2124	tags=40%, list=21%, signal=51%
GARY_CD5_TARGETS_UP	GARY_CD5_TARGETS_UP		331	0.24883841	0.9334108	0.5	0.86513686	1.0	885	tags=15%, list=9%, signal=16%
AUNG_GASTRIC_CANCER	AUNG_GASTRIC_CANCER		34	0.25782803	0.9333145	0.6	0.86451125	1.0	2151	tags=26%, list=22%, signal=34%
CROONQUIST_NRAS_VS_STROMAL_STIMULATION_UP	CROONQUIST_NRAS_VS_STROMAL_STIMULATION_UP		38	0.36633042	0.93294	0.33333334	0.86480135	1.0	1632	tags=29%, list=16%, signal=34%
BARRIER_COLON_CANCER_RECURRENCE_DN	BARRIER_COLON_CANCER_RECURRENCE_DN		17	0.38595748	0.9324072	0.5714286	0.86528665	1.0	2145	tags=41%, list=21%, signal=52%
JAATINEN_HEMATOPOIETIC_STEM_CELL_DN	JAATINEN_HEMATOPOIETIC_STEM_CELL_DN		171	0.36143255	0.9322898	0.5	0.8648052	1.0	1137	tags=23%, list=11%, signal=26%
SATO_SILENCED_EPIGENETICALLY_IN_PANCREATIC_CANCER	SATO_SILENCED_EPIGENETICALLY_IN_PANCREATIC_CANCER		37	0.3164928	0.9322574	0.8	0.8641361	1.0	2006	tags=38%, list=20%, signal=47%
DURAND_STROMA_S_UP	DURAND_STROMA_S_UP		175	0.2935612	0.93182385	0.6666667	0.86412084	1.0	605	tags=14%, list=6%, signal=14%
MIKKELSEN_MCV6_ICP_WITH_H3K4ME3_AND_H3K27ME3	MIKKELSEN_MCV6_ICP_WITH_H3K4ME3_AND_H3K27ME3		17	0.34379566	0.9316786	0.5714286	0.8640685	1.0	1780	tags=41%, list=18%, signal=50%
SHETH_LIVER_CANCER_VS_TXNIP_LOSS_PAM6	SHETH_LIVER_CANCER_VS_TXNIP_LOSS_PAM6		38	0.24853247	0.9312084	0.6	0.86493176	1.0	1590	tags=24%, list=16%, signal=28%
KEGG_PHENYLALANINE_METABOLISM	KEGG_PHENYLALANINE_METABOLISM		15	0.3284362	0.93053305	0.5	0.865822	1.0	2146	tags=33%, list=21%, signal=42%
ZHAN_MULTIPLE_MYELOMA_CD2_DN	ZHAN_MULTIPLE_MYELOMA_CD2_DN		27	0.33336726	0.9298638	1.0	0.8672012	1.0	1604	tags=26%, list=16%, signal=31%
GAZDA_DIAMOND_BLACKFAN_ANEMIA_ERYTHROID_UP	GAZDA_DIAMOND_BLACKFAN_ANEMIA_ERYTHROID_UP		20	0.3386064	0.92968786	0.5	0.8668576	1.0	2139	tags=35%, list=21%, signal=44%
CERVERA_SDHB_TARGETS_2	CERVERA_SDHB_TARGETS_2		79	0.3127405	0.9296288	0.5	0.86639553	1.0	587	tags=16%, list=6%, signal=17%
REACTOME_FORMATION_OF_TUBULIN_FOLDING_INTERMEDIATES_BY_CCT_TRIC	REACTOME_FORMATION_OF_TUBULIN_FOLDING_INTERMEDIATES_BY_CCT_TRIC		19	0.3422068	0.92911386	0.4	0.8670586	1.0	1575	tags=26%, list=16%, signal=31%
NAKAYAMA_FRA2_TARGETS	NAKAYAMA_FRA2_TARGETS		33	0.37371218	0.92907614	0.6	0.86633486	1.0	1092	tags=24%, list=11%, signal=27%
REACTOME_GAMMA_CARBOXYLATION_HYPUSINE_FORMATION_AND_ARYLSULFATASE_ACTIVATION	REACTOME_GAMMA_CARBOXYLATION_HYPUSINE_FORMATION_AND_ARYLSULFATASE_ACTIVATION		23	0.42158955	0.92884743	0.75	0.86682963	1.0	924	tags=26%, list=9%, signal=29%
ZHONG_SECRETOME_OF_LUNG_CANCER_AND_ENDOTHELIUM	ZHONG_SECRETOME_OF_LUNG_CANCER_AND_ENDOTHELIUM		62	0.42034537	0.92748874	0.75	0.8719921	1.0	504	tags=18%, list=5%, signal=19%
DITTMER_PTHLH_TARGETS_UP	DITTMER_PTHLH_TARGETS_UP		100	0.33942875	0.9269042	0.8	0.872793	1.0	1375	tags=23%, list=14%, signal=26%
WANG_RESPONSE_TO_BEXAROTENE_UP	WANG_RESPONSE_TO_BEXAROTENE_UP		21	0.33431974	0.9265283	0.6	0.8730653	1.0	715	tags=19%, list=7%, signal=20%
KRIGE_RESPONSE_TO_TOSEDOSTAT_24HR_UP	KRIGE_RESPONSE_TO_TOSEDOSTAT_24HR_UP		465	0.2852818	0.9264408	0.6666667	0.87260175	1.0	1419	tags=20%, list=14%, signal=23%
HOLLEMAN_VINCRISTINE_RESISTANCE_ALL_UP	HOLLEMAN_VINCRISTINE_RESISTANCE_ALL_UP		20	0.31937835	0.926	0.5	0.87303835	1.0	1590	tags=25%, list=16%, signal=30%
REACTOME_ERK_MAPK_TARGETS	REACTOME_ERK_MAPK_TARGETS		22	0.30853942	0.9255025	0.6666667	0.873115	1.0	1851	tags=36%, list=19%, signal=45%
BOYAULT_LIVER_CANCER_SUBCLASS_G5_DN	BOYAULT_LIVER_CANCER_SUBCLASS_G5_DN		25	0.43966278	0.92525584	0.625	0.87318444	1.0	1693	tags=40%, list=17%, signal=48%
KEGG_GLYCOSYLPHOSPHATIDYLINOSITOL_GPI_ANCHOR_BIOSYNTHESIS	KEGG_GLYCOSYLPHOSPHATIDYLINOSITOL_GPI_ANCHOR_BIOSYNTHESIS		15	0.3375684	0.9247125	0.6666667	0.87389046	1.0	622	tags=13%, list=6%, signal=14%
BILBAN_B_CLL_LPL_DN	BILBAN_B_CLL_LPL_DN		33	0.3694312	0.9242722	0.6666667	0.8752202	1.0	893	tags=24%, list=9%, signal=27%
BERENJENO_TRANSFORMED_BY_RHOA_REVERSIBLY_DN	BERENJENO_TRANSFORMED_BY_RHOA_REVERSIBLY_DN		22	0.44182947	0.9242253	0.5	0.8745469	1.0	226	tags=27%, list=2%, signal=28%
RUTELLA_RESPONSE_TO_HGF_UP	RUTELLA_RESPONSE_TO_HGF_UP		360	0.24753574	0.92399085	0.75	0.87489367	1.0	1108	tags=15%, list=11%, signal=17%
GEISS_RESPONSE_TO_DSRNA_UP	GEISS_RESPONSE_TO_DSRNA_UP		37	0.419267	0.92363405	0.5	0.87515426	1.0	930	tags=24%, list=9%, signal=27%
HEIDENBLAD_AMPLICON_12P11_12_UP	HEIDENBLAD_AMPLICON_12P11_12_UP		30	0.32750627	0.9235994	0.6	0.8745167	1.0	863	tags=13%, list=9%, signal=15%
HOLLMANN_APOPTOSIS_VIA_CD40_UP	HOLLMANN_APOPTOSIS_VIA_CD40_UP		179	0.23369506	0.9235145	0.25	0.873909	1.0	845	tags=11%, list=8%, signal=12%
SMID_BREAST_CANCER_RELAPSE_IN_LUNG_DN	SMID_BREAST_CANCER_RELAPSE_IN_LUNG_DN		31	0.45336598	0.9232408	0.8	0.874283	1.0	952	tags=29%, list=10%, signal=32%
GRAHAM_CML_DIVIDING_VS_NORMAL_QUIESCENT_UP	GRAHAM_CML_DIVIDING_VS_NORMAL_QUIESCENT_UP		155	0.2415275	0.9231032	0.6	0.8737699	1.0	2683	tags=43%, list=27%, signal=58%
ONDER_CDH1_SIGNALING_VIA_CTNNB1	ONDER_CDH1_SIGNALING_VIA_CTNNB1		79	0.38300142	0.9229698	0.75	0.8730513	1.0	1205	tags=27%, list=12%, signal=30%
REACTOME_DEATH_RECEPTOR_SIGNALLING	REACTOME_DEATH_RECEPTOR_SIGNALLING		105	0.23896627	0.9225706	0.4	0.87334335	1.0	1518	tags=22%, list=15%, signal=26%
HELLER_HDAC_TARGETS_SILENCED_BY_METHYLATION_UP	HELLER_HDAC_TARGETS_SILENCED_BY_METHYLATION_UP		353	0.25993657	0.9223824	0.5	0.8729824	1.0	1193	tags=17%, list=12%, signal=19%
FARMER_BREAST_CANCER_CLUSTER_1	FARMER_BREAST_CANCER_CLUSTER_1		37	0.43478468	0.9222921	0.33333334	0.87249446	1.0	1430	tags=32%, list=14%, signal=38%
ZHONG_SECRETOME_OF_LUNG_CANCER_AND_FIBROBLAST	ZHONG_SECRETOME_OF_LUNG_CANCER_AND_FIBROBLAST		121	0.3267789	0.9220956	0.75	0.8723277	1.0	1613	tags=25%, list=16%, signal=29%
BIOCARTA_MITOCHONDRIA_PATHWAY	BIOCARTA_MITOCHONDRIA_PATHWAY		18	0.2948478	0.9218826	0.75	0.87267596	1.0	1806	tags=33%, list=18%, signal=41%
GRUETZMANN_PANCREATIC_CANCER_UP	GRUETZMANN_PANCREATIC_CANCER_UP		337	0.26637015	0.9208682	0.5714286	0.8746361	1.0	1477	tags=20%, list=15%, signal=23%
BOYLAN_MULTIPLE_MYELOMA_C_D_DN	BOYLAN_MULTIPLE_MYELOMA_C_D_DN		198	0.32091662	0.91982543	0.6666667	0.87754834	1.0	1209	tags=23%, list=12%, signal=25%
NABA_SECRETED_FACTORS	NABA_SECRETED_FACTORS		221	0.3239096	0.9192512	0.6666667	0.87785995	1.0	1389	tags=24%, list=14%, signal=28%
KANG_FLUOROURACIL_RESISTANCE_UP	KANG_FLUOROURACIL_RESISTANCE_UP		20	0.40310815	0.91920716	0.6666667	0.8773375	1.0	1179	tags=30%, list=12%, signal=34%
REACTOME_THE_PHOTOTRANSDUCTION_CASCADE	REACTOME_THE_PHOTOTRANSDUCTION_CASCADE		29	0.31551817	0.91857964	0.5	0.87831	1.0	3528	tags=41%, list=35%, signal=64%
TIEN_INTESTINE_PROBIOTICS_6HR_UP	TIEN_INTESTINE_PROBIOTICS_6HR_UP		38	0.32853442	0.9183018	0.6666667	0.87819916	1.0	521	tags=13%, list=5%, signal=14%
BAKKER_FOXO3_TARGETS_UP	BAKKER_FOXO3_TARGETS_UP		39	0.31815103	0.9182878	0.8333333	0.87755984	1.0	1490	tags=31%, list=15%, signal=36%
VANTVEER_BREAST_CANCER_ESR1_DN	VANTVEER_BREAST_CANCER_ESR1_DN		194	0.2434351	0.9182456	0.6666667	0.87690794	1.0	1743	tags=24%, list=17%, signal=29%
IGARASHI_ATF4_TARGETS_DN	IGARASHI_ATF4_TARGETS_DN		72	0.2276507	0.91787714	0.75	0.87750936	1.0	1917	tags=28%, list=19%, signal=34%
REACTOME_REGULATION_OF_TLR_BY_ENDOGENOUS_LIGAND	REACTOME_REGULATION_OF_TLR_BY_ENDOGENOUS_LIGAND		15	0.355212	0.9176587	0.375	0.8769699	1.0	1277	tags=33%, list=13%, signal=38%
KEGG_CHEMOKINE_SIGNALING_PATHWAY	KEGG_CHEMOKINE_SIGNALING_PATHWAY		158	0.27045244	0.91751784	0.6	0.87653047	1.0	2279	tags=32%, list=23%, signal=41%
GAVIN_FOXP3_TARGETS_CLUSTER_P2	GAVIN_FOXP3_TARGETS_CLUSTER_P2		49	0.26271856	0.9167673	0.44444445	0.8774689	1.0	2075	tags=29%, list=21%, signal=36%
REACTOME_FORMATION_OF_THE_BETA_CATENIN_TCF_TRANSACTIVATING_COMPLEX	REACTOME_FORMATION_OF_THE_BETA_CATENIN_TCF_TRANSACTIVATING_COMPLEX		26	0.29697615	0.9167155	0.6666667	0.8769447	1.0	574	tags=15%, list=6%, signal=16%
NIKOLSKY_BREAST_CANCER_7Q21_Q22_AMPLICON	NIKOLSKY_BREAST_CANCER_7Q21_Q22_AMPLICON		44	0.4047742	0.9161173	0.5	0.8778495	1.0	1470	tags=34%, list=15%, signal=40%
FLECHNER_BIOPSY_KIDNEY_TRANSPLANT_REJECTED_VS_OK_UP	FLECHNER_BIOPSY_KIDNEY_TRANSPLANT_REJECTED_VS_OK_UP		84	0.39720127	0.9161138	0.5	0.87726265	1.0	1768	tags=36%, list=18%, signal=43%
LEE_AGING_CEREBELLUM_UP	LEE_AGING_CEREBELLUM_UP		62	0.35608676	0.9160956	0.71428573	0.876603	1.0	658	tags=15%, list=7%, signal=15%
DEBIASI_APOPTOSIS_BY_REOVIRUS_INFECTION_UP	DEBIASI_APOPTOSIS_BY_REOVIRUS_INFECTION_UP		276	0.2835208	0.9156283	0.5714286	0.87689394	1.0	1542	tags=20%, list=15%, signal=22%
PID_TCPTP_PATHWAY	PID_TCPTP_PATHWAY		41	0.32271102	0.9146833	0.5	0.87847483	1.0	1693	tags=34%, list=17%, signal=41%
NIKOLSKY_MUTATED_AND_AMPLIFIED_IN_BREAST_CANCER	NIKOLSKY_MUTATED_AND_AMPLIFIED_IN_BREAST_CANCER		57	0.23720674	0.9145486	0.4	0.8780194	1.0	1979	tags=25%, list=20%, signal=30%
REACTOME_TRANSPORT_OF_SMALL_MOLECULES	REACTOME_TRANSPORT_OF_SMALL_MOLECULES		463	0.19422063	0.91444546	0.75	0.87768394	1.0	2057	tags=22%, list=21%, signal=27%
OHGUCHI_LIVER_HNF4A_TARGETS_DN	OHGUCHI_LIVER_HNF4A_TARGETS_DN		101	0.26242852	0.91417426	0.6	0.8775958	1.0	1982	tags=30%, list=20%, signal=37%
MARKEY_RB1_ACUTE_LOF_UP	MARKEY_RB1_ACUTE_LOF_UP		194	0.23951797	0.9140532	0.8	0.8770204	1.0	1734	tags=24%, list=17%, signal=29%
PID_ARF_3PATHWAY	PID_ARF_3PATHWAY		16	0.37642536	0.91396445	0.5	0.8766644	1.0	1759	tags=31%, list=18%, signal=38%
REACTOME_SIGNAL_TRANSDUCTION_BY_L1	REACTOME_SIGNAL_TRANSDUCTION_BY_L1		21	0.26740015	0.91392046	0.5714286	0.87606496	1.0	883	tags=14%, list=9%, signal=16%
KUNINGER_IGF1_VS_PDGFB_TARGETS_DN	KUNINGER_IGF1_VS_PDGFB_TARGETS_DN		31	0.3478674	0.9138445	0.5	0.8755168	1.0	1632	tags=35%, list=16%, signal=42%
PID_ECADHERIN_STABILIZATION_PATHWAY	PID_ECADHERIN_STABILIZATION_PATHWAY		37	0.25645864	0.91308063	0.6666667	0.8768979	1.0	1683	tags=27%, list=17%, signal=32%
LANDIS_BREAST_CANCER_PROGRESSION_DN	LANDIS_BREAST_CANCER_PROGRESSION_DN		60	0.36203027	0.9127486	0.75	0.8769186	1.0	1047	tags=22%, list=10%, signal=24%
THEODOROU_MAMMARY_TUMORIGENESIS	THEODOROU_MAMMARY_TUMORIGENESIS		20	0.36323503	0.9124883	0.8	0.8770054	1.0	715	tags=30%, list=7%, signal=32%
AIGNER_ZEB1_TARGETS	AIGNER_ZEB1_TARGETS		27	0.32333964	0.91247106	0.6666667	0.8763038	1.0	791	tags=22%, list=8%, signal=24%
LINDGREN_BLADDER_CANCER_HIGH_RECURRENCE	LINDGREN_BLADDER_CANCER_HIGH_RECURRENCE		38	0.39640024	0.91208	0.4	0.87589055	1.0	1026	tags=32%, list=10%, signal=35%
REACTOME_METABOLIC_DISORDERS_OF_BIOLOGICAL_OXIDATION_ENZYMES	REACTOME_METABOLIC_DISORDERS_OF_BIOLOGICAL_OXIDATION_ENZYMES		26	0.3550045	0.9120534	1.0	0.8751909	1.0	3082	tags=42%, list=31%, signal=61%
RAMPON_ENRICHED_LEARNING_ENVIRONMENT_LATE_UP	RAMPON_ENRICHED_LEARNING_ENVIRONMENT_LATE_UP		19	0.28676918	0.91166985	0.6666667	0.8753276	1.0	2909	tags=32%, list=29%, signal=44%
PID_EPHA_FWDPATHWAY	PID_EPHA_FWDPATHWAY		28	0.31467095	0.910791	0.75	0.8772441	1.0	742	tags=18%, list=7%, signal=19%
KEGG_PURINE_METABOLISM	KEGG_PURINE_METABOLISM		116	0.20738494	0.91068524	1.0	0.8766988	1.0	2310	tags=25%, list=23%, signal=32%
REACTOME_GPCR_LIGAND_BINDING	REACTOME_GPCR_LIGAND_BINDING		303	0.29299086	0.9105603	0.6666667	0.87607497	1.0	2800	tags=38%, list=28%, signal=52%
REACTOME_SPHINGOLIPID_METABOLISM	REACTOME_SPHINGOLIPID_METABOLISM		47	0.22196819	0.9099805	0.8333333	0.87639034	1.0	2777	tags=34%, list=28%, signal=47%
DAVICIONI_TARGETS_OF_PAX_FOXO1_FUSIONS_UP	DAVICIONI_TARGETS_OF_PAX_FOXO1_FUSIONS_UP		221	0.2569964	0.9096801	0.5714286	0.8763134	1.0	1130	tags=16%, list=11%, signal=17%
BROWNE_HCMV_INFECTION_20HR_DN	BROWNE_HCMV_INFECTION_20HR_DN		91	0.26974863	0.9090326	0.75	0.8770248	1.0	1664	tags=25%, list=17%, signal=30%
REACTOME_SIALIC_ACID_METABOLISM	REACTOME_SIALIC_ACID_METABOLISM		18	0.28629142	0.90849376	1.0	0.87739146	1.0	2457	tags=44%, list=25%, signal=59%
REACTOME_HIV_ELONGATION_ARREST_AND_RECOVERY	REACTOME_HIV_ELONGATION_ARREST_AND_RECOVERY		25	0.25298703	0.90744156	0.5714286	0.8800423	1.0	698	tags=12%, list=7%, signal=13%
BYSTRYKH_HEMATOPOIESIS_STEM_CELL_SCP2_QTL_TRANS	BYSTRYKH_HEMATOPOIESIS_STEM_CELL_SCP2_QTL_TRANS		21	0.2928345	0.9068027	0.6666667	0.8816246	1.0	1579	tags=24%, list=16%, signal=28%
LEE_METASTASIS_AND_ALTERNATIVE_SPLICING_DN	LEE_METASTASIS_AND_ALTERNATIVE_SPLICING_DN		37	0.31490976	0.9066304	0.8	0.8814644	1.0	1	tags=3%, list=0%, signal=3%
PID_P38_ALPHA_BETA_PATHWAY	PID_P38_ALPHA_BETA_PATHWAY		26	0.3289281	0.906608	0.6	0.88082725	1.0	716	tags=15%, list=7%, signal=17%
REACTOME_PARASITE_INFECTION	REACTOME_PARASITE_INFECTION		55	0.32536593	0.9059924	0.75	0.8814107	1.0	2099	tags=31%, list=21%, signal=39%
NUMATA_CSF3_SIGNALING_VIA_STAT3	NUMATA_CSF3_SIGNALING_VIA_STAT3		18	0.33612204	0.9056087	0.4	0.88166004	1.0	1137	tags=22%, list=11%, signal=25%
GENTILE_UV_LOW_DOSE_UP	GENTILE_UV_LOW_DOSE_UP		20	0.34375	0.9054293	0.6	0.88153	1.0	472	tags=20%, list=5%, signal=21%
SANA_RESPONSE_TO_IFNG_DN	SANA_RESPONSE_TO_IFNG_DN		68	0.28720528	0.90528154	0.4	0.8810581	1.0	1085	tags=16%, list=11%, signal=18%
GOZGIT_ESR1_TARGETS_DN	GOZGIT_ESR1_TARGETS_DN		478	0.23541462	0.9049751	0.85714287	0.8809394	1.0	1045	tags=14%, list=10%, signal=15%
GRAESSMANN_APOPTOSIS_BY_SERUM_DEPRIVATION_UP	GRAESSMANN_APOPTOSIS_BY_SERUM_DEPRIVATION_UP		366	0.24002407	0.9046419	0.71428573	0.88126653	1.0	1909	tags=22%, list=19%, signal=26%
ONDER_CDH1_TARGETS_3_DN	ONDER_CDH1_TARGETS_3_DN		43	0.4153816	0.90412503	0.6666667	0.8819341	1.0	1632	tags=28%, list=16%, signal=33%
REACTOME_TRAFFICKING_OF_AMPA_RECEPTORS	REACTOME_TRAFFICKING_OF_AMPA_RECEPTORS		26	0.29385987	0.90374535	0.75	0.88220775	1.0	1481	tags=23%, list=15%, signal=27%
NADERI_BREAST_CANCER_PROGNOSIS_UP	NADERI_BREAST_CANCER_PROGNOSIS_UP		30	0.32898286	0.903694	0.6666667	0.8816601	1.0	1934	tags=40%, list=19%, signal=49%
PID_RHODOPSIN_PATHWAY	PID_RHODOPSIN_PATHWAY		18	0.3165772	0.90323174	0.5	0.8820924	1.0	3528	tags=44%, list=35%, signal=69%
SCHUETZ_BREAST_CANCER_DUCTAL_INVASIVE_UP	SCHUETZ_BREAST_CANCER_DUCTAL_INVASIVE_UP		304	0.35498792	0.9027872	0.625	0.8832405	1.0	1051	tags=23%, list=11%, signal=25%
JIANG_VHL_TARGETS	JIANG_VHL_TARGETS		71	0.2170538	0.9023893	0.71428573	0.88338935	1.0	2071	tags=25%, list=21%, signal=32%
REACTOME_SIGNALING_BY_MET	REACTOME_SIGNALING_BY_MET		65	0.28919858	0.90229046	0.8	0.8827866	1.0	1500	tags=25%, list=15%, signal=29%
CHIARADONNA_NEOPLASTIC_TRANSFORMATION_CDC25_DN	CHIARADONNA_NEOPLASTIC_TRANSFORMATION_CDC25_DN		115	0.2671597	0.9020845	0.5	0.8830473	1.0	1624	tags=25%, list=16%, signal=30%
BASAKI_YBX1_TARGETS_DN	BASAKI_YBX1_TARGETS_DN		247	0.2876348	0.9020324	0.4	0.8824166	1.0	1071	tags=19%, list=11%, signal=21%
BIOCARTA_DEATH_PATHWAY	BIOCARTA_DEATH_PATHWAY		29	0.27454647	0.9011133	0.6666667	0.8832528	1.0	764	tags=17%, list=8%, signal=19%
REACTOME_SIGNALING_BY_NOTCH1_PEST_DOMAIN_MUTANTS_IN_CANCER	REACTOME_SIGNALING_BY_NOTCH1_PEST_DOMAIN_MUTANTS_IN_CANCER		41	0.26179847	0.90105635	0.6	0.8825633	1.0	344	tags=7%, list=3%, signal=8%
PID_DELTA_NP63_PATHWAY	PID_DELTA_NP63_PATHWAY		37	0.30873793	0.9007644	0.8	0.88244647	1.0	1316	tags=22%, list=13%, signal=25%
MARSON_FOXP3_TARGETS_UP	MARSON_FOXP3_TARGETS_UP		56	0.30996224	0.900617	0.33333334	0.88190925	1.0	556	tags=14%, list=6%, signal=15%
GUILLAUMOND_KLF10_TARGETS_UP	GUILLAUMOND_KLF10_TARGETS_UP		38	0.31486836	0.90056425	0.5	0.8813356	1.0	1126	tags=21%, list=11%, signal=24%
REACTOME_TRANSPORT_OF_INORGANIC_CATIONS_ANIONS_AND_AMINO_ACIDS_OLIGOPEPTIDES	REACTOME_TRANSPORT_OF_INORGANIC_CATIONS_ANIONS_AND_AMINO_ACIDS_OLIGOPEPTIDES		67	0.25493622	0.90033317	0.25	0.8817168	1.0	1319	tags=24%, list=13%, signal=27%
ZHAN_MULTIPLE_MYELOMA_CD1_DN	ZHAN_MULTIPLE_MYELOMA_CD1_DN		29	0.35354608	0.90011317	0.6	0.881865	1.0	55	tags=7%, list=1%, signal=7%
ABE_VEGFA_TARGETS_2HR	ABE_VEGFA_TARGETS_2HR		30	0.3439013	0.8999171	0.5	0.88188934	1.0	1026	tags=27%, list=10%, signal=30%
STEARMAN_LUNG_CANCER_EARLY_VS_LATE_DN	STEARMAN_LUNG_CANCER_EARLY_VS_LATE_DN		45	0.3990742	0.8998982	0.8333333	0.88125837	1.0	1566	tags=27%, list=16%, signal=31%
KEGG_NOD_LIKE_RECEPTOR_SIGNALING_PATHWAY	KEGG_NOD_LIKE_RECEPTOR_SIGNALING_PATHWAY		52	0.3409583	0.899757	0.6	0.88132	1.0	930	tags=19%, list=9%, signal=21%
HELLER_HDAC_TARGETS_UP	HELLER_HDAC_TARGETS_UP		241	0.25768736	0.89873916	0.8333333	0.88254094	1.0	1118	tags=19%, list=11%, signal=21%
MOOTHA_GLUCONEOGENESIS	MOOTHA_GLUCONEOGENESIS		31	0.38525188	0.8981794	1.0	0.88374364	1.0	1197	tags=29%, list=12%, signal=33%
REACTOME_UPTAKE_AND_ACTIONS_OF_BACTERIAL_TOXINS	REACTOME_UPTAKE_AND_ACTIONS_OF_BACTERIAL_TOXINS		24	0.3314396	0.89716536	0.6666667	0.8858137	1.0	3919	tags=63%, list=39%, signal=103%
ZHAN_LATE_DIFFERENTIATION_GENES_DN	ZHAN_LATE_DIFFERENTIATION_GENES_DN		16	0.3834864	0.8967629	0.25	0.8863596	1.0	1678	tags=31%, list=17%, signal=38%
VERNELL_RETINOBLASTOMA_PATHWAY_UP	VERNELL_RETINOBLASTOMA_PATHWAY_UP		51	0.29551527	0.8963235	0.6666667	0.88671565	1.0	378	tags=12%, list=4%, signal=12%
PID_SYNDECAN_2_PATHWAY	PID_SYNDECAN_2_PATHWAY		30	0.3167285	0.8959994	0.6666667	0.8868724	1.0	1625	tags=23%, list=16%, signal=28%
LEE_LIVER_CANCER_CIPROFIBRATE_DN	LEE_LIVER_CANCER_CIPROFIBRATE_DN		59	0.28441548	0.8956199	0.6666667	0.8869405	1.0	1093	tags=20%, list=11%, signal=23%
WEBER_METHYLATED_HCP_IN_FIBROBLAST_DN	WEBER_METHYLATED_HCP_IN_FIBROBLAST_DN		16	0.4723034	0.89524347	1.0	0.887078	1.0	1728	tags=25%, list=17%, signal=30%
AZARE_NEOPLASTIC_TRANSFORMATION_BY_STAT3_UP	AZARE_NEOPLASTIC_TRANSFORMATION_BY_STAT3_UP		111	0.28112125	0.89510536	1.0	0.8868038	1.0	585	tags=12%, list=6%, signal=12%
CHANG_IMMORTALIZED_BY_HPV31_DN	CHANG_IMMORTALIZED_BY_HPV31_DN		54	0.30403516	0.8948848	0.6666667	0.88654554	1.0	1889	tags=35%, list=19%, signal=43%
EPPERT_PROGENITOR	EPPERT_PROGENITOR		110	0.2569171	0.89470226	0.5	0.8864127	1.0	528	tags=11%, list=5%, signal=11%
REACTOME_CYTOCHROME_P450_ARRANGED_BY_SUBSTRATE_TYPE	REACTOME_CYTOCHROME_P450_ARRANGED_BY_SUBSTRATE_TYPE		50	0.32037553	0.8946224	0.6666667	0.88582546	1.0	3082	tags=44%, list=31%, signal=63%
LUI_THYROID_CANCER_CLUSTER_1	LUI_THYROID_CANCER_CLUSTER_1		49	0.32924125	0.8944521	0.6666667	0.88527083	1.0	1211	tags=22%, list=12%, signal=25%
PHONG_TNF_RESPONSE_VIA_P38_PARTIAL	PHONG_TNF_RESPONSE_VIA_P38_PARTIAL		140	0.35642892	0.8932216	0.75	0.8872709	1.0	319	tags=14%, list=3%, signal=14%
VERHAAK_GLIOBLASTOMA_MESENCHYMAL	VERHAAK_GLIOBLASTOMA_MESENCHYMAL		189	0.35484722	0.8929087	0.8333333	0.88743925	1.0	1453	tags=23%, list=15%, signal=27%
KAUFFMANN_MELANOMA_RELAPSE_UP	KAUFFMANN_MELANOMA_RELAPSE_UP		50	0.2505852	0.8921989	0.6	0.8893895	1.0	2605	tags=38%, list=26%, signal=51%
GRAHAM_CML_QUIESCENT_VS_NORMAL_QUIESCENT_UP	GRAHAM_CML_QUIESCENT_VS_NORMAL_QUIESCENT_UP		80	0.30813128	0.89161766	0.75	0.8904374	1.0	1454	tags=33%, list=15%, signal=38%
NAKAMURA_TUMOR_ZONE_PERIPHERAL_VS_CENTRAL_UP	NAKAMURA_TUMOR_ZONE_PERIPHERAL_VS_CENTRAL_UP		182	0.2506884	0.8914786	0.6	0.89017963	1.0	853	tags=15%, list=9%, signal=16%
LIU_CDX2_TARGETS_UP	LIU_CDX2_TARGETS_UP		28	0.3035396	0.89084685	0.375	0.8914336	1.0	3204	tags=46%, list=32%, signal=68%
KYNG_DNA_DAMAGE_BY_GAMMA_AND_UV_RADIATION	KYNG_DNA_DAMAGE_BY_GAMMA_AND_UV_RADIATION		65	0.29646975	0.8905439	0.33333334	0.8911556	1.0	458	tags=9%, list=5%, signal=10%
LI_WILMS_TUMOR_VS_FETAL_KIDNEY_2_DN	LI_WILMS_TUMOR_VS_FETAL_KIDNEY_2_DN		47	0.33306915	0.88799834	0.5714286	0.89754325	1.0	647	tags=19%, list=6%, signal=20%
NIKOLSKY_BREAST_CANCER_17Q11_Q21_AMPLICON	NIKOLSKY_BREAST_CANCER_17Q11_Q21_AMPLICON		66	0.19299664	0.88780785	0.75	0.8977067	1.0	2296	tags=29%, list=23%, signal=37%
REACTOME_SIGNALING_BY_NOTCH2	REACTOME_SIGNALING_BY_NOTCH2		24	0.2927956	0.88726187	0.6666667	0.89838195	1.0	344	tags=8%, list=3%, signal=9%
SESTO_RESPONSE_TO_UV_C1	SESTO_RESPONSE_TO_UV_C1		62	0.2825631	0.8870736	0.5	0.89813006	1.0	703	tags=16%, list=7%, signal=17%
GHANDHI_BYSTANDER_IRRADIATION_UP	GHANDHI_BYSTANDER_IRRADIATION_UP		59	0.35864836	0.8869087	0.6	0.8975771	1.0	753	tags=24%, list=8%, signal=26%
BUCKANOVICH_T_LYMPHOCYTE_HOMING_ON_TUMOR_DN	BUCKANOVICH_T_LYMPHOCYTE_HOMING_ON_TUMOR_DN		20	0.3603542	0.88686913	0.6666667	0.8968946	1.0	1108	tags=30%, list=11%, signal=34%
SMIRNOV_RESPONSE_TO_IR_6HR_UP	SMIRNOV_RESPONSE_TO_IR_6HR_UP		138	0.23528506	0.8868022	0.5	0.89630705	1.0	2155	tags=25%, list=22%, signal=32%
AMIT_EGF_RESPONSE_120_MCF10A	AMIT_EGF_RESPONSE_120_MCF10A		35	0.392217	0.88642806	0.75	0.8962197	1.0	747	tags=11%, list=7%, signal=12%
SUZUKI_AMPLIFIED_IN_ORAL_CANCER	SUZUKI_AMPLIFIED_IN_ORAL_CANCER		16	0.37902802	0.88602346	0.75	0.896407	1.0	753	tags=25%, list=8%, signal=27%
RODRIGUES_NTN1_TARGETS_DN	RODRIGUES_NTN1_TARGETS_DN		126	0.26902685	0.886013	0.6	0.89572746	1.0	1891	tags=28%, list=19%, signal=34%
FUJII_YBX1_TARGETS_UP	FUJII_YBX1_TARGETS_UP		27	0.40644407	0.8855593	0.8	0.89646286	1.0	1385	tags=30%, list=14%, signal=34%
LINDSTEDT_DENDRITIC_CELL_MATURATION_A	LINDSTEDT_DENDRITIC_CELL_MATURATION_A		58	0.37226197	0.8855413	0.75	0.8957842	1.0	1015	tags=28%, list=10%, signal=31%
ONGUSAHA_TP53_TARGETS	ONGUSAHA_TP53_TARGETS		27	0.33403206	0.88522977	0.5714286	0.89594704	1.0	1092	tags=26%, list=11%, signal=29%
CHUNG_BLISTER_CYTOTOXICITY_UP	CHUNG_BLISTER_CYTOTOXICITY_UP		93	0.28918085	0.8850962	0.8333333	0.89558476	1.0	1425	tags=22%, list=14%, signal=25%
BIOCARTA_P53HYPOXIA_PATHWAY	BIOCARTA_P53HYPOXIA_PATHWAY		20	0.33053696	0.8850427	0.75	0.89497864	1.0	2079	tags=30%, list=21%, signal=38%
HERNANDEZ_ABERRANT_MITOSIS_BY_DOCETACEL_4NM_UP	HERNANDEZ_ABERRANT_MITOSIS_BY_DOCETACEL_4NM_UP		18	0.4313474	0.8845742	1.0	0.8953378	1.0	140	tags=17%, list=1%, signal=17%
FLECHNER_PBL_KIDNEY_TRANSPLANT_OK_VS_DONOR_DN	FLECHNER_PBL_KIDNEY_TRANSPLANT_OK_VS_DONOR_DN		37	0.29271755	0.88457185	0.5	0.8946626	1.0	1021	tags=14%, list=10%, signal=15%
VALK_AML_CLUSTER_9	VALK_AML_CLUSTER_9		29	0.31254193	0.88405925	0.8333333	0.895859	1.0	1743	tags=34%, list=17%, signal=42%
GOLDRATH_IMMUNE_MEMORY	GOLDRATH_IMMUNE_MEMORY		48	0.27350184	0.8838844	0.8	0.895894	1.0	1388	tags=21%, list=14%, signal=24%
WANG_LSD1_TARGETS_UP	WANG_LSD1_TARGETS_UP		22	0.35590965	0.88369125	0.8	0.89556205	1.0	773	tags=18%, list=8%, signal=20%
NIKOLSKY_BREAST_CANCER_16P13_AMPLICON	NIKOLSKY_BREAST_CANCER_16P13_AMPLICON		55	0.28867364	0.8834582	0.8333333	0.89526033	1.0	1023	tags=15%, list=10%, signal=16%
ZHOU_TNF_SIGNALING_30MIN	ZHOU_TNF_SIGNALING_30MIN		46	0.39561996	0.88341814	0.75	0.8947661	1.0	800	tags=20%, list=8%, signal=21%
REACTOME_ROS_AND_RNS_PRODUCTION_IN_PHAGOCYTES	REACTOME_ROS_AND_RNS_PRODUCTION_IN_PHAGOCYTES		28	0.31013724	0.88303065	0.75	0.8948737	1.0	3329	tags=36%, list=33%, signal=53%
CAVARD_LIVER_CANCER_MALIGNANT_VS_BENIGN	CAVARD_LIVER_CANCER_MALIGNANT_VS_BENIGN		22	0.4471857	0.88260907	0.6666667	0.89499104	1.0	287	tags=9%, list=3%, signal=9%
KRIGE_AMINO_ACID_DEPRIVATION	KRIGE_AMINO_ACID_DEPRIVATION		20	0.4472467	0.88246083	0.8	0.8946222	1.0	1126	tags=40%, list=11%, signal=45%
KYNG_DNA_DAMAGE_DN	KYNG_DNA_DAMAGE_DN		162	0.2448969	0.8822805	0.8	0.8945169	1.0	1178	tags=17%, list=12%, signal=19%
POOLA_INVASIVE_BREAST_CANCER_DN	POOLA_INVASIVE_BREAST_CANCER_DN		108	0.27107483	0.88118947	0.6666667	0.8962039	1.0	1209	tags=19%, list=12%, signal=21%
PID_LYMPH_ANGIOGENESIS_PATHWAY	PID_LYMPH_ANGIOGENESIS_PATHWAY		24	0.35066706	0.8807993	0.6	0.89702207	1.0	1435	tags=42%, list=14%, signal=49%
SCHLOSSER_MYC_TARGETS_AND_SERUM_RESPONSE_DN	SCHLOSSER_MYC_TARGETS_AND_SERUM_RESPONSE_DN		45	0.26429853	0.88079906	0.6	0.8963516	1.0	1987	tags=31%, list=20%, signal=39%
BYSTRYKH_HEMATOPOIESIS_STEM_CELL_AND_BRAIN_QTL_TRANS	BYSTRYKH_HEMATOPOIESIS_STEM_CELL_AND_BRAIN_QTL_TRANS		117	0.2020112	0.8804114	1.0	0.89665437	1.0	1000	tags=11%, list=10%, signal=12%
GERHOLD_ADIPOGENESIS_DN	GERHOLD_ADIPOGENESIS_DN		55	0.32317963	0.8799796	0.6666667	0.896871	1.0	930	tags=22%, list=9%, signal=24%
TONKS_TARGETS_OF_RUNX1_RUNX1T1_FUSION_MONOCYTE_UP	TONKS_TARGETS_OF_RUNX1_RUNX1T1_FUSION_MONOCYTE_UP		169	0.271054	0.8797362	0.6	0.89674836	1.0	1028	tags=20%, list=10%, signal=22%
BURTON_ADIPOGENESIS_PEAK_AT_16HR	BURTON_ADIPOGENESIS_PEAK_AT_16HR		36	0.29960755	0.8793987	0.6666667	0.8965962	1.0	2059	tags=31%, list=21%, signal=38%
REACTOME_CIRCADIAN_CLOCK	REACTOME_CIRCADIAN_CLOCK		52	0.32356486	0.8793343	0.75	0.8963803	1.0	155	tags=6%, list=2%, signal=6%
STEIN_ESR1_TARGETS	STEIN_ESR1_TARGETS		71	0.27382725	0.87929213	0.5	0.89571327	1.0	2334	tags=37%, list=23%, signal=47%
DELACROIX_RAR_TARGETS_DN	DELACROIX_RAR_TARGETS_DN		19	0.34644532	0.87928	0.5	0.8951039	1.0	737	tags=26%, list=7%, signal=28%
SASAI_RESISTANCE_TO_NEOPLASTIC_TRANSFROMATION	SASAI_RESISTANCE_TO_NEOPLASTIC_TRANSFROMATION		41	0.34576023	0.8790807	0.5	0.89498687	1.0	462	tags=17%, list=5%, signal=18%
MIKKELSEN_IPS_LCP_WITH_H3K4ME3	MIKKELSEN_IPS_LCP_WITH_H3K4ME3		81	0.28392696	0.8784842	0.75	0.8953207	1.0	2530	tags=33%, list=25%, signal=44%
RICKMAN_HEAD_AND_NECK_CANCER_C	RICKMAN_HEAD_AND_NECK_CANCER_C		63	0.39684024	0.87837434	0.5	0.8950327	1.0	2020	tags=40%, list=20%, signal=49%
PARK_APL_PATHOGENESIS_DN	PARK_APL_PATHOGENESIS_DN		46	0.3957476	0.8777418	0.6	0.8960267	1.0	1729	tags=39%, list=17%, signal=47%
CONCANNON_APOPTOSIS_BY_EPOXOMICIN_DN	CONCANNON_APOPTOSIS_BY_EPOXOMICIN_DN		157	0.25292277	0.87744665	0.75	0.89591146	1.0	1295	tags=19%, list=13%, signal=22%
WILCOX_RESPONSE_TO_PROGESTERONE_DN	WILCOX_RESPONSE_TO_PROGESTERONE_DN		54	0.32505342	0.87730163	0.8333333	0.89578784	1.0	1092	tags=24%, list=11%, signal=27%
HOEBEKE_LYMPHOID_STEM_CELL_UP	HOEBEKE_LYMPHOID_STEM_CELL_UP		82	0.28213134	0.8770604	0.2	0.8956554	1.0	957	tags=21%, list=10%, signal=23%
FULCHER_INFLAMMATORY_RESPONSE_LECTIN_VS_LPS_UP	FULCHER_INFLAMMATORY_RESPONSE_LECTIN_VS_LPS_UP		389	0.27302405	0.8768262	1.0	0.89549154	1.0	802	tags=14%, list=8%, signal=15%
TARTE_PLASMA_CELL_VS_PLASMABLAST_UP	TARTE_PLASMA_CELL_VS_PLASMABLAST_UP		358	0.2421817	0.87579733	0.8	0.8966022	1.0	1263	tags=18%, list=13%, signal=20%
TARTE_PLASMA_CELL_VS_PLASMABLAST_DN	TARTE_PLASMA_CELL_VS_PLASMABLAST_DN		276	0.22447199	0.87573904	0.4	0.89594054	1.0	2019	tags=25%, list=20%, signal=30%
DAZARD_RESPONSE_TO_UV_SCC_DN	DAZARD_RESPONSE_TO_UV_SCC_DN		107	0.25349522	0.8753708	1.0	0.89572895	1.0	1512	tags=17%, list=15%, signal=20%
REACTOME_METABOLISM_OF_PORPHYRINS	REACTOME_METABOLISM_OF_PORPHYRINS		23	0.27108505	0.8750773	0.5	0.8953738	1.0	338	tags=9%, list=3%, signal=9%
REACTOME_G2_M_DNA_DAMAGE_CHECKPOINT	REACTOME_G2_M_DNA_DAMAGE_CHECKPOINT		47	0.2407332	0.87422264	0.4	0.89692813	1.0	1906	tags=28%, list=19%, signal=34%
HOLLEMAN_ASPARAGINASE_RESISTANCE_ALL_UP	HOLLEMAN_ASPARAGINASE_RESISTANCE_ALL_UP		17	0.30760127	0.8739993	0.75	0.8966634	1.0	336	tags=12%, list=3%, signal=12%
BOYAULT_LIVER_CANCER_SUBCLASS_G6_DN	BOYAULT_LIVER_CANCER_SUBCLASS_G6_DN		17	0.36375126	0.8738812	0.5714286	0.8965183	1.0	248	tags=12%, list=2%, signal=12%
WU_CELL_MIGRATION	WU_CELL_MIGRATION		161	0.31059116	0.87317175	0.5	0.8974081	1.0	1090	tags=22%, list=11%, signal=25%
MARKS_HDAC_TARGETS_UP	MARKS_HDAC_TARGETS_UP		21	0.3016728	0.8726816	0.5555556	0.8980571	1.0	1198	tags=29%, list=12%, signal=32%
KEGG_OLFACTORY_TRANSDUCTION	KEGG_OLFACTORY_TRANSDUCTION		42	0.2867779	0.87180954	0.5	0.89972955	1.0	3602	tags=57%, list=36%, signal=89%
ENGELMANN_CANCER_PROGENITORS_UP	ENGELMANN_CANCER_PROGENITORS_UP		37	0.23751915	0.87169343	0.6	0.8992841	1.0	2534	tags=30%, list=25%, signal=40%
STANELLE_E2F1_TARGETS	STANELLE_E2F1_TARGETS		28	0.2779733	0.8710631	0.8333333	0.8999087	1.0	764	tags=11%, list=8%, signal=12%
PID_RAC1_REG_PATHWAY	PID_RAC1_REG_PATHWAY		26	0.27538934	0.8710325	0.33333334	0.89925	1.0	2137	tags=38%, list=21%, signal=49%
REACTOME_INCRETIN_SYNTHESIS_SECRETION_AND_INACTIVATION	REACTOME_INCRETIN_SYNTHESIS_SECRETION_AND_INACTIVATION		17	0.34652066	0.87045145	1.0	0.89971393	1.0	287	tags=12%, list=3%, signal=12%
AGUIRRE_PANCREATIC_CANCER_COPY_NUMBER_UP	AGUIRRE_PANCREATIC_CANCER_COPY_NUMBER_UP		234	0.24053177	0.87004673	0.8333333	0.89998114	1.0	1963	tags=24%, list=20%, signal=30%
NAKAJIMA_MAST_CELL	NAKAJIMA_MAST_CELL		42	0.27979136	0.8698371	0.75	0.9000547	1.0	930	tags=17%, list=9%, signal=18%
AMIT_EGF_RESPONSE_480_MCF10A	AMIT_EGF_RESPONSE_480_MCF10A		36	0.36433128	0.8690974	1.0	0.90127075	1.0	2147	tags=36%, list=21%, signal=46%
PID_GLYPICAN_1PATHWAY	PID_GLYPICAN_1PATHWAY		25	0.35314605	0.8689906	0.6	0.90086293	1.0	716	tags=24%, list=7%, signal=26%
COLIN_PILOCYTIC_ASTROCYTOMA_VS_GLIOBLASTOMA_UP	COLIN_PILOCYTIC_ASTROCYTOMA_VS_GLIOBLASTOMA_UP		28	0.3736039	0.8689792	0.5714286	0.9002063	1.0	1209	tags=32%, list=12%, signal=36%
BURTON_ADIPOGENESIS_9	BURTON_ADIPOGENESIS_9		61	0.34790835	0.86840296	0.75	0.90076613	1.0	97	tags=10%, list=1%, signal=10%
KEGG_HEMATOPOIETIC_CELL_LINEAGE	KEGG_HEMATOPOIETIC_CELL_LINEAGE		83	0.31824335	0.8683428	0.75	0.90023553	1.0	2189	tags=33%, list=22%, signal=41%
MEISSNER_NPC_HCP_WITH_H3K4ME2	MEISSNER_NPC_HCP_WITH_H3K4ME2		258	0.2145112	0.86810005	1.0	0.9000051	1.0	1189	tags=14%, list=12%, signal=16%
MARSON_FOXP3_TARGETS_DN	MARSON_FOXP3_TARGETS_DN		40	0.25915787	0.86805946	0.2	0.899351	1.0	1049	tags=20%, list=11%, signal=22%
HOUSTIS_ROS	HOUSTIS_ROS		33	0.2876548	0.8678384	0.6666667	0.8989131	1.0	1178	tags=21%, list=12%, signal=24%
PID_CXCR3_PATHWAY	PID_CXCR3_PATHWAY		37	0.27951777	0.8678058	0.8333333	0.8984956	1.0	2135	tags=35%, list=21%, signal=45%
YAMASHITA_LIVER_CANCER_STEM_CELL_UP	YAMASHITA_LIVER_CANCER_STEM_CELL_UP		39	0.2805411	0.86770266	0.5	0.8980996	1.0	1535	tags=23%, list=15%, signal=27%
STEARMAN_TUMOR_FIELD_EFFECT_UP	STEARMAN_TUMOR_FIELD_EFFECT_UP		29	0.4417142	0.86734915	0.6666667	0.89776224	1.0	379	tags=17%, list=4%, signal=18%
VECCHI_GASTRIC_CANCER_ADVANCED_VS_EARLY_UP	VECCHI_GASTRIC_CANCER_ADVANCED_VS_EARLY_UP		113	0.38973767	0.86573744	0.6	0.90051174	1.0	627	tags=20%, list=6%, signal=21%
FLORIO_NEOCORTEX_BASAL_RADIAL_GLIA_UP	FLORIO_NEOCORTEX_BASAL_RADIAL_GLIA_UP		154	0.27038154	0.86564124	0.6666667	0.90020204	1.0	2453	tags=32%, list=25%, signal=42%
BRACHAT_RESPONSE_TO_METHOTREXATE_UP	BRACHAT_RESPONSE_TO_METHOTREXATE_UP		16	0.3505797	0.86502695	0.6	0.90087324	1.0	1092	tags=25%, list=11%, signal=28%
JIANG_TIP30_TARGETS_DN	JIANG_TIP30_TARGETS_DN		19	0.30544907	0.8649086	0.5	0.90043354	1.0	1566	tags=32%, list=16%, signal=37%
MARKEY_RB1_ACUTE_LOF_DN	MARKEY_RB1_ACUTE_LOF_DN		175	0.29875076	0.864872	0.75	0.89982754	1.0	764	tags=18%, list=8%, signal=19%
MIYAGAWA_TARGETS_OF_EWSR1_ETS_FUSIONS_DN	MIYAGAWA_TARGETS_OF_EWSR1_ETS_FUSIONS_DN		149	0.34091508	0.86464965	0.6666667	0.89951384	1.0	308	tags=12%, list=3%, signal=12%
BIOCARTA_DC_PATHWAY	BIOCARTA_DC_PATHWAY		16	0.3564254	0.86425775	0.75	0.90000933	1.0	3454	tags=50%, list=35%, signal=76%
LINDSTEDT_DENDRITIC_CELL_MATURATION_D	LINDSTEDT_DENDRITIC_CELL_MATURATION_D		59	0.30864367	0.86240983	0.6666667	0.90327305	1.0	1374	tags=24%, list=14%, signal=27%
LASTOWSKA_NEUROBLASTOMA_COPY_NUMBER_UP	LASTOWSKA_NEUROBLASTOMA_COPY_NUMBER_UP		104	0.18582024	0.86156666	0.8333333	0.90383035	1.0	1655	tags=17%, list=17%, signal=21%
REACTOME_IRON_UPTAKE_AND_TRANSPORT	REACTOME_IRON_UPTAKE_AND_TRANSPORT		44	0.3015848	0.8606094	0.8	0.9049744	1.0	223	tags=9%, list=2%, signal=9%
WILENSKY_RESPONSE_TO_DARAPLADIB	WILENSKY_RESPONSE_TO_DARAPLADIB		23	0.37321323	0.8605576	0.5	0.9043238	1.0	3442	tags=57%, list=34%, signal=86%
LEE_AGING_NEOCORTEX_UP	LEE_AGING_NEOCORTEX_UP		62	0.35455728	0.86042327	0.8	0.90427476	1.0	1608	tags=27%, list=16%, signal=32%
KYNG_ENVIRONMENTAL_STRESS_RESPONSE_UP	KYNG_ENVIRONMENTAL_STRESS_RESPONSE_UP		47	0.28010428	0.8601146	0.6666667	0.9044297	1.0	1347	tags=21%, list=13%, signal=24%
LIAO_HAVE_SOX4_BINDING_SITES	LIAO_HAVE_SOX4_BINDING_SITES		25	0.30896866	0.86002547	1.0	0.90404224	1.0	771	tags=20%, list=8%, signal=22%
GRYDER_PAX3FOXO1_ENHANCERS_KO_DOWN	GRYDER_PAX3FOXO1_ENHANCERS_KO_DOWN		298	0.2241165	0.8595742	0.6666667	0.90488786	1.0	1512	tags=17%, list=15%, signal=20%
MIKKELSEN_MCV6_HCP_WITH_H3K27ME3	MIKKELSEN_MCV6_HCP_WITH_H3K27ME3		232	0.2985816	0.85933846	1.0	0.9045628	1.0	1901	tags=28%, list=19%, signal=33%
BREDEMEYER_RAG_SIGNALING_NOT_VIA_ATM_DN	BREDEMEYER_RAG_SIGNALING_NOT_VIA_ATM_DN		38	0.28068814	0.85870284	1.0	0.90599614	1.0	2228	tags=26%, list=22%, signal=34%
WELCSH_BRCA1_TARGETS_DN	WELCSH_BRCA1_TARGETS_DN		127	0.22470781	0.85816646	0.75	0.9060398	1.0	979	tags=12%, list=10%, signal=13%
PID_TOLL_ENDOGENOUS_PATHWAY	PID_TOLL_ENDOGENOUS_PATHWAY		19	0.3914906	0.85782593	0.75	0.9062284	1.0	1277	tags=32%, list=13%, signal=36%
MOOTHA_PGC	MOOTHA_PGC		366	0.26213995	0.85616904	0.6666667	0.9085638	1.0	1235	tags=14%, list=12%, signal=16%
KIM_ALL_DISORDERS_CALB1_CORR_DN	KIM_ALL_DISORDERS_CALB1_CORR_DN		33	0.28744993	0.8558631	0.6	0.9082818	1.0	3404	tags=45%, list=34%, signal=69%
LANDIS_ERBB2_BREAST_TUMORS_324_DN	LANDIS_ERBB2_BREAST_TUMORS_324_DN		120	0.28215435	0.85583067	0.8333333	0.9077004	1.0	1047	tags=17%, list=10%, signal=18%
LANDIS_BREAST_CANCER_PROGRESSION_UP	LANDIS_BREAST_CANCER_PROGRESSION_UP		37	0.29983053	0.85582733	0.6666667	0.9072231	1.0	1494	tags=27%, list=15%, signal=32%
YAMAZAKI_TCEB3_TARGETS_UP	YAMAZAKI_TCEB3_TARGETS_UP		134	0.27540606	0.8557338	0.8333333	0.90684515	1.0	715	tags=17%, list=7%, signal=18%
BIOCARTA_IL6_PATHWAY	BIOCARTA_IL6_PATHWAY		21	0.3676463	0.8550413	0.75	0.90753657	1.0	2135	tags=43%, list=21%, signal=54%
KIM_TIAL1_TARGETS	KIM_TIAL1_TARGETS		26	0.29572377	0.8549778	0.71428573	0.906989	1.0	882	tags=15%, list=9%, signal=17%
PEDERSEN_METASTASIS_BY_ERBB2_ISOFORM_6	PEDERSEN_METASTASIS_BY_ERBB2_ISOFORM_6		16	0.4541341	0.85483587	0.8	0.90678406	1.0	1209	tags=31%, list=12%, signal=35%
REACTOME_AMINO_ACIDS_REGULATE_MTORC1	REACTOME_AMINO_ACIDS_REGULATE_MTORC1		31	0.25355056	0.85471797	0.33333334	0.9062834	1.0	3329	tags=45%, list=33%, signal=68%
PICCALUGA_ANGIOIMMUNOBLASTIC_LYMPHOMA_UP	PICCALUGA_ANGIOIMMUNOBLASTIC_LYMPHOMA_UP		149	0.31832075	0.85435796	0.75	0.90638036	1.0	565	tags=19%, list=6%, signal=20%
REACTOME_NA_CL_DEPENDENT_NEUROTRANSMITTER_TRANSPORTERS	REACTOME_NA_CL_DEPENDENT_NEUROTRANSMITTER_TRANSPORTERS		15	0.37988064	0.85375285	1.0	0.90709317	1.0	3031	tags=47%, list=30%, signal=67%
CASORELLI_ACUTE_PROMYELOCYTIC_LEUKEMIA_UP	CASORELLI_ACUTE_PROMYELOCYTIC_LEUKEMIA_UP		139	0.2895229	0.85357535	0.5	0.9067235	1.0	892	tags=19%, list=9%, signal=21%
SENESE_HDAC1_AND_HDAC2_TARGETS_UP	SENESE_HDAC1_AND_HDAC2_TARGETS_UP		158	0.33915243	0.8535419	0.75	0.906169	1.0	753	tags=19%, list=8%, signal=20%
HOFFMANN_SMALL_PRE_BII_TO_IMMATURE_B_LYMPHOCYTE_DN	HOFFMANN_SMALL_PRE_BII_TO_IMMATURE_B_LYMPHOCYTE_DN		30	0.28587884	0.8529017	1.0	0.90641904	1.0	2488	tags=47%, list=25%, signal=62%
WEI_MIR34A_TARGETS	WEI_MIR34A_TARGETS		102	0.2761314	0.85192543	0.6	0.9080415	1.0	1420	tags=22%, list=14%, signal=25%
BIOCARTA_TNFR2_PATHWAY	BIOCARTA_TNFR2_PATHWAY		16	0.38657802	0.85174584	0.8	0.90776086	1.0	703	tags=19%, list=7%, signal=20%
SMID_BREAST_CANCER_RELAPSE_IN_BONE_DN	SMID_BREAST_CANCER_RELAPSE_IN_BONE_DN		252	0.29958338	0.85156506	0.6666667	0.90791523	1.0	926	tags=19%, list=9%, signal=20%
BRACHAT_RESPONSE_TO_CISPLATIN	BRACHAT_RESPONSE_TO_CISPLATIN		17	0.3488674	0.85141385	0.42857143	0.90741915	1.0	1209	tags=29%, list=12%, signal=33%
REACTOME_OXIDATIVE_STRESS_INDUCED_SENESCENCE	REACTOME_OXIDATIVE_STRESS_INDUCED_SENESCENCE		54	0.20571682	0.85084355	0.75	0.90775025	1.0	2068	tags=26%, list=21%, signal=33%
STEIN_ESRRA_TARGETS	STEIN_ESRRA_TARGETS		411	0.19689703	0.85051525	0.71428573	0.90825075	1.0	2078	tags=22%, list=21%, signal=26%
KEGG_ALANINE_ASPARTATE_AND_GLUTAMATE_METABOLISM	KEGG_ALANINE_ASPARTATE_AND_GLUTAMATE_METABOLISM		26	0.3298832	0.85040855	0.6	0.9076983	1.0	1731	tags=31%, list=17%, signal=37%
ODONNELL_TARGETS_OF_MYC_AND_TFRC_DN	ODONNELL_TARGETS_OF_MYC_AND_TFRC_DN		32	0.3574269	0.8498253	1.0	0.9078186	1.0	2739	tags=47%, list=27%, signal=64%
COATES_MACROPHAGE_M1_VS_M2_DN	COATES_MACROPHAGE_M1_VS_M2_DN		52	0.308138	0.84965897	0.75	0.90765375	1.0	1514	tags=29%, list=15%, signal=34%
MCBRYAN_PUBERTAL_TGFB1_TARGETS_UP	MCBRYAN_PUBERTAL_TGFB1_TARGETS_UP		149	0.29543978	0.849527	0.6	0.9073055	1.0	893	tags=18%, list=9%, signal=20%
WILLIAMS_ESR2_TARGETS_UP	WILLIAMS_ESR2_TARGETS_UP		19	0.31897816	0.84948546	0.71428573	0.9066683	1.0	823	tags=21%, list=8%, signal=23%
IKEDA_MIR133_TARGETS_UP	IKEDA_MIR133_TARGETS_UP		37	0.28770977	0.849355	0.8	0.90651965	1.0	1990	tags=24%, list=20%, signal=30%
HUANG_DASATINIB_RESISTANCE_UP	HUANG_DASATINIB_RESISTANCE_UP		64	0.32678673	0.84933466	0.6666667	0.9058839	1.0	706	tags=17%, list=7%, signal=18%
WOOD_EBV_EBNA1_TARGETS_DN	WOOD_EBV_EBNA1_TARGETS_DN		42	0.3689894	0.8491887	0.8	0.9054441	1.0	1270	tags=29%, list=13%, signal=33%
LEIN_MEDULLA_MARKERS	LEIN_MEDULLA_MARKERS		56	0.28587613	0.848794	0.6666667	0.9054043	1.0	847	tags=13%, list=8%, signal=14%
DAVICIONI_RHABDOMYOSARCOMA_PAX_FOXO1_FUSION_UP	DAVICIONI_RHABDOMYOSARCOMA_PAX_FOXO1_FUSION_UP		53	0.29881558	0.8482064	0.75	0.9057958	1.0	2110	tags=32%, list=21%, signal=40%
SENESE_HDAC3_TARGETS_UP	SENESE_HDAC3_TARGETS_UP		336	0.27128947	0.8472605	0.8	0.90714556	1.0	753	tags=13%, list=8%, signal=14%
CHYLA_CBFA2T3_TARGETS_UP	CHYLA_CBFA2T3_TARGETS_UP		233	0.26804754	0.8471092	0.6666667	0.906737	1.0	1599	tags=24%, list=16%, signal=27%
MASRI_RESISTANCE_TO_TAMOXIFEN_AND_AROMATASE_INHIBITORS_UP	MASRI_RESISTANCE_TO_TAMOXIFEN_AND_AROMATASE_INHIBITORS_UP		18	0.2892447	0.8469316	1.0	0.9061754	1.0	1074	tags=22%, list=11%, signal=25%
REACTOME_ESTROGEN_DEPENDENT_GENE_EXPRESSION	REACTOME_ESTROGEN_DEPENDENT_GENE_EXPRESSION		78	0.25792223	0.8467067	1.0	0.9058254	1.0	955	tags=17%, list=10%, signal=18%
BASSO_CD40_SIGNALING_UP	BASSO_CD40_SIGNALING_UP		97	0.32574475	0.84624237	0.8	0.90623534	1.0	558	tags=12%, list=6%, signal=13%
YIH_RESPONSE_TO_ARSENITE_C3	YIH_RESPONSE_TO_ARSENITE_C3		28	0.29361042	0.84583604	0.75	0.9066814	1.0	1518	tags=29%, list=15%, signal=34%
HARRIS_BRAIN_CANCER_PROGENITORS	HARRIS_BRAIN_CANCER_PROGENITORS		32	0.34227747	0.84571236	0.75	0.9064842	1.0	811	tags=16%, list=8%, signal=17%
WANG_METASTASIS_OF_BREAST_CANCER_ESR1_UP	WANG_METASTASIS_OF_BREAST_CANCER_ESR1_UP		17	0.298818	0.8454708	0.6	0.9064561	1.0	2746	tags=41%, list=27%, signal=57%
SASSON_RESPONSE_TO_FORSKOLIN_DN	SASSON_RESPONSE_TO_FORSKOLIN_DN		77	0.26608112	0.8450267	0.6	0.9067608	1.0	1083	tags=17%, list=11%, signal=19%
ROESSLER_LIVER_CANCER_METASTASIS_DN	ROESSLER_LIVER_CANCER_METASTASIS_DN		34	0.2653729	0.8437294	0.71428573	0.9092904	1.0	887	tags=15%, list=9%, signal=16%
REACTOME_CREATION_OF_C4_AND_C2_ACTIVATORS	REACTOME_CREATION_OF_C4_AND_C2_ACTIVATORS		15	0.4217381	0.8426744	0.6666667	0.91091543	1.0	2284	tags=47%, list=23%, signal=60%
GAURNIER_PSMD4_TARGETS	GAURNIER_PSMD4_TARGETS		62	0.3975031	0.84246844	0.8	0.9106247	1.0	1038	tags=24%, list=10%, signal=27%
BHATI_G2M_ARREST_BY_2METHOXYESTRADIOL_DN	BHATI_G2M_ARREST_BY_2METHOXYESTRADIOL_DN		74	0.24541225	0.84219843	0.75	0.9110499	1.0	798	tags=14%, list=8%, signal=15%
ONDER_CDH1_TARGETS_2_DN	ONDER_CDH1_TARGETS_2_DN		371	0.26886103	0.8418795	0.6666667	0.91144085	1.0	1052	tags=17%, list=11%, signal=18%
SASSON_RESPONSE_TO_GONADOTROPHINS_UP	SASSON_RESPONSE_TO_GONADOTROPHINS_UP		80	0.26755422	0.8404615	0.75	0.91295445	1.0	709	tags=16%, list=7%, signal=17%
FONTAINE_THYROID_TUMOR_UNCERTAIN_MALIGNANCY_UP	FONTAINE_THYROID_TUMOR_UNCERTAIN_MALIGNANCY_UP		28	0.28941017	0.8393531	0.8333333	0.91465986	1.0	879	tags=25%, list=9%, signal=27%
REACTOME_E2F_MEDIATED_REGULATION_OF_DNA_REPLICATION	REACTOME_E2F_MEDIATED_REGULATION_OF_DNA_REPLICATION		19	0.33385083	0.83933175	1.0	0.91421807	1.0	1736	tags=37%, list=17%, signal=45%
CHEN_LIVER_METABOLISM_QTL_CIS	CHEN_LIVER_METABOLISM_QTL_CIS		48	0.2970877	0.83893734	0.75	0.9143638	1.0	961	tags=25%, list=10%, signal=28%
SHEDDEN_LUNG_CANCER_GOOD_SURVIVAL_A5	SHEDDEN_LUNG_CANCER_GOOD_SURVIVAL_A5		50	0.19485836	0.8384585	1.0	0.9154035	1.0	2712	tags=32%, list=27%, signal=44%
PID_IL12_STAT4_PATHWAY	PID_IL12_STAT4_PATHWAY		32	0.33458033	0.8382539	0.8	0.9155549	1.0	2432	tags=41%, list=24%, signal=54%
REACTOME_NOTCH_HLH_TRANSCRIPTION_PATHWAY	REACTOME_NOTCH_HLH_TRANSCRIPTION_PATHWAY		22	0.29951608	0.83721083	0.75	0.9171055	1.0	217	tags=9%, list=2%, signal=9%
WANG_TUMOR_INVASIVENESS_DN	WANG_TUMOR_INVASIVENESS_DN		162	0.24030599	0.8367755	0.75	0.91684604	1.0	941	tags=13%, list=9%, signal=14%
KEGG_COMPLEMENT_AND_COAGULATION_CASCADES	KEGG_COMPLEMENT_AND_COAGULATION_CASCADES		64	0.31322142	0.83620447	0.8333333	0.91722417	1.0	396	tags=9%, list=4%, signal=10%
MIKKELSEN_MEF_LCP_WITH_H3K4ME3	MIKKELSEN_MEF_LCP_WITH_H3K4ME3		75	0.26983675	0.834319	0.5714286	0.9209757	1.0	1630	tags=28%, list=16%, signal=33%
HOELZEL_NF1_TARGETS_UP	HOELZEL_NF1_TARGETS_UP		87	0.3028392	0.83431405	0.6666667	0.9204064	1.0	1140	tags=16%, list=11%, signal=18%
PID_MAPK_TRK_PATHWAY	PID_MAPK_TRK_PATHWAY		30	0.2464962	0.8339483	1.0	0.9206448	1.0	89	tags=7%, list=1%, signal=7%
REACTOME_INTRA_GOLGI_AND_RETROGRADE_GOLGI_TO_ER_TRAFFIC	REACTOME_INTRA_GOLGI_AND_RETROGRADE_GOLGI_TO_ER_TRAFFIC		141	0.18786864	0.83368	0.6666667	0.92073256	1.0	1772	tags=21%, list=18%, signal=25%
VANHARANTA_UTERINE_FIBROID_UP	VANHARANTA_UTERINE_FIBROID_UP		37	0.3459916	0.8329332	1.0	0.92201114	1.0	727	tags=24%, list=7%, signal=26%
BIOCARTA_NO2IL12_PATHWAY	BIOCARTA_NO2IL12_PATHWAY		16	0.27964985	0.83218294	1.0	0.9229187	1.0	3406	tags=56%, list=34%, signal=85%
PEPPER_CHRONIC_LYMPHOCYTIC_LEUKEMIA_UP	PEPPER_CHRONIC_LYMPHOCYTIC_LEUKEMIA_UP		27	0.40566644	0.83210135	1.0	0.9223905	1.0	1648	tags=33%, list=16%, signal=40%
XU_HGF_TARGETS_REPRESSED_BY_AKT1_DN	XU_HGF_TARGETS_REPRESSED_BY_AKT1_DN		66	0.22591005	0.83163136	1.0	0.9228063	1.0	2781	tags=35%, list=28%, signal=48%
REACTOME_STIMULI_SENSING_CHANNELS	REACTOME_STIMULI_SENSING_CHANNELS		53	0.22973807	0.83064115	0.8	0.9235612	1.0	1652	tags=21%, list=17%, signal=25%
REACTOME_MOLECULES_ASSOCIATED_WITH_ELASTIC_FIBRES	REACTOME_MOLECULES_ASSOCIATED_WITH_ELASTIC_FIBRES		32	0.35731497	0.8305536	0.5	0.92350787	1.0	883	tags=25%, list=9%, signal=27%
SIMBULAN_PARP1_TARGETS_UP	SIMBULAN_PARP1_TARGETS_UP		27	0.34741303	0.82985395	0.71428573	0.9239981	1.0	687	tags=19%, list=7%, signal=20%
BACOLOD_RESISTANCE_TO_ALKYLATING_AGENTS_DN	BACOLOD_RESISTANCE_TO_ALKYLATING_AGENTS_DN		48	0.26521572	0.82970834	0.33333334	0.923908	1.0	1509	tags=19%, list=15%, signal=22%
SASSON_RESPONSE_TO_GONADOTROPHINS_DN	SASSON_RESPONSE_TO_GONADOTROPHINS_DN		78	0.2642571	0.8289586	0.75	0.92463917	1.0	932	tags=17%, list=9%, signal=18%
LINDSTEDT_DENDRITIC_CELL_MATURATION_B	LINDSTEDT_DENDRITIC_CELL_MATURATION_B		46	0.3501701	0.8289	1.0	0.92400837	1.0	859	tags=17%, list=9%, signal=19%
PID_IL6_7_PATHWAY	PID_IL6_7_PATHWAY		45	0.27408788	0.8279494	0.8	0.92553824	1.0	1769	tags=31%, list=18%, signal=38%
LIANG_SILENCED_BY_METHYLATION_2	LIANG_SILENCED_BY_METHYLATION_2		47	0.39691097	0.8275407	0.8	0.9261688	1.0	762	tags=23%, list=8%, signal=25%
REACTOME_METABOLISM_OF_AMINE_DERIVED_HORMONES	REACTOME_METABOLISM_OF_AMINE_DERIVED_HORMONES		15	0.3692067	0.8274375	0.75	0.9255383	1.0	2883	tags=40%, list=29%, signal=56%
GARGALOVIC_RESPONSE_TO_OXIDIZED_PHOSPHOLIPIDS_TURQUOISE_UP	GARGALOVIC_RESPONSE_TO_OXIDIZED_PHOSPHOLIPIDS_TURQUOISE_UP		49	0.31734636	0.82735145	0.6	0.9255398	1.0	1419	tags=33%, list=14%, signal=38%
PID_RAC1_PATHWAY	PID_RAC1_PATHWAY		46	0.24073473	0.82703483	0.71428573	0.92543894	1.0	1855	tags=26%, list=19%, signal=32%
JISON_SICKLE_CELL_DISEASE_DN	JISON_SICKLE_CELL_DISEASE_DN		156	0.2243507	0.8266338	0.5	0.9256141	1.0	1348	tags=16%, list=13%, signal=18%
LIM_MAMMARY_LUMINAL_MATURE_UP	LIM_MAMMARY_LUMINAL_MATURE_UP		73	0.21742064	0.826356	0.6	0.92559326	1.0	1170	tags=15%, list=12%, signal=17%
BIOCARTA_IL1R_PATHWAY	BIOCARTA_IL1R_PATHWAY		29	0.32653788	0.8253873	0.75	0.9267738	1.0	241	tags=10%, list=2%, signal=11%
REACTOME_TNFR1_INDUCED_NFKAPPAB_SIGNALING_PATHWAY	REACTOME_TNFR1_INDUCED_NFKAPPAB_SIGNALING_PATHWAY		24	0.28102067	0.82526636	0.75	0.92671984	1.0	703	tags=13%, list=7%, signal=13%
TIEN_INTESTINE_PROBIOTICS_6HR_DN	TIEN_INTESTINE_PROBIOTICS_6HR_DN		136	0.26365858	0.8252335	0.8333333	0.92616904	1.0	970	tags=16%, list=10%, signal=18%
YIH_RESPONSE_TO_ARSENITE_C1	YIH_RESPONSE_TO_ARSENITE_C1		22	0.29302734	0.82504606	0.75	0.92581046	1.0	1463	tags=23%, list=15%, signal=27%
LIAN_LIPA_TARGETS_6M	LIAN_LIPA_TARGETS_6M		56	0.30661774	0.82455385	0.5714286	0.9263066	1.0	1036	tags=23%, list=10%, signal=26%
LIU_SOX4_TARGETS_UP	LIU_SOX4_TARGETS_UP		111	0.23542158	0.82433337	1.0	0.92596686	1.0	1121	tags=15%, list=11%, signal=17%
MCCLUNG_DELTA_FOSB_TARGETS_8WK	MCCLUNG_DELTA_FOSB_TARGETS_8WK		39	0.272644	0.8242334	0.75	0.9255633	1.0	2667	tags=38%, list=27%, signal=52%
DE_YY1_TARGETS_UP	DE_YY1_TARGETS_UP		16	0.2683681	0.823794	0.8	0.9256772	1.0	1881	tags=25%, list=19%, signal=31%
REACTOME_ANCHORING_FIBRIL_FORMATION	REACTOME_ANCHORING_FIBRIL_FORMATION		15	0.44086564	0.82361	0.6666667	0.92569023	1.0	132	tags=27%, list=1%, signal=27%
MCBRYAN_PUBERTAL_BREAST_4_5WK_DN	MCBRYAN_PUBERTAL_BREAST_4_5WK_DN		144	0.26871458	0.8233407	0.8	0.9258041	1.0	1461	tags=22%, list=15%, signal=26%
REACTOME_TRANS_GOLGI_NETWORK_VESICLE_BUDDING	REACTOME_TRANS_GOLGI_NETWORK_VESICLE_BUDDING		54	0.2687447	0.82261866	0.75	0.92694575	1.0	956	tags=13%, list=10%, signal=14%
CHIARETTI_T_ALL_RELAPSE_PROGNOSIS	CHIARETTI_T_ALL_RELAPSE_PROGNOSIS		18	0.31550682	0.822481	1.0	0.9264318	1.0	1454	tags=28%, list=15%, signal=32%
REACTOME_SUMOYLATION_OF_TRANSCRIPTION_FACTORS	REACTOME_SUMOYLATION_OF_TRANSCRIPTION_FACTORS		18	0.30157435	0.8224257	0.75	0.92580825	1.0	2348	tags=39%, list=24%, signal=51%
GENTILE_UV_RESPONSE_CLUSTER_D4	GENTILE_UV_RESPONSE_CLUSTER_D4		53	0.2890214	0.82187766	0.8	0.9266955	1.0	1470	tags=23%, list=15%, signal=26%
TSENG_IRS1_TARGETS_UP	TSENG_IRS1_TARGETS_UP		85	0.26709747	0.82124275	0.8	0.92767835	1.0	1126	tags=13%, list=11%, signal=14%
SHIPP_DLBCL_CURED_VS_FATAL_UP	SHIPP_DLBCL_CURED_VS_FATAL_UP		35	0.29059887	0.82122344	0.5	0.92705524	1.0	2376	tags=37%, list=24%, signal=49%
REACTOME_RECYCLING_PATHWAY_OF_L1	REACTOME_RECYCLING_PATHWAY_OF_L1		36	0.27203804	0.82120293	0.8	0.9264331	1.0	319	tags=8%, list=3%, signal=9%
NAKAMURA_ADIPOGENESIS_LATE_UP	NAKAMURA_ADIPOGENESIS_LATE_UP		82	0.31646493	0.8208077	0.6	0.9263346	1.0	662	tags=16%, list=7%, signal=17%
REACTOME_NEGATIVE_REGULATION_OF_FGFR1_SIGNALING	REACTOME_NEGATIVE_REGULATION_OF_FGFR1_SIGNALING		25	0.26399842	0.8201158	0.5	0.92699915	1.0	2557	tags=32%, list=26%, signal=43%
MCMURRAY_TP53_HRAS_COOPERATION_RESPONSE_UP	MCMURRAY_TP53_HRAS_COOPERATION_RESPONSE_UP		23	0.35511178	0.8195849	1.0	0.9271774	1.0	1095	tags=30%, list=11%, signal=34%
LIU_VMYB_TARGETS_UP	LIU_VMYB_TARGETS_UP		99	0.27067077	0.8191811	0.75	0.9272217	1.0	1343	tags=20%, list=13%, signal=23%
AIYAR_COBRA1_TARGETS_UP	AIYAR_COBRA1_TARGETS_UP		34	0.31038013	0.8186134	0.6666667	0.92722243	1.0	1832	tags=32%, list=18%, signal=39%
KEGG_JAK_STAT_SIGNALING_PATHWAY	KEGG_JAK_STAT_SIGNALING_PATHWAY		126	0.27140954	0.8185558	1.0	0.9267045	1.0	1388	tags=21%, list=14%, signal=24%
SPIRA_SMOKERS_LUNG_CANCER_UP	SPIRA_SMOKERS_LUNG_CANCER_UP		35	0.33596414	0.81785977	0.75	0.9272052	1.0	396	tags=11%, list=4%, signal=12%
WAKABAYASHI_ADIPOGENESIS_PPARG_RXRA_BOUND_36HR	WAKABAYASHI_ADIPOGENESIS_PPARG_RXRA_BOUND_36HR		96	0.26762027	0.81766605	0.5	0.92678636	1.0	2491	tags=30%, list=25%, signal=40%
GAVIN_FOXP3_TARGETS_CLUSTER_P4	GAVIN_FOXP3_TARGETS_CLUSTER_P4		64	0.2753354	0.8174317	1.0	0.92668885	1.0	1087	tags=23%, list=11%, signal=26%
FRASOR_TAMOXIFEN_RESPONSE_UP	FRASOR_TAMOXIFEN_RESPONSE_UP		45	0.28532875	0.81704813	0.8333333	0.92680794	1.0	1079	tags=20%, list=11%, signal=22%
BOQUEST_STEM_CELL_CULTURED_VS_FRESH_DN	BOQUEST_STEM_CELL_CULTURED_VS_FRESH_DN		26	0.4044749	0.8169872	0.85714287	0.92625874	1.0	468	tags=27%, list=5%, signal=28%
REACTOME_DETOXIFICATION_OF_REACTIVE_OXYGEN_SPECIES	REACTOME_DETOXIFICATION_OF_REACTIVE_OXYGEN_SPECIES		31	0.27677426	0.8168636	0.8333333	0.92597026	1.0	2554	tags=35%, list=26%, signal=48%
KEGG_MATURITY_ONSET_DIABETES_OF_THE_YOUNG	KEGG_MATURITY_ONSET_DIABETES_OF_THE_YOUNG		21	0.32712308	0.8162025	0.75	0.9269022	1.0	418	tags=10%, list=4%, signal=10%
REACTOME_GAP_JUNCTION_TRAFFICKING_AND_REGULATION	REACTOME_GAP_JUNCTION_TRAFFICKING_AND_REGULATION		34	0.24176323	0.8149675	0.8	0.92867655	1.0	2574	tags=26%, list=26%, signal=36%
REACTOME_APC_C_CDC20_MEDIATED_DEGRADATION_OF_CYCLIN_B	REACTOME_APC_C_CDC20_MEDIATED_DEGRADATION_OF_CYCLIN_B		16	0.26699975	0.81365484	0.8333333	0.9306945	1.0	2488	tags=38%, list=25%, signal=50%
RASHI_RESPONSE_TO_IONIZING_RADIATION_4	RASHI_RESPONSE_TO_IONIZING_RADIATION_4		36	0.28193226	0.8129606	0.75	0.9306219	1.0	2505	tags=39%, list=25%, signal=52%
LEIN_OLIGODENDROCYTE_MARKERS	LEIN_OLIGODENDROCYTE_MARKERS		56	0.23502772	0.81258863	0.85714287	0.93059295	1.0	326	tags=7%, list=3%, signal=7%
VALK_AML_CLUSTER_12	VALK_AML_CLUSTER_12		27	0.2924661	0.8116794	0.6666667	0.93188095	1.0	1564	tags=30%, list=16%, signal=35%
MIKKELSEN_MEF_HCP_WITH_H3_UNMETHYLATED	MIKKELSEN_MEF_HCP_WITH_H3_UNMETHYLATED		91	0.26984122	0.81084657	0.75	0.93270093	1.0	1659	tags=21%, list=17%, signal=25%
PID_AVB3_OPN_PATHWAY	PID_AVB3_OPN_PATHWAY		29	0.37556377	0.8103687	0.8	0.93293923	1.0	450	tags=14%, list=5%, signal=14%
REACTOME_RECRUITMENT_OF_MITOTIC_CENTROSOME_PROTEINS_AND_COMPLEXES	REACTOME_RECRUITMENT_OF_MITOTIC_CENTROSOME_PROTEINS_AND_COMPLEXES		58	0.22995295	0.809601	0.8	0.9339948	1.0	997	tags=14%, list=10%, signal=15%
REACTOME_TRAF6_MEDIATED_IRF7_ACTIVATION	REACTOME_TRAF6_MEDIATED_IRF7_ACTIVATION		24	0.27244166	0.80953556	0.75	0.9334589	1.0	1384	tags=17%, list=14%, signal=19%
LU_IL4_SIGNALING	LU_IL4_SIGNALING		70	0.28220946	0.80941194	0.8	0.9330154	1.0	710	tags=14%, list=7%, signal=15%
NUYTTEN_NIPP1_TARGETS_UP	NUYTTEN_NIPP1_TARGETS_UP		418	0.25383648	0.80900747	0.8333333	0.9334086	1.0	1425	tags=18%, list=14%, signal=20%
CHARAFE_BREAST_CANCER_LUMINAL_VS_MESENCHYMAL_DN	CHARAFE_BREAST_CANCER_LUMINAL_VS_MESENCHYMAL_DN		322	0.2621118	0.8088045	0.8	0.933061	1.0	1052	tags=17%, list=11%, signal=18%
FORTSCHEGGER_PHF8_TARGETS_UP	FORTSCHEGGER_PHF8_TARGETS_UP		163	0.26875257	0.8080949	1.0	0.9341289	1.0	1303	tags=19%, list=13%, signal=22%
APPEL_IMATINIB_RESPONSE	APPEL_IMATINIB_RESPONSE		30	0.29060972	0.80757684	0.71428573	0.93440884	1.0	956	tags=20%, list=10%, signal=22%
SHIN_B_CELL_LYMPHOMA_CLUSTER_9	SHIN_B_CELL_LYMPHOMA_CLUSTER_9		18	0.35929003	0.80574775	0.5	0.9363231	1.0	2721	tags=39%, list=27%, signal=53%
TANG_SENESCENCE_TP53_TARGETS_DN	TANG_SENESCENCE_TP53_TARGETS_DN		50	0.34482	0.8055875	0.6666667	0.93621504	1.0	2987	tags=54%, list=30%, signal=77%
JIANG_TIP30_TARGETS_UP	JIANG_TIP30_TARGETS_UP		41	0.3071653	0.8052723	0.8	0.9361983	1.0	1308	tags=27%, list=13%, signal=31%
BASSO_HAIRY_CELL_LEUKEMIA_UP	BASSO_HAIRY_CELL_LEUKEMIA_UP		75	0.26599485	0.80506957	0.625	0.9360727	1.0	839	tags=15%, list=8%, signal=16%
REACTOME_THROMBOXANE_SIGNALLING_THROUGH_TP_RECEPTOR	REACTOME_THROMBOXANE_SIGNALLING_THROUGH_TP_RECEPTOR		17	0.25307092	0.8048848	0.6	0.9357822	1.0	2752	tags=41%, list=28%, signal=57%
CADWELL_ATG16L1_TARGETS_DN	CADWELL_ATG16L1_TARGETS_DN		36	0.35724676	0.8042958	0.6666667	0.9358289	1.0	332	tags=11%, list=3%, signal=11%
REACTOME_MITOTIC_G2_G2_M_PHASES	REACTOME_MITOTIC_G2_G2_M_PHASES		155	0.21342772	0.80353004	0.71428573	0.9360614	1.0	1190	tags=14%, list=12%, signal=16%
MIKKELSEN_MEF_HCP_WITH_H3K27ME3	MIKKELSEN_MEF_HCP_WITH_H3K27ME3		305	0.2809418	0.8031138	1.0	0.93583935	1.0	2969	tags=39%, list=30%, signal=54%
DORN_ADENOVIRUS_INFECTION_12HR_UP	DORN_ADENOVIRUS_INFECTION_12HR_UP		23	0.34580457	0.80306596	0.6666667	0.93522614	1.0	552	tags=17%, list=6%, signal=18%
RICKMAN_TUMOR_DIFFERENTIATED_MODERATELY_VS_POORLY_UP	RICKMAN_TUMOR_DIFFERENTIATED_MODERATELY_VS_POORLY_UP		78	0.24020109	0.8030178	0.6666667	0.9346747	1.0	2363	tags=23%, list=24%, signal=30%
KEGG_DORSO_VENTRAL_AXIS_FORMATION	KEGG_DORSO_VENTRAL_AXIS_FORMATION		16	0.30483922	0.8025722	1.0	0.93489504	1.0	1323	tags=25%, list=13%, signal=29%
IVANOVA_HEMATOPOIESIS_LATE_PROGENITOR	IVANOVA_HEMATOPOIESIS_LATE_PROGENITOR		308	0.19882667	0.8023421	1.0	0.93455166	1.0	2178	tags=25%, list=22%, signal=31%
ICHIBA_GRAFT_VERSUS_HOST_DISEASE_D7_UP	ICHIBA_GRAFT_VERSUS_HOST_DISEASE_D7_UP		90	0.3569827	0.8022079	0.75	0.9341968	1.0	1389	tags=30%, list=14%, signal=35%
REACTOME_NOTCH1_INTRACELLULAR_DOMAIN_REGULATES_TRANSCRIPTION	REACTOME_NOTCH1_INTRACELLULAR_DOMAIN_REGULATES_TRANSCRIPTION		36	0.24419454	0.8021765	0.8	0.93358666	1.0	574	tags=8%, list=6%, signal=9%
PODAR_RESPONSE_TO_ADAPHOSTIN_UP	PODAR_RESPONSE_TO_ADAPHOSTIN_UP		119	0.33376926	0.80131686	1.0	0.9342579	1.0	1275	tags=23%, list=13%, signal=26%
REACTOME_REGULATION_OF_BETA_CELL_DEVELOPMENT	REACTOME_REGULATION_OF_BETA_CELL_DEVELOPMENT		33	0.25158465	0.8010677	1.0	0.9341637	1.0	1344	tags=12%, list=13%, signal=14%
GAUSSMANN_MLL_AF4_FUSION_TARGETS_C_UP	GAUSSMANN_MLL_AF4_FUSION_TARGETS_C_UP		106	0.24259062	0.80101067	1.0	0.93355477	1.0	1301	tags=15%, list=13%, signal=17%
REACTOME_POST_TRANSLATIONAL_MODIFICATION_SYNTHESIS_OF_GPI_ANCHORED_PROTEINS	REACTOME_POST_TRANSLATIONAL_MODIFICATION_SYNTHESIS_OF_GPI_ANCHORED_PROTEINS		47	0.26802576	0.80087453	0.75	0.933336	1.0	622	tags=11%, list=6%, signal=11%
WANG_SMARCE1_TARGETS_DN	WANG_SMARCE1_TARGETS_DN		289	0.26336864	0.80009323	0.8	0.9337727	1.0	2417	tags=30%, list=24%, signal=38%
LEIN_PONS_MARKERS	LEIN_PONS_MARKERS		59	0.24653257	0.7993712	0.6	0.93462884	1.0	2330	tags=25%, list=23%, signal=33%
REACTOME_METABOLISM_OF_ANGIOTENSINOGEN_TO_ANGIOTENSINS	REACTOME_METABOLISM_OF_ANGIOTENSINOGEN_TO_ANGIOTENSINS		15	0.28754765	0.7992871	1.0	0.9343157	1.0	780	tags=20%, list=8%, signal=22%
BRACHAT_RESPONSE_TO_METHOTREXATE_DN	BRACHAT_RESPONSE_TO_METHOTREXATE_DN		19	0.27278066	0.79867387	0.8	0.9344576	1.0	1543	tags=16%, list=15%, signal=19%
DACOSTA_UV_RESPONSE_VIA_ERCC3_UP	DACOSTA_UV_RESPONSE_VIA_ERCC3_UP		289	0.22661166	0.7984241	0.85714287	0.9345183	1.0	1496	tags=19%, list=15%, signal=22%
PID_IL12_2PATHWAY	PID_IL12_2PATHWAY		58	0.26595655	0.797418	0.8	0.93520135	1.0	892	tags=16%, list=9%, signal=17%
MARKEY_RB1_CHRONIC_LOF_DN	MARKEY_RB1_CHRONIC_LOF_DN		96	0.28073594	0.796728	0.71428573	0.9357096	1.0	1428	tags=25%, list=14%, signal=29%
REACTOME_THE_ROLE_OF_GTSE1_IN_G2_M_PROGRESSION_AFTER_G2_CHECKPOINT	REACTOME_THE_ROLE_OF_GTSE1_IN_G2_M_PROGRESSION_AFTER_G2_CHECKPOINT		64	0.2914546	0.79670095	0.71428573	0.9351524	1.0	1123	tags=17%, list=11%, signal=19%
GOTZMANN_EPITHELIAL_TO_MESENCHYMAL_TRANSITION_DN	GOTZMANN_EPITHELIAL_TO_MESENCHYMAL_TRANSITION_DN		187	0.23320122	0.7966889	0.75	0.93454677	1.0	1588	tags=19%, list=16%, signal=22%
SMID_BREAST_CANCER_NORMAL_LIKE_UP	SMID_BREAST_CANCER_NORMAL_LIKE_UP		395	0.2806676	0.7952836	0.8333333	0.9364261	1.0	1056	tags=20%, list=11%, signal=21%
NIKOLSKY_BREAST_CANCER_11Q12_Q14_AMPLICON	NIKOLSKY_BREAST_CANCER_11Q12_Q14_AMPLICON		78	0.22436257	0.79454184	0.8	0.9369939	1.0	2202	tags=24%, list=22%, signal=31%
BIOCARTA_CYTOKINE_PATHWAY	BIOCARTA_CYTOKINE_PATHWAY		19	0.3789372	0.79454106	0.6666667	0.93638825	1.0	828	tags=16%, list=8%, signal=17%
KEGG_GLYCOLYSIS_GLUCONEOGENESIS	KEGG_GLYCOLYSIS_GLUCONEOGENESIS		54	0.27351096	0.79416424	1.0	0.9359631	1.0	1097	tags=19%, list=11%, signal=21%
GUILLAUMOND_KLF10_TARGETS_DN	GUILLAUMOND_KLF10_TARGETS_DN		23	0.3944046	0.79392576	1.0	0.9359716	1.0	1905	tags=39%, list=19%, signal=48%
MARIADASON_REGULATED_BY_HISTONE_ACETYLATION_DN	MARIADASON_REGULATED_BY_HISTONE_ACETYLATION_DN		27	0.26221308	0.7937464	0.6666667	0.9358226	1.0	1211	tags=15%, list=12%, signal=17%
BIOCARTA_CDMAC_PATHWAY	BIOCARTA_CDMAC_PATHWAY		15	0.34238726	0.7924838	1.0	0.9367502	1.0	146	tags=13%, list=1%, signal=14%
REACTOME_DOPAMINE_NEUROTRANSMITTER_RELEASE_CYCLE	REACTOME_DOPAMINE_NEUROTRANSMITTER_RELEASE_CYCLE		19	0.27908045	0.7919355	0.75	0.93719506	1.0	3349	tags=47%, list=34%, signal=71%
MCBRYAN_PUBERTAL_BREAST_5_6WK_UP	MCBRYAN_PUBERTAL_BREAST_5_6WK_UP		85	0.2978052	0.7901891	1.0	0.93906695	1.0	1308	tags=25%, list=13%, signal=28%
ZHU_CMV_24_HR_DN	ZHU_CMV_24_HR_DN		74	0.32483745	0.78954923	0.8333333	0.93973386	1.0	565	tags=15%, list=6%, signal=16%
REACTOME_NOREPINEPHRINE_NEUROTRANSMITTER_RELEASE_CYCLE	REACTOME_NOREPINEPHRINE_NEUROTRANSMITTER_RELEASE_CYCLE		17	0.3112593	0.78935915	0.6	0.93971735	1.0	1996	tags=35%, list=20%, signal=44%
CAIRO_PML_TARGETS_BOUND_BY_MYC_UP	CAIRO_PML_TARGETS_BOUND_BY_MYC_UP		20	0.29737043	0.78906584	1.0	0.93978363	1.0	1463	tags=25%, list=15%, signal=29%
REACTOME_THE_ROLE_OF_NEF_IN_HIV_1_REPLICATION_AND_DISEASE_PATHOGENESIS	REACTOME_THE_ROLE_OF_NEF_IN_HIV_1_REPLICATION_AND_DISEASE_PATHOGENESIS		21	0.31343913	0.78882176	0.75	0.93984175	1.0	809	tags=14%, list=8%, signal=16%
KEGG_INTESTINAL_IMMUNE_NETWORK_FOR_IGA_PRODUCTION	KEGG_INTESTINAL_IMMUNE_NETWORK_FOR_IGA_PRODUCTION		40	0.36306918	0.7883548	0.8333333	0.9402504	1.0	351	tags=15%, list=4%, signal=15%
ODONNELL_TARGETS_OF_MYC_AND_TFRC_UP	ODONNELL_TARGETS_OF_MYC_AND_TFRC_UP		56	0.34670642	0.78804106	1.0	0.94008046	1.0	1239	tags=23%, list=12%, signal=26%
KEGG_NEUROACTIVE_LIGAND_RECEPTOR_INTERACTION	KEGG_NEUROACTIVE_LIGAND_RECEPTOR_INTERACTION		204	0.26662436	0.7870259	1.0	0.94080555	1.0	2846	tags=41%, list=28%, signal=56%
REACTOME_ION_TRANSPORT_BY_P_TYPE_ATPASES	REACTOME_ION_TRANSPORT_BY_P_TYPE_ATPASES		42	0.21585292	0.7862533	0.75	0.9413432	1.0	1808	tags=24%, list=18%, signal=29%
XU_HGF_SIGNALING_NOT_VIA_AKT1_48HR_UP	XU_HGF_SIGNALING_NOT_VIA_AKT1_48HR_UP		33	0.34183317	0.7860906	0.8333333	0.94103336	1.0	204	tags=12%, list=2%, signal=12%
REACTOME_NEGATIVE_REGULATORS_OF_DDX58_IFIH1_SIGNALING	REACTOME_NEGATIVE_REGULATORS_OF_DDX58_IFIH1_SIGNALING		25	0.25514182	0.78593856	0.6666667	0.94084126	1.0	703	tags=12%, list=7%, signal=13%
MIKKELSEN_NPC_HCP_WITH_H3K27ME3	MIKKELSEN_NPC_HCP_WITH_H3K27ME3		169	0.26746267	0.7858729	1.0	0.94030505	1.0	2853	tags=38%, list=29%, signal=53%
YANG_BCL3_TARGETS_UP	YANG_BCL3_TARGETS_UP		224	0.23983145	0.78558844	1.0	0.9401514	1.0	1765	tags=21%, list=18%, signal=25%
PID_LYSOPHOSPHOLIPID_PATHWAY	PID_LYSOPHOSPHOLIPID_PATHWAY		57	0.27675912	0.78510153	1.0	0.94041073	1.0	2155	tags=37%, list=22%, signal=47%
WALLACE_PROSTATE_CANCER_UP	WALLACE_PROSTATE_CANCER_UP		19	0.25910628	0.78504986	0.5	0.93990344	1.0	1572	tags=21%, list=16%, signal=25%
MAGRANGEAS_MULTIPLE_MYELOMA_IGG_VS_IGA_DN	MAGRANGEAS_MULTIPLE_MYELOMA_IGG_VS_IGA_DN		26	0.25673103	0.78438455	0.6666667	0.9399451	1.0	1407	tags=23%, list=14%, signal=27%
BANDRES_RESPONSE_TO_CARMUSTIN_MGMT_48HR_DN	BANDRES_RESPONSE_TO_CARMUSTIN_MGMT_48HR_DN		138	0.20112775	0.7836248	1.0	0.9403995	1.0	2017	tags=25%, list=20%, signal=30%
GUTIERREZ_CHRONIC_LYMPHOCYTIC_LEUKEMIA_DN	GUTIERREZ_CHRONIC_LYMPHOCYTIC_LEUKEMIA_DN		47	0.23565978	0.7831743	1.0	0.94026285	1.0	465	tags=9%, list=5%, signal=9%
REACTOME_FCERI_MEDIATED_CA_2_MOBILIZATION	REACTOME_FCERI_MEDIATED_CA_2_MOBILIZATION		31	0.2910629	0.7830807	1.0	0.9398126	1.0	2301	tags=39%, list=23%, signal=50%
STEGER_ADIPOGENESIS_UP	STEGER_ADIPOGENESIS_UP		17	0.48490548	0.7815276	1.0	0.94116	1.0	257	tags=29%, list=3%, signal=30%
LIAN_LIPA_TARGETS_3M	LIAN_LIPA_TARGETS_3M		46	0.32569832	0.7801681	0.71428573	0.9426933	1.0	1036	tags=24%, list=10%, signal=27%
VERHAAK_AML_WITH_NPM1_MUTATED_UP	VERHAAK_AML_WITH_NPM1_MUTATED_UP		151	0.28521112	0.779944	1.0	0.94223076	1.0	1120	tags=23%, list=11%, signal=26%
WUNDER_INFLAMMATORY_RESPONSE_AND_CHOLESTEROL_UP	WUNDER_INFLAMMATORY_RESPONSE_AND_CHOLESTEROL_UP		48	0.33062294	0.7794186	0.75	0.94248885	1.0	1806	tags=33%, list=18%, signal=40%
REACTOME_RHO_GTPASES_ACTIVATE_FORMINS	REACTOME_RHO_GTPASES_ACTIVATE_FORMINS		100	0.20065923	0.7776596	0.8333333	0.9443656	1.0	2739	tags=28%, list=27%, signal=38%
KEGG_CITRATE_CYCLE_TCA_CYCLE	KEGG_CITRATE_CYCLE_TCA_CYCLE		29	0.26270902	0.7767581	0.8	0.9456526	1.0	1203	tags=17%, list=12%, signal=20%
BOYLAN_MULTIPLE_MYELOMA_C_CLUSTER_DN	BOYLAN_MULTIPLE_MYELOMA_C_CLUSTER_DN		21	0.42838234	0.77647823	0.75	0.94521475	1.0	225	tags=19%, list=2%, signal=19%
GENTILE_UV_HIGH_DOSE_DN	GENTILE_UV_HIGH_DOSE_DN		274	0.22935168	0.7753233	1.0	0.94658655	1.0	1470	tags=19%, list=15%, signal=21%
PID_BARD1_PATHWAY	PID_BARD1_PATHWAY		26	0.2542759	0.775087	0.8	0.9463295	1.0	2285	tags=38%, list=23%, signal=50%
REACTOME_GLYOXYLATE_METABOLISM_AND_GLYCINE_DEGRADATION	REACTOME_GLYOXYLATE_METABOLISM_AND_GLYCINE_DEGRADATION		25	0.2883335	0.77489686	0.6	0.9462055	1.0	1731	tags=24%, list=17%, signal=29%
JIANG_HYPOXIA_VIA_VHL	JIANG_HYPOXIA_VIA_VHL		16	0.28543448	0.7746885	0.6666667	0.94625866	1.0	1934	tags=31%, list=19%, signal=39%
HUTTMANN_B_CLL_POOR_SURVIVAL_UP	HUTTMANN_B_CLL_POOR_SURVIVAL_UP		223	0.22403471	0.7744953	1.0	0.94597006	1.0	616	tags=11%, list=6%, signal=11%
SHEN_SMARCA2_TARGETS_DN	SHEN_SMARCA2_TARGETS_DN		223	0.35676968	0.77422553	1.0	0.94577074	1.0	3920	tags=55%, list=39%, signal=88%
KEGG_VIBRIO_CHOLERAE_INFECTION	KEGG_VIBRIO_CHOLERAE_INFECTION		44	0.22406344	0.77420264	0.75	0.94517404	1.0	3602	tags=52%, list=36%, signal=81%
WEST_ADRENOCORTICAL_TUMOR_UP	WEST_ADRENOCORTICAL_TUMOR_UP		253	0.21210097	0.7741749	1.0	0.9445781	1.0	905	tags=13%, list=9%, signal=14%
DER_IFN_GAMMA_RESPONSE_UP	DER_IFN_GAMMA_RESPONSE_UP		67	0.30457535	0.77390957	1.0	0.94452006	1.0	1899	tags=31%, list=19%, signal=38%
SANA_TNF_SIGNALING_UP	SANA_TNF_SIGNALING_UP		68	0.3359957	0.7730491	0.85714287	0.9452489	1.0	1474	tags=26%, list=15%, signal=31%
WAMUNYOKOLI_OVARIAN_CANCER_GRADES_1_2_UP	WAMUNYOKOLI_OVARIAN_CANCER_GRADES_1_2_UP		82	0.28723982	0.7729589	1.0	0.9447255	1.0	948	tags=18%, list=9%, signal=20%
XU_CREBBP_TARGETS_UP	XU_CREBBP_TARGETS_UP		15	0.36795858	0.772611	1.0	0.94458216	1.0	949	tags=27%, list=10%, signal=29%
KASLER_HDAC7_TARGETS_1_UP	KASLER_HDAC7_TARGETS_1_UP		125	0.21440956	0.7725114	0.6666667	0.9440799	1.0	2453	tags=28%, list=25%, signal=37%
HALMOS_CEBPA_TARGETS_UP	HALMOS_CEBPA_TARGETS_UP		48	0.35174268	0.772239	0.75	0.9440603	1.0	802	tags=21%, list=8%, signal=23%
PID_INTEGRIN_A4B1_PATHWAY	PID_INTEGRIN_A4B1_PATHWAY		29	0.39038756	0.7718303	0.75	0.94437236	1.0	75	tags=7%, list=1%, signal=7%
AFFAR_YY1_TARGETS_DN	AFFAR_YY1_TARGETS_DN		188	0.2779428	0.7717281	1.0	0.9440959	1.0	1906	tags=27%, list=19%, signal=33%
BIOCARTA_IL3_PATHWAY	BIOCARTA_IL3_PATHWAY		15	0.34087914	0.7714933	0.6	0.9438426	1.0	2135	tags=40%, list=21%, signal=51%
BRUECKNER_TARGETS_OF_MIRLET7A3_DN	BRUECKNER_TARGETS_OF_MIRLET7A3_DN		54	0.32184815	0.7707502	0.6666667	0.94441193	1.0	239	tags=13%, list=2%, signal=13%
KESHELAVA_MULTIPLE_DRUG_RESISTANCE	KESHELAVA_MULTIPLE_DRUG_RESISTANCE		63	0.20354404	0.77030325	0.625	0.9447809	1.0	2140	tags=24%, list=21%, signal=30%
REACTOME_INTRA_GOLGI_TRAFFIC	REACTOME_INTRA_GOLGI_TRAFFIC		30	0.26770544	0.77009475	0.8333333	0.944397	1.0	1358	tags=23%, list=14%, signal=27%
HAMAI_APOPTOSIS_VIA_TRAIL_DN	HAMAI_APOPTOSIS_VIA_TRAIL_DN		120	0.22419003	0.77001536	0.75	0.94380635	1.0	2213	tags=31%, list=22%, signal=39%
REACTOME_GLYCOSPHINGOLIPID_METABOLISM	REACTOME_GLYCOSPHINGOLIPID_METABOLISM		24	0.31083533	0.7698783	1.0	0.943421	1.0	884	tags=17%, list=9%, signal=18%
SESTO_RESPONSE_TO_UV_C4	SESTO_RESPONSE_TO_UV_C4		18	0.27079007	0.76910543	0.6666667	0.9438328	1.0	626	tags=11%, list=6%, signal=12%
MAHADEVAN_IMATINIB_RESISTANCE_DN	MAHADEVAN_IMATINIB_RESISTANCE_DN		17	0.39479893	0.7687387	1.0	0.94377273	1.0	673	tags=24%, list=7%, signal=25%
REACTOME_RIPK1_MEDIATED_REGULATED_NECROSIS	REACTOME_RIPK1_MEDIATED_REGULATED_NECROSIS		16	0.3600626	0.76780516	1.0	0.9441878	1.0	736	tags=19%, list=7%, signal=20%
MOROSETTI_FACIOSCAPULOHUMERAL_MUSCULAR_DISTROPHY_UP	MOROSETTI_FACIOSCAPULOHUMERAL_MUSCULAR_DISTROPHY_UP		18	0.3909422	0.7661348	0.6666667	0.945967	1.0	642	tags=28%, list=6%, signal=30%
PID_MET_PATHWAY	PID_MET_PATHWAY		67	0.21411712	0.7645373	0.75	0.94807285	1.0	2135	tags=27%, list=21%, signal=34%
HELLER_SILENCED_BY_METHYLATION_UP	HELLER_SILENCED_BY_METHYLATION_UP		236	0.25160405	0.76447225	1.0	0.9474825	1.0	1766	tags=27%, list=18%, signal=32%
HOLLEMAN_VINCRISTINE_RESISTANCE_ALL_DN	HOLLEMAN_VINCRISTINE_RESISTANCE_ALL_DN		16	0.28457662	0.7640166	0.71428573	0.9476671	1.0	1214	tags=31%, list=12%, signal=36%
PID_HIV_NEF_PATHWAY	PID_HIV_NEF_PATHWAY		34	0.25916946	0.7636394	0.6666667	0.9476393	1.0	1198	tags=18%, list=12%, signal=20%
FRASOR_RESPONSE_TO_ESTRADIOL_UP	FRASOR_RESPONSE_TO_ESTRADIOL_UP		34	0.30318218	0.762362	0.8333333	0.9486533	1.0	694	tags=18%, list=7%, signal=19%
HINATA_NFKB_TARGETS_FIBROBLAST_UP	HINATA_NFKB_TARGETS_FIBROBLAST_UP		78	0.3405345	0.7622117	1.0	0.94821817	1.0	753	tags=21%, list=8%, signal=22%
REACTOME_SIGNALING_BY_RETINOIC_ACID	REACTOME_SIGNALING_BY_RETINOIC_ACID		31	0.2774756	0.76187766	1.0	0.9480017	1.0	2208	tags=42%, list=22%, signal=54%
TIEN_INTESTINE_PROBIOTICS_24HR_DN	TIEN_INTESTINE_PROBIOTICS_24HR_DN		171	0.24355604	0.76088905	1.0	0.9489617	1.0	958	tags=13%, list=10%, signal=15%
SAKAI_CHRONIC_HEPATITIS_VS_LIVER_CANCER_DN	SAKAI_CHRONIC_HEPATITIS_VS_LIVER_CANCER_DN		30	0.32958245	0.76057	1.0	0.94887716	1.0	325	tags=13%, list=3%, signal=14%
HOOI_ST7_TARGETS_UP	HOOI_ST7_TARGETS_UP		54	0.31263843	0.7601258	1.0	0.94908524	1.0	6	tags=4%, list=0%, signal=4%
MARIADASON_REGULATED_BY_HISTONE_ACETYLATION_UP	MARIADASON_REGULATED_BY_HISTONE_ACETYLATION_UP		43	0.27587324	0.758876	0.8	0.95064306	1.0	914	tags=19%, list=9%, signal=20%
FALVELLA_SMOKERS_WITH_LUNG_CANCER	FALVELLA_SMOKERS_WITH_LUNG_CANCER		58	0.35055074	0.75881183	1.0	0.9500548	1.0	753	tags=16%, list=8%, signal=17%
KEGG_SELENOAMINO_ACID_METABOLISM	KEGG_SELENOAMINO_ACID_METABOLISM		15	0.52030104	0.7580859	1.0	0.9504522	1.0	767	tags=20%, list=8%, signal=22%
ZHU_CMV_24_HR_UP	ZHU_CMV_24_HR_UP		77	0.32589158	0.75621957	1.0	0.95253915	1.0	1081	tags=23%, list=11%, signal=26%
COLDREN_GEFITINIB_RESISTANCE_DN	COLDREN_GEFITINIB_RESISTANCE_DN		115	0.2178468	0.7555219	0.6666667	0.9529093	1.0	1678	tags=20%, list=17%, signal=24%
REACTOME_AGGREPHAGY	REACTOME_AGGREPHAGY		32	0.2698548	0.7552621	0.6	0.9527488	1.0	319	tags=9%, list=3%, signal=10%
NIKOLSKY_OVERCONNECTED_IN_BREAST_CANCER	NIKOLSKY_OVERCONNECTED_IN_BREAST_CANCER		19	0.25012478	0.75447136	0.8333333	0.9536033	1.0	1914	tags=26%, list=19%, signal=32%
SCIBETTA_KDM5B_TARGETS_UP	SCIBETTA_KDM5B_TARGETS_UP		18	0.24276087	0.7541375	0.85714287	0.9535216	1.0	1398	tags=17%, list=14%, signal=19%
WU_HBX_TARGETS_3_UP	WU_HBX_TARGETS_3_UP		18	0.30801502	0.75352305	0.6666667	0.9540215	1.0	475	tags=11%, list=5%, signal=12%
BIOCARTA_TH1TH2_PATHWAY	BIOCARTA_TH1TH2_PATHWAY		21	0.29207218	0.75253856	0.6666667	0.9550087	1.0	2661	tags=38%, list=27%, signal=52%
REACTOME_TRNA_AMINOACYLATION	REACTOME_TRNA_AMINOACYLATION		15	0.23960672	0.7510779	0.5	0.95655435	1.0	1299	tags=20%, list=13%, signal=23%
ZHENG_FOXP3_TARGETS_IN_THYMUS_UP	ZHENG_FOXP3_TARGETS_IN_THYMUS_UP		143	0.2508302	0.74958086	1.0	0.9583454	1.0	1807	tags=22%, list=18%, signal=27%
KEGG_GLYCEROLIPID_METABOLISM	KEGG_GLYCEROLIPID_METABOLISM		36	0.25631	0.74886197	1.0	0.9590651	1.0	914	tags=17%, list=9%, signal=18%
BIOCARTA_PTDINS_PATHWAY	BIOCARTA_PTDINS_PATHWAY		20	0.27363983	0.7483178	0.8333333	0.95893615	1.0	2145	tags=40%, list=21%, signal=51%
VANASSE_BCL2_TARGETS_DN	VANASSE_BCL2_TARGETS_DN		42	0.25642708	0.7454691	1.0	0.9629829	1.0	2110	tags=26%, list=21%, signal=33%
ROSS_AML_WITH_CBFB_MYH11_FUSION	ROSS_AML_WITH_CBFB_MYH11_FUSION		45	0.26374677	0.74393004	0.6666667	0.96398723	1.0	1743	tags=24%, list=17%, signal=29%
KANG_IMMORTALIZED_BY_TERT_UP	KANG_IMMORTALIZED_BY_TERT_UP		76	0.2745242	0.7426307	1.0	0.96527356	1.0	715	tags=14%, list=7%, signal=15%
SNIJDERS_AMPLIFIED_IN_HEAD_AND_NECK_TUMORS	SNIJDERS_AMPLIFIED_IN_HEAD_AND_NECK_TUMORS		32	0.25978565	0.74200183	0.8	0.96532655	1.0	2068	tags=38%, list=21%, signal=47%
BONOME_OVARIAN_CANCER_POOR_SURVIVAL_UP	BONOME_OVARIAN_CANCER_POOR_SURVIVAL_UP		27	0.29870698	0.74144197	0.8333333	0.9652879	1.0	158	tags=11%, list=2%, signal=11%
KEGG_PROPANOATE_METABOLISM	KEGG_PROPANOATE_METABOLISM		25	0.30972773	0.74136394	0.8333333	0.96488935	1.0	1373	tags=28%, list=14%, signal=32%
DAIRKEE_CANCER_PRONE_RESPONSE_E2	DAIRKEE_CANCER_PRONE_RESPONSE_E2		27	0.2295135	0.7412334	1.0	0.9643458	1.0	674	tags=11%, list=7%, signal=12%
LENAOUR_DENDRITIC_CELL_MATURATION_DN	LENAOUR_DENDRITIC_CELL_MATURATION_DN		120	0.27188805	0.7407251	1.0	0.9643857	1.0	1105	tags=21%, list=11%, signal=23%
WENG_POR_DOSAGE	WENG_POR_DOSAGE		18	0.24978116	0.7392048	0.8333333	0.9657228	1.0	2045	tags=28%, list=20%, signal=35%
THILLAINADESAN_ZNF217_TARGETS_UP	THILLAINADESAN_ZNF217_TARGETS_UP		26	0.25530997	0.7386134	1.0	0.96563184	1.0	997	tags=15%, list=10%, signal=17%
SHARMA_PILOCYTIC_ASTROCYTOMA_LOCATION_UP	SHARMA_PILOCYTIC_ASTROCYTOMA_LOCATION_UP		19	0.3003182	0.738061	1.0	0.9656117	1.0	2215	tags=32%, list=22%, signal=41%
KEGG_LYSOSOME	KEGG_LYSOSOME		99	0.22855017	0.7376922	0.8333333	0.9655064	1.0	2545	tags=29%, list=25%, signal=39%
CROMER_METASTASIS_DN	CROMER_METASTASIS_DN		72	0.23082489	0.7369396	1.0	0.96586454	1.0	2656	tags=35%, list=27%, signal=47%
REACTOME_PROTEIN_PROTEIN_INTERACTIONS_AT_SYNAPSES	REACTOME_PROTEIN_PROTEIN_INTERACTIONS_AT_SYNAPSES		58	0.20422259	0.7364534	1.0	0.9662685	1.0	2158	tags=24%, list=22%, signal=31%
YAO_TEMPORAL_RESPONSE_TO_PROGESTERONE_CLUSTER_6	YAO_TEMPORAL_RESPONSE_TO_PROGESTERONE_CLUSTER_6		59	0.37380648	0.7359822	1.0	0.96641195	1.0	433	tags=15%, list=4%, signal=16%
JIANG_AGING_CEREBRAL_CORTEX_DN	JIANG_AGING_CEREBRAL_CORTEX_DN		42	0.20405602	0.7357747	1.0	0.9660946	1.0	1736	tags=21%, list=17%, signal=26%
REACTOME_DEPOSITION_OF_NEW_CENPA_CONTAINING_NUCLEOSOMES_AT_THE_CENTROMERE	REACTOME_DEPOSITION_OF_NEW_CENPA_CONTAINING_NUCLEOSOMES_AT_THE_CENTROMERE		15	0.20829877	0.734855	0.8	0.9666442	1.0	2442	tags=27%, list=24%, signal=35%
REACTOME_P75NTR_SIGNALS_VIA_NF_KB	REACTOME_P75NTR_SIGNALS_VIA_NF_KB		15	0.28531966	0.73474646	0.8333333	0.96621424	1.0	2279	tags=33%, list=23%, signal=43%
PID_FANCONI_PATHWAY	PID_FANCONI_PATHWAY		32	0.22530171	0.734648	0.8	0.96562755	1.0	2468	tags=34%, list=25%, signal=46%
REACTOME_ASSEMBLY_AND_CELL_SURFACE_PRESENTATION_OF_NMDA_RECEPTORS	REACTOME_ASSEMBLY_AND_CELL_SURFACE_PRESENTATION_OF_NMDA_RECEPTORS		28	0.24366623	0.73296654	1.0	0.9679276	1.0	3177	tags=32%, list=32%, signal=47%
HUMMEL_BURKITTS_LYMPHOMA_UP	HUMMEL_BURKITTS_LYMPHOMA_UP		32	0.2524132	0.73294324	0.6666667	0.9673406	1.0	1161	tags=16%, list=12%, signal=18%
NEWMAN_ERCC6_TARGETS_UP	NEWMAN_ERCC6_TARGETS_UP		20	0.37563843	0.73253983	0.8	0.96747917	1.0	159	tags=15%, list=2%, signal=15%
KAMIKUBO_MYELOID_MN1_NETWORK	KAMIKUBO_MYELOID_MN1_NETWORK		17	0.28308937	0.73251736	0.85714287	0.9668932	1.0	1138	tags=18%, list=11%, signal=20%
KAMMINGA_EZH2_TARGETS	KAMMINGA_EZH2_TARGETS		37	0.22326708	0.7320179	0.8333333	0.96687746	1.0	2987	tags=43%, list=30%, signal=61%
REACTOME_SEROTONIN_NEUROTRANSMITTER_RELEASE_CYCLE	REACTOME_SEROTONIN_NEUROTRANSMITTER_RELEASE_CYCLE		16	0.29655182	0.7309839	0.75	0.9676411	1.0	2548	tags=38%, list=26%, signal=50%
CEBALLOS_TARGETS_OF_TP53_AND_MYC_DN	CEBALLOS_TARGETS_OF_TP53_AND_MYC_DN		32	0.24692953	0.7309311	1.0	0.96705616	1.0	1134	tags=19%, list=11%, signal=21%
FURUKAWA_DUSP6_TARGETS_PCI35_UP	FURUKAWA_DUSP6_TARGETS_PCI35_UP		39	0.24567448	0.73087054	0.8	0.96647185	1.0	2781	tags=38%, list=28%, signal=53%
KEGG_BASAL_TRANSCRIPTION_FACTORS	KEGG_BASAL_TRANSCRIPTION_FACTORS		27	0.22892731	0.73076296	1.0	0.9659252	1.0	2692	tags=30%, list=27%, signal=40%
CLASPER_LYMPHATIC_VESSELS_DURING_METASTASIS_UP	CLASPER_LYMPHATIC_VESSELS_DURING_METASTASIS_UP		15	0.43690762	0.730584	1.0	0.9655544	1.0	1037	tags=33%, list=10%, signal=37%
KLEIN_PRIMARY_EFFUSION_LYMPHOMA_UP	KLEIN_PRIMARY_EFFUSION_LYMPHOMA_UP		46	0.23192096	0.7300602	1.0	0.9653772	1.0	2657	tags=33%, list=27%, signal=44%
LIANG_SILENCED_BY_METHYLATION_UP	LIANG_SILENCED_BY_METHYLATION_UP		26	0.31961948	0.72925264	1.0	0.9658492	1.0	1743	tags=27%, list=17%, signal=33%
ZHANG_INTERFERON_RESPONSE	ZHANG_INTERFERON_RESPONSE		21	0.46339488	0.7289717	1.0	0.9654053	1.0	2811	tags=52%, list=28%, signal=73%
REACTOME_LAMININ_INTERACTIONS	REACTOME_LAMININ_INTERACTIONS		28	0.3165521	0.7278974	0.75	0.9659558	1.0	1083	tags=32%, list=11%, signal=36%
REACTOME_DDX58_IFIH1_MEDIATED_INDUCTION_OF_INTERFERON_ALPHA_BETA	REACTOME_DDX58_IFIH1_MEDIATED_INDUCTION_OF_INTERFERON_ALPHA_BETA		64	0.2117173	0.7275874	0.6666667	0.96559393	1.0	1518	tags=16%, list=15%, signal=18%
KEGG_RNA_DEGRADATION	KEGG_RNA_DEGRADATION		42	0.25203183	0.727538	1.0	0.96501327	1.0	448	tags=10%, list=4%, signal=10%
VALK_AML_CLUSTER_5	VALK_AML_CLUSTER_5		24	0.31363496	0.72712076	0.875	0.96483946	1.0	343	tags=17%, list=3%, signal=17%
MARTENS_TRETINOIN_RESPONSE_DN	MARTENS_TRETINOIN_RESPONSE_DN		469	0.16810344	0.72646767	0.8333333	0.9647434	1.0	1839	tags=16%, list=18%, signal=18%
REACTOME_RESOLUTION_OF_D_LOOP_STRUCTURES	REACTOME_RESOLUTION_OF_D_LOOP_STRUCTURES		23	0.27726176	0.7262438	1.0	0.9643239	1.0	2332	tags=39%, list=23%, signal=51%
OUYANG_PROSTATE_CANCER_PROGRESSION_UP	OUYANG_PROSTATE_CANCER_PROGRESSION_UP		17	0.36340994	0.72584236	1.0	0.9643179	1.0	137	tags=12%, list=1%, signal=12%
GRABARCZYK_BCL11B_TARGETS_DN	GRABARCZYK_BCL11B_TARGETS_DN		34	0.20910716	0.72528017	0.75	0.9643004	1.0	3287	tags=44%, list=33%, signal=66%
JISON_SICKLE_CELL_DISEASE_UP	JISON_SICKLE_CELL_DISEASE_UP		170	0.23248847	0.72163725	1.0	0.9674709	1.0	856	tags=11%, list=9%, signal=11%
SCHLINGEMANN_SKIN_CARCINOGENESIS_TPA_UP	SCHLINGEMANN_SKIN_CARCINOGENESIS_TPA_UP		26	0.30442366	0.72002625	1.0	0.96929044	1.0	1218	tags=23%, list=12%, signal=26%
BASSO_B_LYMPHOCYTE_NETWORK	BASSO_B_LYMPHOCYTE_NETWORK		135	0.21651603	0.7186138	1.0	0.9703828	1.0	1906	tags=23%, list=19%, signal=28%
REACTOME_POLYMERASE_SWITCHING_ON_THE_C_STRAND_OF_THE_TELOMERE	REACTOME_POLYMERASE_SWITCHING_ON_THE_C_STRAND_OF_THE_TELOMERE		15	0.21256891	0.7182005	1.0	0.97048515	1.0	2943	tags=40%, list=29%, signal=57%
GREENBAUM_E2A_TARGETS_DN	GREENBAUM_E2A_TARGETS_DN		15	0.30980304	0.7180687	0.8888889	0.969905	1.0	959	tags=20%, list=10%, signal=22%
REACTOME_HDR_THROUGH_HOMOLOGOUS_RECOMBINATION_HRR	REACTOME_HDR_THROUGH_HOMOLOGOUS_RECOMBINATION_HRR		49	0.23771095	0.717835	1.0	0.96951646	1.0	2468	tags=37%, list=25%, signal=49%
EGUCHI_CELL_CYCLE_RB1_TARGETS	EGUCHI_CELL_CYCLE_RB1_TARGETS		19	0.28251547	0.71732825	1.0	0.96944594	1.0	2970	tags=47%, list=30%, signal=67%
RUIZ_TNC_TARGETS_DN	RUIZ_TNC_TARGETS_DN		119	0.29544622	0.7171274	1.0	0.9690281	1.0	1742	tags=30%, list=17%, signal=36%
REACTOME_CARBOXYTERMINAL_POST_TRANSLATIONAL_MODIFICATIONS_OF_TUBULIN	REACTOME_CARBOXYTERMINAL_POST_TRANSLATIONAL_MODIFICATIONS_OF_TUBULIN		19	0.2876537	0.71645695	1.0	0.96954787	1.0	943	tags=16%, list=9%, signal=17%
SUMI_HNF4A_TARGETS	SUMI_HNF4A_TARGETS		18	0.25526172	0.7163719	1.0	0.96901536	1.0	1545	tags=22%, list=15%, signal=26%
REACTOME_COPI_MEDIATED_ANTEROGRADE_TRANSPORT	REACTOME_COPI_MEDIATED_ANTEROGRADE_TRANSPORT		78	0.25099355	0.7161	0.8	0.96871924	1.0	1392	tags=18%, list=14%, signal=21%
STEIN_ESRRA_TARGETS_DN	STEIN_ESRRA_TARGETS_DN		85	0.214682	0.7156887	1.0	0.9686054	1.0	1685	tags=22%, list=17%, signal=27%
PID_S1P_META_PATHWAY	PID_S1P_META_PATHWAY		15	0.27579084	0.7146871	1.0	0.969426	1.0	2015	tags=33%, list=20%, signal=42%
HEIDENBLAD_AMPLICON_8Q24_DN	HEIDENBLAD_AMPLICON_8Q24_DN		29	0.21377538	0.71416366	1.0	0.9699774	1.0	2396	tags=34%, list=24%, signal=45%
REACTOME_GPVI_MEDIATED_ACTIVATION_CASCADE	REACTOME_GPVI_MEDIATED_ACTIVATION_CASCADE		28	0.28773782	0.7114544	1.0	0.97235405	1.0	664	tags=14%, list=7%, signal=15%
BIOCARTA_RELA_PATHWAY	BIOCARTA_RELA_PATHWAY		15	0.27557477	0.7109246	1.0	0.97237736	1.0	126	tags=7%, list=1%, signal=7%
ONDER_CDH1_TARGETS_1_DN	ONDER_CDH1_TARGETS_1_DN		133	0.23674805	0.70855886	1.0	0.974269	1.0	1479	tags=18%, list=15%, signal=21%
SU_PANCREAS	SU_PANCREAS		43	0.2641352	0.70781404	1.0	0.9742888	1.0	2690	tags=40%, list=27%, signal=54%
REACTOME_NEGATIVE_REGULATION_OF_MET_ACTIVITY	REACTOME_NEGATIVE_REGULATION_OF_MET_ACTIVITY		19	0.25420702	0.70296246	1.0	0.97947246	1.0	1369	tags=16%, list=14%, signal=18%
LEE_LIVER_CANCER_MYC_DN	LEE_LIVER_CANCER_MYC_DN		51	0.27513328	0.7016761	1.0	0.9800221	1.0	1293	tags=20%, list=13%, signal=22%
WAMUNYOKOLI_OVARIAN_CANCER_LMP_UP	WAMUNYOKOLI_OVARIAN_CANCER_LMP_UP		163	0.21374412	0.7011392	0.8	0.9799698	1.0	1661	tags=20%, list=17%, signal=23%
REACTOME_COOPERATION_OF_PREFOLDIN_AND_TRIC_CCT_IN_ACTIN_AND_TUBULIN_FOLDING	REACTOME_COOPERATION_OF_PREFOLDIN_AND_TRIC_CCT_IN_ACTIN_AND_TUBULIN_FOLDING		25	0.2549321	0.70066106	0.6	0.9795222	1.0	1575	tags=20%, list=16%, signal=24%
MIKKELSEN_NPC_LCP_WITH_H3K4ME3	MIKKELSEN_NPC_LCP_WITH_H3K4ME3		34	0.23715472	0.6990124	1.0	0.98087776	1.0	1630	tags=24%, list=16%, signal=28%
REACTOME_SIGNALING_BY_NOTCH1	REACTOME_SIGNALING_BY_NOTCH1		51	0.21835116	0.69820625	1.0	0.98067063	1.0	574	tags=8%, list=6%, signal=8%
SMID_BREAST_CANCER_LUMINAL_B_DN	SMID_BREAST_CANCER_LUMINAL_B_DN		464	0.28726792	0.6974585	0.6666667	0.98053837	1.0	949	tags=20%, list=10%, signal=21%
MUELLER_COMMON_TARGETS_OF_AML_FUSIONS_DN	MUELLER_COMMON_TARGETS_OF_AML_FUSIONS_DN		29	0.26707014	0.69682974	1.0	0.98070556	1.0	2096	tags=28%, list=21%, signal=35%
GOLUB_ALL_VS_AML_UP	GOLUB_ALL_VS_AML_UP		23	0.24581334	0.69436735	1.0	0.9831332	1.0	1212	tags=17%, list=12%, signal=20%
REACTOME_VESICLE_MEDIATED_TRANSPORT	REACTOME_VESICLE_MEDIATED_TRANSPORT		476	0.1697882	0.69395	1.0	0.9829112	1.0	1413	tags=14%, list=14%, signal=16%
VALK_AML_WITH_CEBPA	VALK_AML_WITH_CEBPA		32	0.36823317	0.6929425	1.0	0.9840479	1.0	1053	tags=28%, list=11%, signal=31%
TIMOFEEVA_GROWTH_STRESS_VIA_STAT1_DN	TIMOFEEVA_GROWTH_STRESS_VIA_STAT1_DN		15	0.35858694	0.6920994	0.8333333	0.98423886	1.0	1446	tags=33%, list=14%, signal=39%
ELVIDGE_HYPOXIA_DN	ELVIDGE_HYPOXIA_DN		118	0.22081709	0.6900051	1.0	0.98542887	1.0	1291	tags=17%, list=13%, signal=19%
BOYAULT_LIVER_CANCER_SUBCLASS_G23_UP	BOYAULT_LIVER_CANCER_SUBCLASS_G23_UP		45	0.27626827	0.68993264	0.75	0.9848492	1.0	686	tags=11%, list=7%, signal=12%
REACTOME_TRIGLYCERIDE_METABOLISM	REACTOME_TRIGLYCERIDE_METABOLISM		28	0.26587322	0.68984175	0.8	0.98431104	1.0	1681	tags=25%, list=17%, signal=30%
SAKAI_TUMOR_INFILTRATING_MONOCYTES_UP	SAKAI_TUMOR_INFILTRATING_MONOCYTES_UP		23	0.2904207	0.6897108	1.0	0.9838182	1.0	1683	tags=26%, list=17%, signal=31%
TAKEDA_TARGETS_OF_NUP98_HOXA9_FUSION_16D_DN	TAKEDA_TARGETS_OF_NUP98_HOXA9_FUSION_16D_DN		86	0.23852003	0.6890899	1.0	0.9839901	1.0	2294	tags=30%, list=23%, signal=39%
GUENTHER_GROWTH_SPHERICAL_VS_ADHERENT_DN	GUENTHER_GROWTH_SPHERICAL_VS_ADHERENT_DN		26	0.27903393	0.6869343	0.875	0.9855356	1.0	1891	tags=27%, list=19%, signal=33%
REACTOME_INTERLEUKIN_37_SIGNALING	REACTOME_INTERLEUKIN_37_SIGNALING		16	0.25953037	0.6863184	1.0	0.9854171	1.0	535	tags=13%, list=5%, signal=13%
GENTILE_UV_RESPONSE_CLUSTER_D5	GENTILE_UV_RESPONSE_CLUSTER_D5		36	0.19636612	0.6849667	1.0	0.985806	1.0	657	tags=11%, list=7%, signal=12%
WIELAND_UP_BY_HBV_INFECTION	WIELAND_UP_BY_HBV_INFECTION		88	0.31870025	0.6843965	0.875	0.98561585	1.0	1123	tags=19%, list=11%, signal=22%
MATZUK_MEIOTIC_AND_DNA_REPAIR	MATZUK_MEIOTIC_AND_DNA_REPAIR		29	0.23358625	0.68431836	1.0	0.9851113	1.0	1336	tags=17%, list=13%, signal=20%
TAKEDA_TARGETS_OF_NUP98_HOXA9_FUSION_8D_UP	TAKEDA_TARGETS_OF_NUP98_HOXA9_FUSION_8D_UP		110	0.27427855	0.68331856	1.0	0.98495513	1.0	531	tags=12%, list=5%, signal=12%
ZHAN_LATE_DIFFERENTIATION_GENES_UP	ZHAN_LATE_DIFFERENTIATION_GENES_UP		31	0.21510655	0.68324536	1.0	0.984496	1.0	2075	tags=23%, list=21%, signal=28%
VALK_AML_CLUSTER_10	VALK_AML_CLUSTER_10		31	0.28451973	0.6820005	1.0	0.98465365	1.0	2459	tags=39%, list=25%, signal=51%
BASSO_CD40_SIGNALING_DN	BASSO_CD40_SIGNALING_DN		67	0.23857313	0.67948025	1.0	0.9863693	1.0	1678	tags=22%, list=17%, signal=27%
REACTOME_MITOCHONDRIAL_PROTEIN_IMPORT	REACTOME_MITOCHONDRIAL_PROTEIN_IMPORT		44	0.23021615	0.67767674	1.0	0.98690987	1.0	2238	tags=25%, list=22%, signal=32%
MORI_PRE_BI_LYMPHOCYTE_DN	MORI_PRE_BI_LYMPHOCYTE_DN		58	0.23090874	0.67637306	1.0	0.9871091	1.0	1492	tags=22%, list=15%, signal=26%
KEGG_PATHOGENIC_ESCHERICHIA_COLI_INFECTION	KEGG_PATHOGENIC_ESCHERICHIA_COLI_INFECTION		47	0.25736025	0.67459625	1.0	0.9874375	1.0	551	tags=13%, list=6%, signal=13%
REACTOME_MITOTIC_PROMETAPHASE	REACTOME_MITOTIC_PROMETAPHASE		144	0.18594275	0.67440337	1.0	0.986862	1.0	1007	tags=13%, list=10%, signal=14%
GNATENKO_PLATELET_SIGNATURE	GNATENKO_PLATELET_SIGNATURE		40	0.26196292	0.6742042	0.85714287	0.98656577	1.0	2220	tags=33%, list=22%, signal=42%
DIRMEIER_LMP1_RESPONSE_LATE_DN	DIRMEIER_LMP1_RESPONSE_LATE_DN		29	0.22361249	0.6732865	1.0	0.98658085	1.0	331	tags=7%, list=3%, signal=7%
CHEOK_RESPONSE_TO_MERCAPTOPURINE_AND_LD_MTX_DN	CHEOK_RESPONSE_TO_MERCAPTOPURINE_AND_LD_MTX_DN		18	0.2577479	0.6712952	1.0	0.98720884	1.0	733	tags=11%, list=7%, signal=12%
REACTOME_BRANCHED_CHAIN_AMINO_ACID_CATABOLISM	REACTOME_BRANCHED_CHAIN_AMINO_ACID_CATABOLISM		18	0.26606026	0.66995883	0.8	0.98760736	1.0	160	tags=6%, list=2%, signal=6%
KIM_LRRC3B_TARGETS	KIM_LRRC3B_TARGETS		29	0.38630018	0.66915846	1.0	0.9876934	1.0	472	tags=21%, list=5%, signal=22%
REACTOME_TRIGLYCERIDE_CATABOLISM	REACTOME_TRIGLYCERIDE_CATABOLISM		21	0.28724012	0.66797376	0.8	0.98832446	1.0	1580	tags=24%, list=16%, signal=28%
REACTOME_INITIATION_OF_NUCLEAR_ENVELOPE_NE_REFORMATION	REACTOME_INITIATION_OF_NUCLEAR_ENVELOPE_NE_REFORMATION		17	0.23160802	0.66751236	0.8333333	0.98821217	1.0	1736	tags=24%, list=17%, signal=28%
REACTOME_AURKA_ACTIVATION_BY_TPX2	REACTOME_AURKA_ACTIVATION_BY_TPX2		56	0.21635437	0.6668154	1.0	0.98818874	1.0	1190	tags=14%, list=12%, signal=16%
PELLICCIOTTA_HDAC_IN_ANTIGEN_PRESENTATION_UP	PELLICCIOTTA_HDAC_IN_ANTIGEN_PRESENTATION_UP		52	0.21107405	0.6659532	1.0	0.9881837	1.0	1126	tags=13%, list=11%, signal=15%
YAN_ESCAPE_FROM_ANOIKIS	YAN_ESCAPE_FROM_ANOIKIS		23	0.30503199	0.66472465	0.8333333	0.98861104	1.0	1756	tags=30%, list=18%, signal=37%
ZHAN_MULTIPLE_MYELOMA_LB_DN	ZHAN_MULTIPLE_MYELOMA_LB_DN		27	0.28705	0.6636745	0.85714287	0.9887742	1.0	1904	tags=30%, list=19%, signal=37%
ABBUD_LIF_SIGNALING_1_UP	ABBUD_LIF_SIGNALING_1_UP		31	0.27154854	0.66116315	1.0	0.98977315	1.0	1702	tags=26%, list=17%, signal=31%
KEGG_NITROGEN_METABOLISM	KEGG_NITROGEN_METABOLISM		20	0.3296929	0.6600446	1.0	0.9899473	1.0	1194	tags=30%, list=12%, signal=34%
BROWN_MYELOID_CELL_DEVELOPMENT_DN	BROWN_MYELOID_CELL_DEVELOPMENT_DN		93	0.22976987	0.65861064	1.0	0.99032795	1.0	1221	tags=17%, list=12%, signal=19%
ICHIBA_GRAFT_VERSUS_HOST_DISEASE_35D_UP	ICHIBA_GRAFT_VERSUS_HOST_DISEASE_35D_UP		117	0.2726286	0.65439487	0.85714287	0.99276245	1.0	1853	tags=29%, list=19%, signal=35%
KONDO_PROSTATE_CANCER_WITH_H3K27ME3	KONDO_PROSTATE_CANCER_WITH_H3K27ME3		84	0.258719	0.65409046	1.0	0.99234635	1.0	1271	tags=15%, list=13%, signal=18%
MORI_SMALL_PRE_BII_LYMPHOCYTE_DN	MORI_SMALL_PRE_BII_LYMPHOCYTE_DN		64	0.2550581	0.6532006	1.0	0.992393	1.0	2166	tags=28%, list=22%, signal=36%
BRACHAT_RESPONSE_TO_CAMPTOTHECIN_DN	BRACHAT_RESPONSE_TO_CAMPTOTHECIN_DN		31	0.21740803	0.65308857	1.0	0.99185604	1.0	988	tags=13%, list=10%, signal=14%
BURTON_ADIPOGENESIS_5	BURTON_ADIPOGENESIS_5		86	0.21185488	0.65161914	1.0	0.9917473	1.0	2307	tags=24%, list=23%, signal=31%
TOMLINS_METASTASIS_DN	TOMLINS_METASTASIS_DN		16	0.24514143	0.6510287	0.85714287	0.99151343	1.0	2094	tags=31%, list=21%, signal=39%
KARAKAS_TGFB1_SIGNALING	KARAKAS_TGFB1_SIGNALING		18	0.33386302	0.64666224	1.0	0.99374133	1.0	2128	tags=39%, list=21%, signal=49%
SCHLOSSER_SERUM_RESPONSE_AUGMENTED_BY_MYC	SCHLOSSER_SERUM_RESPONSE_AUGMENTED_BY_MYC		102	0.189072	0.6465776	0.8333333	0.9932857	1.0	1835	tags=19%, list=18%, signal=23%
KEGG_RIG_I_LIKE_RECEPTOR_SIGNALING_PATHWAY	KEGG_RIG_I_LIKE_RECEPTOR_SIGNALING_PATHWAY		61	0.2561953	0.64598227	1.0	0.9930113	1.0	876	tags=11%, list=9%, signal=13%
KYNG_RESPONSE_TO_H2O2_VIA_ERCC6_UP	KYNG_RESPONSE_TO_H2O2_VIA_ERCC6_UP		35	0.31385222	0.64467376	1.0	0.9931849	1.0	1477	tags=29%, list=15%, signal=33%
CROONQUIST_NRAS_SIGNALING_UP	CROONQUIST_NRAS_SIGNALING_UP		38	0.33290255	0.6428412	1.0	0.9938746	1.0	2148	tags=34%, list=22%, signal=43%
XU_HGF_TARGETS_INDUCED_BY_AKT1_6HR	XU_HGF_TARGETS_INDUCED_BY_AKT1_6HR		17	0.37862453	0.64208144	0.8	0.9937302	1.0	2859	tags=59%, list=29%, signal=82%
REACTOME_GABA_SYNTHESIS_RELEASE_REUPTAKE_AND_DEGRADATION	REACTOME_GABA_SYNTHESIS_RELEASE_REUPTAKE_AND_DEGRADATION		15	0.23020416	0.63612515	1.0	0.99586123	1.0	2548	tags=33%, list=26%, signal=45%
CHEOK_RESPONSE_TO_HD_MTX_UP	CHEOK_RESPONSE_TO_HD_MTX_UP		21	0.3056942	0.63588756	1.0	0.9954918	1.0	1183	tags=24%, list=12%, signal=27%
REACTOME_ER_TO_GOLGI_ANTEROGRADE_TRANSPORT	REACTOME_ER_TO_GOLGI_ANTEROGRADE_TRANSPORT		118	0.17932902	0.6354037	1.0	0.99509466	1.0	1153	tags=14%, list=12%, signal=15%
NIKOLSKY_BREAST_CANCER_16Q24_AMPLICON	NIKOLSKY_BREAST_CANCER_16Q24_AMPLICON		28	0.25193742	0.63193226	0.75	0.9968187	1.0	1691	tags=25%, list=17%, signal=30%
BILANGES_SERUM_RESPONSE_TRANSLATION	BILANGES_SERUM_RESPONSE_TRANSLATION		23	0.20973577	0.6307654	1.0	0.9968843	1.0	1045	tags=13%, list=10%, signal=15%
BENNETT_SYSTEMIC_LUPUS_ERYTHEMATOSUS	BENNETT_SYSTEMIC_LUPUS_ERYTHEMATOSUS		27	0.37782073	0.628736	1.0	0.9971859	1.0	2811	tags=56%, list=28%, signal=77%
NAKAYAMA_SOFT_TISSUE_TUMORS_PCA1_UP	NAKAYAMA_SOFT_TISSUE_TUMORS_PCA1_UP		68	0.32958168	0.6281314	0.875	0.9967222	1.0	930	tags=19%, list=9%, signal=21%
PEART_HDAC_PROLIFERATION_CLUSTER_DN	PEART_HDAC_PROLIFERATION_CLUSTER_DN		70	0.1658648	0.6277283	1.0	0.99636394	1.0	2461	tags=23%, list=25%, signal=30%
REACTOME_TRANSCRIPTIONAL_REGULATION_OF_WHITE_ADIPOCYTE_DIFFERENTIATION	REACTOME_TRANSCRIPTIONAL_REGULATION_OF_WHITE_ADIPOCYTE_DIFFERENTIATION		63	0.28756434	0.6269486	1.0	0.99622005	1.0	1024	tags=16%, list=10%, signal=18%
KIM_MYC_AMPLIFICATION_TARGETS_DN	KIM_MYC_AMPLIFICATION_TARGETS_DN		53	0.21414796	0.6249918	1.0	0.99657905	1.0	1239	tags=19%, list=12%, signal=21%
LIU_SMARCA4_TARGETS	LIU_SMARCA4_TARGETS		33	0.23671463	0.6236186	0.85714287	0.99662936	1.0	1802	tags=30%, list=18%, signal=37%
REACTOME_GOLGI_ASSOCIATED_VESICLE_BIOGENESIS	REACTOME_GOLGI_ASSOCIATED_VESICLE_BIOGENESIS		40	0.23028225	0.61745137	1.0	0.9978536	1.0	662	tags=8%, list=7%, signal=8%
CREIGHTON_AKT1_SIGNALING_VIA_MTOR_UP	CREIGHTON_AKT1_SIGNALING_VIA_MTOR_UP		30	0.20379138	0.6162571	0.85714287	0.9981756	1.0	2615	tags=27%, list=26%, signal=36%
HASLINGER_B_CLL_WITH_17P13_DELETION	HASLINGER_B_CLL_WITH_17P13_DELETION		21	0.21475373	0.6146448	1.0	0.9980806	1.0	2944	tags=38%, list=29%, signal=54%
REACTOME_INITIAL_TRIGGERING_OF_COMPLEMENT	REACTOME_INITIAL_TRIGGERING_OF_COMPLEMENT		21	0.29966834	0.6104133	1.0	0.99903053	1.0	454	tags=14%, list=5%, signal=15%
XU_AKT1_TARGETS_6HR	XU_AKT1_TARGETS_6HR		24	0.36098126	0.61004966	0.8	0.9986032	1.0	2498	tags=54%, list=25%, signal=72%
REACTOME_CELL_SURFACE_INTERACTIONS_AT_THE_VASCULAR_WALL	REACTOME_CELL_SURFACE_INTERACTIONS_AT_THE_VASCULAR_WALL		120	0.2854596	0.60713816	1.0	0.9999176	1.0	1406	tags=25%, list=14%, signal=29%
REACTOME_REGULATION_OF_IFNA_SIGNALING	REACTOME_REGULATION_OF_IFNA_SIGNALING		23	0.2518408	0.60599524	1.0	1.0	1.0	4014	tags=52%, list=40%, signal=87%
FARMER_BREAST_CANCER_CLUSTER_3	FARMER_BREAST_CANCER_CLUSTER_3		15	0.30859286	0.60574895	0.6666667	0.9996987	1.0	1151	tags=27%, list=12%, signal=30%
AKL_HTLV1_INFECTION_DN	AKL_HTLV1_INFECTION_DN		59	0.27903494	0.6050251	1.0	0.99939334	1.0	976	tags=19%, list=10%, signal=21%
REACTOME_REGULATION_OF_TP53_ACTIVITY_THROUGH_ACETYLATION	REACTOME_REGULATION_OF_TP53_ACTIVITY_THROUGH_ACETYLATION		24	0.1761675	0.60303533	1.0	0.9994177	1.0	1175	tags=13%, list=12%, signal=14%
KEGG_NATURAL_KILLER_CELL_MEDIATED_CYTOTOXICITY	KEGG_NATURAL_KILLER_CELL_MEDIATED_CYTOTOXICITY		114	0.20274085	0.600425	1.0	1.0	1.0	2135	tags=25%, list=21%, signal=32%
MOREAUX_MULTIPLE_MYELOMA_BY_TACI_DN	MOREAUX_MULTIPLE_MYELOMA_BY_TACI_DN		113	0.224465	0.59914523	1.0	1.0	1.0	2166	tags=27%, list=22%, signal=34%
OUYANG_PROSTATE_CANCER_PROGRESSION_DN	OUYANG_PROSTATE_CANCER_PROGRESSION_DN		15	0.26971707	0.5986747	1.0	0.99972147	1.0	2557	tags=33%, list=26%, signal=45%
FIGUEROA_AML_METHYLATION_CLUSTER_6_DN	FIGUEROA_AML_METHYLATION_CLUSTER_6_DN		20	0.21169579	0.59601754	0.8333333	0.9999571	1.0	892	tags=15%, list=9%, signal=16%
OUELLET_OVARIAN_CANCER_INVASIVE_VS_LMP_UP	OUELLET_OVARIAN_CANCER_INVASIVE_VS_LMP_UP		104	0.22039181	0.5958915	1.0	0.9993915	1.0	1454	tags=14%, list=15%, signal=17%
LIANG_HEMATOPOIESIS_STEM_CELL_NUMBER_LARGE_VS_TINY_UP	LIANG_HEMATOPOIESIS_STEM_CELL_NUMBER_LARGE_VS_TINY_UP		26	0.268428	0.58461094	1.0	1.0	1.0	585	tags=19%, list=6%, signal=20%
REACTOME_SULFUR_AMINO_ACID_METABOLISM	REACTOME_SULFUR_AMINO_ACID_METABOLISM		21	0.200507	0.5832612	1.0	1.0	1.0	767	tags=14%, list=8%, signal=15%
BURTON_ADIPOGENESIS_12	BURTON_ADIPOGENESIS_12		22	0.32003736	0.57256067	1.0	1.0	1.0	2692	tags=32%, list=27%, signal=43%
BOYLAN_MULTIPLE_MYELOMA_D_DN	BOYLAN_MULTIPLE_MYELOMA_D_DN		56	0.20233287	0.5724749	1.0	1.0	1.0	1169	tags=16%, list=12%, signal=18%
ZHAN_MULTIPLE_MYELOMA_SUBGROUPS	ZHAN_MULTIPLE_MYELOMA_SUBGROUPS		28	0.16264279	0.56794	0.75	1.0	1.0	2509	tags=25%, list=25%, signal=33%
SCHLOSSER_MYC_TARGETS_REPRESSED_BY_SERUM	SCHLOSSER_MYC_TARGETS_REPRESSED_BY_SERUM		145	0.19718571	0.5655903	1.0	1.0	1.0	1071	tags=12%, list=11%, signal=14%
KEGG_EPITHELIAL_CELL_SIGNALING_IN_HELICOBACTER_PYLORI_INFECTION	KEGG_EPITHELIAL_CELL_SIGNALING_IN_HELICOBACTER_PYLORI_INFECTION		57	0.19697322	0.56517935	1.0	1.0	1.0	2653	tags=30%, list=27%, signal=40%
XU_RESPONSE_TO_TRETINOIN_AND_NSC682994_UP	XU_RESPONSE_TO_TRETINOIN_AND_NSC682994_UP		15	0.27760604	0.56450415	1.0	1.0	1.0	1990	tags=33%, list=20%, signal=42%
HADDAD_T_LYMPHOCYTE_AND_NK_PROGENITOR_DN	HADDAD_T_LYMPHOCYTE_AND_NK_PROGENITOR_DN		59	0.25292265	0.5633194	1.0	1.0	1.0	875	tags=15%, list=9%, signal=17%
REACTOME_NUCLEAR_ENVELOPE_NE_REASSEMBLY	REACTOME_NUCLEAR_ENVELOPE_NE_REASSEMBLY		59	0.17260401	0.5586216	1.0	1.0	1.0	943	tags=10%, list=9%, signal=11%
REACTOME_REGULATION_OF_RUNX3_EXPRESSION_AND_ACTIVITY	REACTOME_REGULATION_OF_RUNX3_EXPRESSION_AND_ACTIVITY		50	0.23827073	0.5576564	0.8333333	1.0	1.0	1150	tags=16%, list=12%, signal=18%
REACTOME_SIGNALING_BY_NOTCH4	REACTOME_SIGNALING_BY_NOTCH4		70	0.2276215	0.55508226	1.0	1.0	1.0	1152	tags=13%, list=12%, signal=14%
WANG_TARGETS_OF_MLL_CBP_FUSION_DN	WANG_TARGETS_OF_MLL_CBP_FUSION_DN		35	0.23116145	0.55157936	1.0	1.0	1.0	242	tags=9%, list=2%, signal=9%
REACTOME_REGULATION_OF_KIT_SIGNALING	REACTOME_REGULATION_OF_KIT_SIGNALING		16	0.2834965	0.5451977	1.0	1.0	1.0	1323	tags=19%, list=13%, signal=22%
GAUSSMANN_MLL_AF4_FUSION_TARGETS_F_DN	GAUSSMANN_MLL_AF4_FUSION_TARGETS_F_DN		24	0.25667664	0.545019	1.0	1.0	1.0	1847	tags=33%, list=18%, signal=41%
REACTOME_HIV_TRANSCRIPTION_INITIATION	REACTOME_HIV_TRANSCRIPTION_INITIATION		40	0.17227736	0.5392152	0.8333333	1.0	1.0	1378	tags=13%, list=14%, signal=14%
HECKER_IFNB1_TARGETS	HECKER_IFNB1_TARGETS		64	0.32229075	0.5381356	1.0	1.0	1.0	930	tags=20%, list=9%, signal=22%
CREIGHTON_AKT1_SIGNALING_VIA_MTOR_DN	CREIGHTON_AKT1_SIGNALING_VIA_MTOR_DN		22	0.24010043	0.5335674	0.8	1.0	1.0	1489	tags=18%, list=15%, signal=21%
XU_GH1_EXOGENOUS_TARGETS_UP	XU_GH1_EXOGENOUS_TARGETS_UP		37	0.16863449	0.530052	1.0	1.0	1.0	2781	tags=30%, list=28%, signal=41%
SU_THYMUS	SU_THYMUS		20	0.22995555	0.5289616	1.0	1.0	1.0	3039	tags=50%, list=30%, signal=72%
GUTIERREZ_MULTIPLE_MYELOMA_UP	GUTIERREZ_MULTIPLE_MYELOMA_UP		28	0.22620435	0.5276226	1.0	1.0	1.0	2944	tags=36%, list=29%, signal=50%
KAMIKUBO_MYELOID_CEBPA_NETWORK	KAMIKUBO_MYELOID_CEBPA_NETWORK		27	0.27478856	0.5256174	1.0	1.0	1.0	1579	tags=26%, list=16%, signal=31%
REACTOME_THE_CITRIC_ACID_TCA_CYCLE_AND_RESPIRATORY_ELECTRON_TRANSPORT	REACTOME_THE_CITRIC_ACID_TCA_CYCLE_AND_RESPIRATORY_ELECTRON_TRANSPORT		109	0.2004842	0.52094203	1.0	1.0	1.0	1314	tags=14%, list=13%, signal=16%
GAZDA_DIAMOND_BLACKFAN_ANEMIA_PROGENITOR_DN	GAZDA_DIAMOND_BLACKFAN_ANEMIA_PROGENITOR_DN		51	0.22320333	0.52017796	1.0	1.0	1.0	2416	tags=31%, list=24%, signal=41%
KEGG_STEROID_HORMONE_BIOSYNTHESIS	KEGG_STEROID_HORMONE_BIOSYNTHESIS		35	0.25364652	0.5140174	1.0	1.0	1.0	2093	tags=31%, list=21%, signal=40%
REACTOME_CHAPERONE_MEDIATED_AUTOPHAGY	REACTOME_CHAPERONE_MEDIATED_AUTOPHAGY		19	0.18924388	0.5094946	0.8333333	1.0	1.0	1697	tags=16%, list=17%, signal=19%
REACTOME_INTERFERON_ALPHA_BETA_SIGNALING	REACTOME_INTERFERON_ALPHA_BETA_SIGNALING		65	0.21829343	0.5024021	1.0	1.0	1.0	1802	tags=20%, list=18%, signal=24%
MIKKELSEN_ES_ICP_WITH_H3K27ME3	MIKKELSEN_ES_ICP_WITH_H3K27ME3		19	0.21789111	0.49369562	1.0	1.0	1.0	461	tags=11%, list=5%, signal=11%
REACTOME_ANTIVIRAL_MECHANISM_BY_IFN_STIMULATED_GENES	REACTOME_ANTIVIRAL_MECHANISM_BY_IFN_STIMULATED_GENES		66	0.17613472	0.48823574	0.8	1.0	1.0	1384	tags=15%, list=14%, signal=17%
BROWNE_INTERFERON_RESPONSIVE_GENES	BROWNE_INTERFERON_RESPONSIVE_GENES		63	0.28158164	0.47648352	1.0	1.0	1.0	1899	tags=27%, list=19%, signal=33%
REACTOME_ACTIVATED_NOTCH1_TRANSMITS_SIGNAL_TO_THE_NUCLEUS	REACTOME_ACTIVATED_NOTCH1_TRANSMITS_SIGNAL_TO_THE_NUCLEUS		18	0.20433898	0.45492992	1.0	1.0	1.0	2244	tags=22%, list=22%, signal=29%
BIOCARTA_PML_PATHWAY	BIOCARTA_PML_PATHWAY		15	0.19445992	0.45457944	1.0	1.0	1.0	2433	tags=27%, list=24%, signal=35%
BOSCO_INTERFERON_INDUCED_ANTIVIRAL_MODULE	BOSCO_INTERFERON_INDUCED_ANTIVIRAL_MODULE		51	0.22880241	0.45375794	1.0	1.0	1.0	1256	tags=22%, list=13%, signal=25%
KEGG_OXIDATIVE_PHOSPHORYLATION	KEGG_OXIDATIVE_PHOSPHORYLATION		78	0.16222058	0.42782542	0.875	1.0	1.0	147	tags=3%, list=1%, signal=3%
RADAEVA_RESPONSE_TO_IFNA1_UP	RADAEVA_RESPONSE_TO_IFNA1_UP		47	0.26320526	0.42659202	1.0	1.0	1.0	2128	tags=32%, list=21%, signal=40%
BOWIE_RESPONSE_TO_TAMOXIFEN	BOWIE_RESPONSE_TO_TAMOXIFEN		18	0.31782946	0.4232617	1.0	1.0	1.0	1702	tags=33%, list=17%, signal=40%
REACTOME_RECYCLING_OF_BILE_ACIDS_AND_SALTS	REACTOME_RECYCLING_OF_BILE_ACIDS_AND_SALTS		15	0.20119622	0.41756105	1.0	1.0	1.0	3894	tags=60%, list=39%, signal=98%
KEGG_PARKINSONS_DISEASE	KEGG_PARKINSONS_DISEASE		82	0.16407688	0.40818602	1.0	1.0	1.0	2132	tags=16%, list=21%, signal=20%
YAO_TEMPORAL_RESPONSE_TO_PROGESTERONE_CLUSTER_13	YAO_TEMPORAL_RESPONSE_TO_PROGESTERONE_CLUSTER_13		119	0.14276177	0.3867014	1.0	1.0	1.0	2509	tags=21%, list=25%, signal=28%
BOWIE_RESPONSE_TO_EXTRACELLULAR_MATRIX	BOWIE_RESPONSE_TO_EXTRACELLULAR_MATRIX		17	0.28959024	0.38423097	1.0	1.0	1.0	1702	tags=35%, list=17%, signal=42%
REACTOME_REGULATION_OF_GENE_EXPRESSION_IN_BETA_CELLS	REACTOME_REGULATION_OF_GENE_EXPRESSION_IN_BETA_CELLS		17	0.14432149	0.31818244	1.0	1.0	1.0	1344	tags=12%, list=13%, signal=14%
PID_LKB1_PATHWAY	PID_LKB1_PATHWAY		37	0.3448861			1.0	0.0	908	tags=16%, list=9%, signal=18%
