# Supplementary material for: Involvement of plasminogen activator inhibitor-1 and its related molecules in atrial fibrosis in patients with atrial fibrillation
Source: PeerJ. 2021 Jun 2;9:e11488. doi: 10.7717/peerj.11488 (PMC8179226; doi:10.7717/peerj.11488)
Supplement: Supplemental Information 6 [file peerj-09-11488-s006.xlsx]

## Sheet: Sheet1
SR(pg/ul)	AF(pg/ul)
5996.63	1521.15
5888.92	1557.26
5817.47	1600.65
5701.93	1600.65
5525.58	1687.61
5324.84	1709.4
5160.64	1753.01
4828.06	1803.99
4718.51	1833.16
4617.95	1847.76
4459.83	1906.24
4401.91	1928.21
3936.74	2030.96
3856.29	2030.96
3808.18	2045.67
3784.18	2060.4
3760.2	2067.76
3569.42	2075.13
3569.42	2141.54
3466.86	2178.51
3411.86	2185.91
3380.49	2193.32
3263.33	2200.72
3162.33	2208.13
3139.1	2289.79
3038.73	2327
2961.86	2386.67
2954.18	2416.56
2954.18	2424.04
2923.53	2431.52
2900.56	2439.01
2877.63	2491.47
2786.13	2544.06
2695.03	2551.58
2657.19	2589.24
2581.7	2619.41
2544.06	2626.96
2483.97	2664.75
2439.01	2679.88
2386.67	2710.19
2319.55	2740.53
2304.66	2740.53
2237.79	2877.63
2053.03	2885.27
1811.28	2885.27
1782.13	2892.92
1716.66	2915.87
1702.13	2923.53
1600.65	2938.85
1477.88	2946.52
1463.46	2992.57
1255.16	2992.57
1240.84	3007.94
1083.58	3061.85
1040.77	3131.36
1040.77	3131.36
1019.38	3177.84
997.99	3185.59
919.62	3208.88
891.13	3239.97
855.53	3255.54
684.65	3271.12
577.68	3286.7
297.31	3317.92
	3317.92
	3388.33
	3451.13
	3553.61
	3561.51
	3632.8
	3640.74
	3744.23
	3800.18
	3848.27
	3880.39
	3904.52
	3952.87
	3977.09
	4009.44
	4058.05
	4212.83
	4221.02
	4270.18
	4352.4
	4484.71
	4501.31
	4542.88
	4651.41
	4668.16
	4760.57
	4819.61
	4878.84
	4887.32
	4887.32
	4904.28
	4955.27
	5160.64
	5229.6
	5281.49
	5411.85
	5438.04
	5808.55
	5978.64
	6123.09
	6351.1
	6544.82
	6647.11
	6759.34
	6778.12
	6957.42
	7004.89
	7722.11
	8283.88
