# Supplementary material for: Involvement of plasminogen activator inhibitor-1 and its related molecules in atrial fibrosis in patients with atrial fibrillation
Source: PeerJ. 2021 Jun 2;9:e11488. doi: 10.7717/peerj.11488 (PMC8179226; doi:10.7717/peerj.11488)
Supplement: Supplemental Information 9 [file peerj-09-11488-s009.zip]

Archive with 2 entries (1 files):
- Original western blots/
- Original western blots/Original western blots.pptx
